# Supplementary material for: Association of Cell Adhesion Molecules Contactin-6 and Latrophilin-1 Regulates Neuronal Apoptosis
Source: Front Mol Neurosci. 2016 Dec 15;9:143. doi: 10.3389/fnmol.2016.00143 (PMC5156884; doi:10.3389/fnmol.2016.00143)
Supplement: Supplementary file 2 [file Supplementary_Proteomics_Datasheet.xlsx]

## Sheet: Details
							TMCONTROL #1				TMCONTROL #2				TMCONTROL #3				CNTN6 #1				CNTN6 #2				CNTN6 #3
Accession	Description	ΣCoverage	Σ# Proteins	Σ# Unique Peptides	Σ# Peptides	Σ# PSMs	Score A4	Coverage A4	# Peptides A4	# PSM A4	Score B4	Coverage B4	# Peptides B4	# PSM B4	Score C4	Coverage C4	# Peptides C4	# PSM C4	Score D4	Coverage D4	# Peptides D4	# PSM D4	Score E4	Coverage E4	# Peptides E4	# PSM E4	Score F4	Coverage F4	# Peptides F4	# PSM F4	# AAs	MW [kDa]	calc. pI
P23396	40S ribosomal protein S3 OS=Homo sapiens GN=RPS3 PE=1 SV=2 - [RS3_HUMAN]	87.24	1	30	30	125	193.525	33.74	9	10	578.094	76.95	24	32	534.768	72.84	18	27	208.085	36.21	8	9	496.565	69.14	19	24	433.411	48.15	12	23	243	26.6714	9.65674
P05387	60S acidic ribosomal protein P2 OS=Homo sapiens GN=RPLP2 PE=1 SV=1 - [RLA2_HUMAN]	86.09	1	5	6	27	97.5433	25.22	2	3	78.14	25.22	2	2	261.696	86.09	6	9	29.08	10.43	1	1	80.2333	39.13	3	3	244.873	67.83	4	9	115	11.6578	4.53857
P51149	Ras-related protein Rab-7a OS=Homo sapiens GN=RAB7A PE=1 SV=1 - [RAB7A_HUMAN]	81.64	3	18	18	91	319.79	48.31	8	11	155.268	40.1	7	7	1009.36	69.08	14	30	235.733	39.13	6	10	173.076	19.32	3	5	919.045	52.66	10	28	207	23.4748	6.69775
P0CG48	Polyubiquitin-C OS=Homo sapiens GN=UBC PE=1 SV=3 - [UBC_HUMAN]	80.15	4	11	11	260	470.856	52.55	4	18	453.892	72.26	8	27	2348.5	80.15	11	104	437.586	61.75	4	16	508.793	72.26	6	21	1500.26	72.26	7	74	685	76.9915	7.66455
P62820	Ras-related protein Rab-1A OS=Homo sapiens GN=RAB1A PE=1 SV=3 - [RAB1A_HUMAN]	80	1	6	18	53	136.51	30.24	4	4	138.932	36.59	6	6	1057.24	63.41	15	32					70.43	23.41	3	3	169.4	27.8	6	8	205	22.6634	6.21436
Q99623	Prohibitin-2 OS=Homo sapiens GN=PHB2 PE=1 SV=2 - [PHB2_HUMAN]	79.26	1	26	26	152	356.346	37.79	10	14	888.549	61.87	18	34	1911.37	65.55	21	68	53.0244	12.71	4	4	390.471	42.47	11	16	374.502	26.42	8	16	299	33.2759	9.83252
P07437	Tubulin beta chain OS=Homo sapiens GN=TUBB PE=1 SV=2 - [TBB5_HUMAN]	77.25	3	7	36	768	1791.9	54.28	23	67	3822.74	55.86	30	159	4982.92	68.24	30	161	1833.71	50	19	72	2670.5	67.57	28	116	5648.09	42.34	22	193	444	49.639	4.89404
Q9H0U4	Ras-related protein Rab-1B OS=Homo sapiens GN=RAB1B PE=1 SV=1 - [RAB1B_HUMAN]	77.11	2	7	19	61	128.709	22.89	3	3	136.277	34.33	6	6	1007.05	70.65	17	34					37.3967	23.88	3	3	275.754	42.29	9	15	201	22.1572	5.73193
P62888	60S ribosomal protein L30 OS=Homo sapiens GN=RPL30 PE=1 SV=2 - [RL30_HUMAN]	76.52	1	10	10	27					97.6924	51.3	4	6	66	17.39	2	2	20.96	13.91	1	1	179.621	53.04	5	7	187.96	33.91	5	11	115	12.7757	9.62744
P08107	Heat shock 70 kDa protein 1A/1B OS=Homo sapiens GN=HSPA1A PE=1 SV=5 - [HSP71_HUMAN]	74.57	2	32	62	1050	1675.62	39.31	28	55	5082.39	66.93	45	171	12906.4	66.3	51	426	1846.98	42.12	26	58	3741.96	57.41	38	114	6698.06	46.49	37	226	641	70.009	5.65576
P62937	Peptidyl-prolyl cis-trans isomerase A OS=Homo sapiens GN=PPIA PE=1 SV=2 - [PPIA_HUMAN]	74.55	4	13	13	40	68.9333	13.94	2	3	279.903	62.42	9	11	166.673	32.12	4	7	66.0067	29.7	4	4	120.82	30.91	4	5	277.75	30.91	6	10	165	18.0009	7.81104
P25705	ATP synthase subunit alpha, mitochondrial OS=Homo sapiens GN=ATP5A1 PE=1 SV=1 - [ATPA_HUMAN]	72.15	1	51	51	317	959.501	34.9	20	31	2336.25	60.04	42	82	2059.64	64.01	35	74	547.185	28.39	17	18	650.261	37.43	25	31	2212.11	41.95	27	81	553	59.7136	9.12939
P35232	Prohibitin OS=Homo sapiens GN=PHB PE=1 SV=1 - [PHB_HUMAN]	70.96	1	27	27	140	613.024	51.1	14	21	707.904	60.29	18	29	1624.4	67.28	23	54	128.322	36.4	8	8	447.224	35.29	10	14	360.301	30.88	8	14	272	29.7859	5.75732
P06576	ATP synthase subunit beta, mitochondrial OS=Homo sapiens GN=ATP5B PE=1 SV=3 - [ATPB_HUMAN]	70.89	1	30	30	329	905.591	44.99	16	28	2779.26	48.96	25	86	2589.93	57.66	22	80	521.795	30.81	11	16	679.577	49.91	17	27	2549.95	42.16	19	92	529	56.5246	5.40186
P0CW22	40S ribosomal protein S17-like OS=Homo sapiens GN=RPS17L PE=1 SV=1 - [RS17L_HUMAN]	70.37	1	10	10	22	36.98	25.19	2	2	110.895	44.44	7	7	110.16	57.04	5	8	30	6.67	1	1	37.41	6.67	1	1	69.1033	14.07	2	3	135	15.5404	9.84717
Q13885	Tubulin beta-2A chain OS=Homo sapiens GN=TUBB2A PE=1 SV=1 - [TBB2A_HUMAN]	69.89	2	1	30	585	1030.63	38.43	16	46	2773.83	46.52	23	119	3450.22	58.43	26	122	1159.04	40.22	16	52	1915.74	52.36	21	93	4116.4	30.56	16	153	445	49.875	4.89404
Q9BVA1	Tubulin beta-2B chain OS=Homo sapiens GN=TUBB2B PE=1 SV=1 - [TBB2B_HUMAN]	69.89	2	2	31	590	1051.15	41.12	17	47	2812.38	46.52	24	120	3450.22	58.43	26	122	1159.04	40.22	16	52	1928.5	55.96	23	95	4132.85	33.26	17	154	445	49.9209	4.89404
Q06830	Peroxiredoxin-1 OS=Homo sapiens GN=PRDX1 PE=1 SV=1 - [PRDX1_HUMAN]	68.84	1	15	19	120	218.22	34.67	8	11	525.939	48.74	14	28	527.661	48.24	11	22	192.638	29.65	6	11	389.231	55.78	11	24	443.049	52.76	12	24	199	22.0963	8.1333
P63244	Guanine nucleotide-binding protein subunit beta-2-like 1 OS=Homo sapiens GN=GNB2L1 PE=1 SV=3 - [GBLP_HUMAN]	67.51	1	19	19	57	72.5319	8.83	3	3	341.987	39.12	11	12	282.238	31.55	9	12	78.91	6.62	2	2	312.447	48.26	12	14	341.716	28.08	9	14	317	35.0546	7.69385
P68371	Tubulin beta-4B chain OS=Homo sapiens GN=TUBB4B PE=1 SV=1 - [TBB4B_HUMAN]	66.74	4	2	32	636	1237.12	42.25	17	51	3191.48	55.28	28	135	3644.21	56.85	26	125	1328.45	42.02	16	57	2149.71	60	25	99	4583.95	37.98	20	169	445	49.799	4.89404
P61106	Ras-related protein Rab-14 OS=Homo sapiens GN=RAB14 PE=1 SV=4 - [RAB14_HUMAN]	66.51	1	15	15	50	232.313	54.42	9	12	207.66	45.12	8	9	438.467	54.42	9	16	70.5433	6.98	2	3	108.327	27.44	4	4	96.7523	13.95	3	6	215	23.8819	6.21436
P61604	10 kDa heat shock protein, mitochondrial OS=Homo sapiens GN=HSPE1 PE=1 SV=2 - [CH10_HUMAN]	65.69	1	7	7	20					103.19	13.73	1	1	109.06	42.16	4	5	104.66	25.49	2	2	95.86	13.73	1	1	233.169	53.92	6	11	102	10.9249	8.92432
P50991	T-complex protein 1 subunit delta OS=Homo sapiens GN=CCT4 PE=1 SV=4 - [TCPD_HUMAN]	64.94	1	34	34	128	75.4491	2.23	1	2	934.497	42.3	23	45	289.628	28.39	13	15	77.3396	9.28	4	4	501.947	41.56	15	20	798.554	40.07	21	42	539	57.8878	7.82568
P51148	Ras-related protein Rab-5C OS=Homo sapiens GN=RAB5C PE=1 SV=2 - [RAB5C_HUMAN]	64.35	1	11	14	89	423.912	39.81	6	13	512.429	58.8	10	17	1144.64	59.72	13	26	187.81	35.65	6	8	491.726	56.94	10	13	411.537	30.09	7	12	216	23.4678	8.41162
P04075	Fructose-bisphosphate aldolase A OS=Homo sapiens GN=ALDOA PE=1 SV=2 - [ALDOA_HUMAN]	64.01	2	23	25	75	113.867	10.99	3	3	412.603	37.09	11	16	308.407	31.04	11	16	92.8646	15.11	4	4	545.963	53.57	18	21	269.811	31.04	11	15	364	39.3953	8.08936
P62701	40S ribosomal protein S4, X isoform OS=Homo sapiens GN=RPS4X PE=1 SV=2 - [RS4X_HUMAN]	63.88	3	19	19	65	155.373	23.19	7	8	306.095	48.29	12	17	197.302	29.28	9	12	148.564	23.19	7	9	131.157	34.6	9	12	134.301	12.17	5	7	263	29.5791	10.1548
P20339	Ras-related protein Rab-5A OS=Homo sapiens GN=RAB5A PE=1 SV=2 - [RAB5A_HUMAN]	63.72	1	8	11	41	128.549	19.07	3	5	334.341	50.23	7	11	300.765	41.86	6	11	79.2686	29.3	5	5	180.421	44.19	6	6	77.3857	16.28	3	3	215	23.6438	8.14795
P40926	Malate dehydrogenase, mitochondrial OS=Homo sapiens GN=MDH2 PE=1 SV=3 - [MDHM_HUMAN]	63.61	1	21	21	54	143.213	15.68	4	4	451.633	51.18	15	18	217.448	29.29	7	8	33.62	6.21	2	2	360.351	43.79	15	17	153.423	17.16	5	5	338	35.4807	8.67529
P58876	Histone H2B type 1-D OS=Homo sapiens GN=HIST1H2BD PE=1 SV=2 - [H2B1D_HUMAN]	63.49	8	1	10	57	371.093	46.03	6	12	257.973	63.49	10	14	239.345	27.78	3	6	268.169	32.54	5	8	193.565	42.86	6	8	170.299	37.3	5	9	126	13.9276	10.3159
P06899	Histone H2B type 1-J OS=Homo sapiens GN=HIST1H2BJ PE=1 SV=3 - [H2B1J_HUMAN]	63.49	3	3	10	48	308.979	30.95	4	9	207.091	63.49	10	12	239.345	27.78	3	6	236.934	30.95	4	7	158.893	41.27	5	6	159.51	30.16	4	8	126	13.8956	10.3159
O60814	Histone H2B type 1-K OS=Homo sapiens GN=HIST1H2BK PE=1 SV=3 - [H2B1K_HUMAN]	63.49	2	0	10	56	358.405	32.54	5	11	257.791	63.49	10	14	239.345	27.78	3	6	268.169	32.54	5	8	193.565	42.86	6	8	170.299	37.3	5	9	126	13.8816	10.3159
Q9BQE3	Tubulin alpha-1C chain OS=Homo sapiens GN=TUBA1C PE=1 SV=1 - [TBA1C_HUMAN]	63.47	2	12	29	486	1990.05	39.87	14	57	2603.71	52.78	23	90	3229.83	52.34	20	99	2014.61	39.42	14	59	2201.57	53.01	22	79	2968.18	40.98	17	102	449	49.8635	5.09717
P04843	Dolichyl-diphosphooligosaccharide--protein glycosyltransferase subunit 1 OS=Homo sapiens GN=RPN1 PE=1 SV=1 - [RPN1_HUMAN]	63.1	1	39	39	204	315.603	23.39	11	14	1048.92	57.17	32	53	2379.91	44.15	24	75	102.768	13.67	7	7	517.731	43.99	19	23	758.611	29.82	15	32	607	68.5268	6.37939
P10809	60 kDa heat shock protein, mitochondrial OS=Homo sapiens GN=HSPD1 PE=1 SV=2 - [CH60_HUMAN]	62.65	1	50	50	321	1099.67	38.39	23	36	2766.36	58.99	41	71	1058.15	32.11	17	33	1539.28	51.48	30	58	1862.87	54.62	40	58	1925.31	39.97	24	65	573	61.0164	5.87158
P22061	Protein-L-isoaspartate(D-aspartate) O-methyltransferase OS=Homo sapiens GN=PCMT1 PE=1 SV=4 - [PIMT_HUMAN]	62.56	1	10	10	25	100.27	18.06	3	3	327.807	62.56	9	12	20.84	4.85	1	1	129.013	12.33	2	3	203.56	18.06	4	5	22.18	4.41	1	1	227	24.6206	7.21045
P04406	Glyceraldehyde-3-phosphate dehydrogenase OS=Homo sapiens GN=GAPDH PE=1 SV=3 - [G3P_HUMAN]	62.39	2	20	20	63	267.48	15.82	4	6	422.754	33.73	9	13	472.041	38.81	9	15	75.34	4.18	1	1	500.931	48.36	15	19	261.656	10.75	3	9	335	36.0304	8.45557
P61019	Ras-related protein Rab-2A OS=Homo sapiens GN=RAB2A PE=1 SV=1 - [RAB2A_HUMAN]	62.26	1	6	13	51	204.31	35.38	6	7	272.889	38.68	8	9	568.271	41.51	9	16					165.48	30.66	5	5	449.058	35.38	6	14	212	23.5308	6.53662
P62280	40S ribosomal protein S11 OS=Homo sapiens GN=RPS11 PE=1 SV=3 - [RS11_HUMAN]	62.03	1	15	15	38	36.7534	10.76	2	2	230.451	62.03	11	14	90.7313	13.29	3	4	98.5769	29.11	4	4	111.416	54.43	7	7	125.413	24.68	6	7	158	18.419	10.3013
P04264	Keratin, type II cytoskeletal 1 OS=Homo sapiens GN=KRT1 PE=1 SV=6 - [K2C1_HUMAN]	61.49	1	34	39	391	1655.1	34.94	18	45	2221.74	48.14	25	82	1181.86	35.71	23	40	1355.54	30.28	19	54	2285.5	43.17	22	72	3056.42	55.75	33	98	644	65.999	8.11865
P60709	Actin, cytoplasmic 1 OS=Homo sapiens GN=ACTB PE=1 SV=1 - [ACTB_HUMAN]	61.33	11	18	24	186	297.093	18.13	5	7	1082.17	58.93	17	38	996.494	38.4	15	38	333.797	29.87	9	12	1054.73	61.07	21	42	1050.49	37.07	17	49	375	41.7097	5.47803
P15531	Nucleoside diphosphate kinase A OS=Homo sapiens GN=NME1 PE=1 SV=1 - [NDKA_HUMAN]	61.18	1	3	9	37	25.89	13.82	2	2	150.346	32.89	6	7	120.8	24.34	3	6	36.4	17.11	2	2	91.78	35.53	4	4	299.103	40.79	5	16	152	17.1377	6.18896
P62805	Histone H4 OS=Homo sapiens GN=HIST1H4A PE=1 SV=2 - [H4_HUMAN]	61.17	1	11	11	79	136.62	51.46	6	12	272.575	59.22	8	18	195.689	46.6	6	7	111.086	50.49	5	8	388.518	42.72	6	20	260.917	52.43	6	14	103	11.3604	11.356
P16152	Carbonyl reductase [NADPH] 1 OS=Homo sapiens GN=CBR1 PE=1 SV=3 - [CBR1_HUMAN]	60.29	2	13	13	35	55.87	5.42	2	2	537.067	54.15	12	15	31.12	6.14	1	1	47.0825	7.58	2	2	454.012	37.91	10	13	130.849	9.75	2	2	277	30.3559	8.32373
P50990	T-complex protein 1 subunit theta OS=Homo sapiens GN=CCT8 PE=1 SV=4 - [TCPQ_HUMAN]	60.22	1	34	34	183	302.204	22.45	11	13	1079.32	50.36	25	38	1190.04	42.7	23	38	327.263	24.64	12	12	603.659	36.31	16	22	1826.4	45.26	25	60	548	59.5825	5.60498
P78371	T-complex protein 1 subunit beta OS=Homo sapiens GN=CCT2 PE=1 SV=4 - [TCPB_HUMAN]	60.19	1	29	29	89	103.163	7.66	3	3	434.393	37.76	15	18	491.309	36.45	14	17	48.52	5.42	2	2	315.645	20	9	12	975.059	31.59	17	37	535	57.4521	6.45557
P49368	T-complex protein 1 subunit gamma OS=Homo sapiens GN=CCT3 PE=1 SV=4 - [TCPG_HUMAN]	60	1	35	35	157	205.694	17.8	8	11	1061.03	47.71	26	39	856.574	32.66	18	31	193.279	14.5	6	6	814.957	41.1	20	30	1065.35	30.46	19	40	545	60.4953	6.49365
P62249	40S ribosomal protein S16 OS=Homo sapiens GN=RPS16 PE=1 SV=2 - [RS16_HUMAN]	59.59	1	13	13	38	54.0041	19.18	3	3	260.184	53.42	11	13	226.105	23.29	5	8	35.04	8.22	1	1	99.2127	29.45	5	6	137.016	23.97	4	7	146	16.435	10.2134
P61247	40S ribosomal protein S3a OS=Homo sapiens GN=RPS3A PE=1 SV=2 - [RS3A_HUMAN]	58.71	1	19	19	58	61.3494	7.95	2	2	440.548	55.68	14	22	389.337	39.02	10	16	60.18	9.09	2	2	247.222	37.5	9	12	97.01	16.67	4	4	264	29.9257	9.72998
P48047	ATP synthase subunit O, mitochondrial OS=Homo sapiens GN=ATP5O PE=1 SV=1 - [ATPO_HUMAN]	58.69	1	13	13	69	148.305	28.17	6	9	271.928	40.38	9	14	534.422	50.23	10	17	75.3129	31.92	6	6	194.189	28.64	6	8	365.266	31.46	6	15	213	23.2627	9.96436
P80723	Brain acid soluble protein 1 OS=Homo sapiens GN=BASP1 PE=1 SV=2 - [BASP1_HUMAN]	57.27	1	5	5	7									31.19	6.17	1	1	28.61	15.42	1	1					112.9	41.85	4	5	227	22.68	4.62744
P39019	40S ribosomal protein S19 OS=Homo sapiens GN=RPS19 PE=1 SV=2 - [RS19_HUMAN]	57.24	1	12	12	31	33.32	13.79	2	2	133.478	34.48	6	6	207.362	36.55	6	7	65.2567	24.14	3	3	59.4407	6.9	2	2	173.083	39.31	8	11	145	16.0505	10.3159
P35908	Keratin, type II cytoskeletal 2 epidermal OS=Homo sapiens GN=KRT2 PE=1 SV=2 - [K22E_HUMAN]	56.96	9	26	34	231	1155.99	26.76	16	42	1134.19	33.18	15	39	593.11	29.73	15	23	1108.45	30.36	18	46	885.896	28.79	12	22	1751.52	49.61	29	59	639	65.3932	8.00146
Q53GQ0	Estradiol 17-beta-dehydrogenase 12 OS=Homo sapiens GN=HSD17B12 PE=1 SV=2 - [DHB12_HUMAN]	56.41	1	17	17	46	21.17	4.81	1	1	285.676	24.36	8	12	422.371	47.76	13	19	48.75	8.01	2	2	220.013	28.21	8	10	49.0515	5.77	2	2	312	34.3022	9.31982
Q96DA6	Mitochondrial import inner membrane translocase subunit TIM14 OS=Homo sapiens GN=DNAJC19 PE=1 SV=3 - [TIM14_HUMAN]	56.03	1	6	6	13									110.073	56.03	5	6	50.56	12.07	1	1	60.27	12.07	1	1	77.0629	26.72	3	5	116	12.4907	10.0962
Q92616	Translational activator GCN1 OS=Homo sapiens GN=GCN1L1 PE=1 SV=6 - [GCN1L_HUMAN]	55.9	1	170	170	1034	6185.91	45.04	119	234	3455.89	39.24	105	151	14661.6	46.42	135	511	238.333	2.62	6	8	896.712	15.42	35	38	1882.5	23.03	59	92	2671	292.572	7.47412
P46109	Crk-like protein OS=Homo sapiens GN=CRKL PE=1 SV=1 - [CRKL_HUMAN]	55.45	1	17	17	61	257.978	21.78	5	8	451.21	45.21	12	17	31.68	3.63	1	1	250.242	33.66	8	12	601.676	53.14	15	23					303	33.7559	6.7417
Q12907	Vesicular integral-membrane protein VIP36 OS=Homo sapiens GN=LMAN2 PE=1 SV=1 - [LMAN2_HUMAN]	55.34	1	17	17	95	158.747	20.79	6	7	168.148	19.94	8	9	1055.06	48.6	14	41	85.8766	19.94	6	7	427.158	33.71	12	18	276.838	10.39	5	13	356	40.2031	6.94678
Q02543	60S ribosomal protein L18a OS=Homo sapiens GN=RPL18A PE=1 SV=2 - [RL18A_HUMAN]	53.98	1	13	13	33	112.637	22.16	4	4	170.855	52.84	10	10	45.27	10.8	3	3	88.2	22.16	4	4	156.213	47.16	8	9	60.1643	9.66	2	3	176	20.7489	10.7114
P17987	T-complex protein 1 subunit alpha OS=Homo sapiens GN=TCP1 PE=1 SV=1 - [TCPA_HUMAN]	53.78	1	30	30	137	120.649	12.41	6	6	746.667	46.58	24	29	714.815	33.09	16	30	106.894	10.07	5	5	638.959	42.63	21	26	836.951	25.54	15	41	556	60.3056	6.11279
O60313	Dynamin-like 120 kDa protein, mitochondrial OS=Homo sapiens GN=OPA1 PE=1 SV=3 - [OPA1_HUMAN]	53.75	1	46	46	128	256.063	14.48	11	15	759.98	37.5	31	38	256.7	7.5	7	9	1110.54	45.31	37	49	302.339	14.58	12	14	71.14	3.02	3	3	960	111.561	7.86963
P51572	B-cell receptor-associated protein 31 OS=Homo sapiens GN=BCAP31 PE=1 SV=3 - [BAP31_HUMAN]	53.66	1	17	17	57	113.038	18.7	4	5	101.507	13.41	3	3	699.698	45.12	14	33	139.31	31.3	8	9	81.58	9.35	2	2	70.8342	17.07	4	5	246	27.974	8.44092
P11142	Heat shock cognate 71 kDa protein OS=Homo sapiens GN=HSPA8 PE=1 SV=1 - [HSP7C_HUMAN]	53.25	1	22	38	430	766.317	28.95	17	27	1751.96	43.19	29	65	4431.66	47.52	33	156	741.598	34.06	21	30	1514.23	38.39	25	54	2763.94	41.18	28	98	646	70.8542	5.51611
Q99832	T-complex protein 1 subunit eta OS=Homo sapiens GN=CCT7 PE=1 SV=2 - [TCPH_HUMAN]	53.22	1	29	29	135	97.02	10.13	4	4	930.58	37.57	20	33	541.187	27.44	13	23	148.642	9.76	5	8	587.872	35.91	16	21	1162.67	37.75	21	46	543	59.3289	7.6499
Q15836	Vesicle-associated membrane protein 3 OS=Homo sapiens GN=VAMP3 PE=1 SV=3 - [VAMP3_HUMAN]	53	2	2	8	16					34.24	24	1	1	378.89	44	5	7					49.87	33	2	3	87.83	36	4	5	100	11.302	8.79248
O00264	Membrane-associated progesterone receptor component 1 OS=Homo sapiens GN=PGRMC1 PE=1 SV=3 - [PGRC1_HUMAN]	52.82	1	14	16	102	373.162	47.69	9	13	358.785	48.72	9	13	1190.77	48.21	15	43	90.1367	11.28	2	3	315.58	39.49	6	9	596.441	31.28	8	21	195	21.6578	4.70361
P17812	CTP synthase 1 OS=Homo sapiens GN=CTPS1 PE=1 SV=2 - [PYRG1_HUMAN]	52.62	1	30	34	100	280.859	19.29	11	11	1050.55	50.76	33	46	86.9	3.72	2	2	314.588	19.8	13	15	645.937	37.06	21	24	96.0007	3.72	2	2	591	66.648	6.45557
Q99497	Protein DJ-1 OS=Homo sapiens GN=PARK7 PE=1 SV=2 - [PARK7_HUMAN]	52.38	1	10	10	25	72.8353	11.64	2	3	118.23	37.04	4	4	60.0273	7.41	2	2	62.32	10.58	2	2	205.524	44.44	6	9	114.577	15.34	3	5	189	19.8785	6.78564
O43175	D-3-phosphoglycerate dehydrogenase OS=Homo sapiens GN=PHGDH PE=1 SV=4 - [SERA_HUMAN]	52.16	1	29	29	184	570.84	29.46	14	23	1174.56	37.15	23	40	1128.24	36.77	18	40	505.042	25.14	12	20	698.768	32.46	18	28	1082.5	20.08	11	33	533	56.6144	6.7124
Q9Y5M8	Signal recognition particle receptor subunit beta OS=Homo sapiens GN=SRPRB PE=1 SV=3 - [SRPRB_HUMAN]	52.03	1	16	16	43	140.142	16.97	3	4	343.085	50.18	10	11	448.636	37.27	10	14	100.355	17.71	3	3	201.71	29.15	5	5	211.619	22.51	6	6	271	29.6838	9.0415
P68366	Tubulin alpha-4A chain OS=Homo sapiens GN=TUBA4A PE=1 SV=1 - [TBA4A_HUMAN]	52.01	2	5	22	293	675.927	35.49	12	25	1285.89	39.06	17	63	1675.79	47.54	14	58	617.956	29.69	11	26	963.06	42.19	17	49	1646.13	28.35	12	72	448	49.8924	5.05908
P00387	NADH-cytochrome b5 reductase 3 OS=Homo sapiens GN=CYB5R3 PE=1 SV=3 - [NB5R3_HUMAN]	51.83	1	14	14	62	85.38	9.97	2	2	616.541	32.23	8	16	695.05	46.18	12	26	74.44	9.97	2	2	468.774	28.24	6	12	171.643	12.29	4	4	301	34.2127	7.59131
P60174	Triosephosphate isomerase OS=Homo sapiens GN=TPI1 PE=1 SV=3 - [TPIS_HUMAN]	51.75	1	12	12	33					241.54	28.67	6	6	141.32	12.94	4	7	58.39	5.24	1	1	282.855	40.21	8	8	241.455	29.02	8	11	286	30.7717	5.92236
P05141	ADP/ATP translocase 2 OS=Homo sapiens GN=SLC25A5 PE=1 SV=7 - [ADT2_HUMAN]	51.68	2	7	25	121	339.683	37.25	12	17	782.606	43.62	19	36	635.759	40.6	15	35	137.573	20.13	6	6	267.847	40.94	15	17	115.853	15.1	5	10	298	32.8312	9.68604
P04350	Tubulin beta-4A chain OS=Homo sapiens GN=TUBB4A PE=1 SV=2 - [TBB4A_HUMAN]	51.58	1	1	23	498	993.809	32.66	12	37	2614.65	40.09	21	110	2924.07	40.77	17	101	997.475	30.18	10	40	1903.56	43.92	18	81	3438.23	29.05	14	129	444	49.5539	4.88135
O75964	ATP synthase subunit g, mitochondrial OS=Homo sapiens GN=ATP5L PE=1 SV=3 - [ATP5L_HUMAN]	51.46	1	5	5	17					57.55	25.24	2	2	258.225	51.46	5	8									178.014	46.6	4	7	103	11.4212	9.64209
P20340	Ras-related protein Rab-6A OS=Homo sapiens GN=RAB6A PE=1 SV=3 - [RAB6A_HUMAN]	51.44	1	6	12	52	110.52	23.08	4	5	138.06	26.92	5	6	559.389	51.44	12	25					37.41	10.58	2	2	255.436	30.77	6	14	208	23.5779	5.5415
Q9Y230	RuvB-like 2 OS=Homo sapiens GN=RUVBL2 PE=1 SV=3 - [RUVB2_HUMAN]	51.4	1	21	21	89	346.497	18.36	9	11	589.902	36.29	16	20	251.088	15.55	6	8	338.053	18.14	9	10	254.963	21.81	10	11	917.955	33.91	15	29	463	51.1246	5.64307
P11021	78 kDa glucose-regulated protein OS=Homo sapiens GN=HSPA5 PE=1 SV=2 - [GRP78_HUMAN]	51.38	1	34	36	206	369.718	20.64	11	12	791.793	37.61	20	28	1096.37	30.58	17	46	918.244	43.73	25	35	1367.58	44.5	28	50	1027.57	29.97	18	35	654	72.2884	5.16064
P46779	60S ribosomal protein L28 OS=Homo sapiens GN=RPL28 PE=1 SV=3 - [RL28_HUMAN]	51.09	1	13	13	26					91.9331	40.15	7	9	66.06	27.74	4	4	43.8912	21.17	3	3	27.39	13.14	1	1	124.671	42.34	8	9	137	15.7377	12.0151
P62269	40S ribosomal protein S18 OS=Homo sapiens GN=RPS18 PE=1 SV=3 - [RS18_HUMAN]	50.66	1	16	16	48	87.3817	28.29	5	5	277.149	46.05	12	12	114.072	25	4	5	66.3971	24.34	4	4	173.383	41.45	9	9	246.542	35.53	7	13	152	17.7079	10.9897
P14618	Pyruvate kinase PKM OS=Homo sapiens GN=PKM PE=1 SV=4 - [KPYM_HUMAN]	50.66	2	20	20	57					661.669	46.7	16	19	265.49	16.38	6	8					574.487	35.22	11	13	376.379	20.72	10	17	531	57.9	7.84033
P62241	40S ribosomal protein S8 OS=Homo sapiens GN=RPS8 PE=1 SV=2 - [RS8_HUMAN]	50.48	1	14	14	45	149.518	21.15	3	4	564.459	50.48	12	17	51.12	7.21	1	1	134.466	16.83	3	4	414.672	50.48	13	16	139.647	13.46	2	3	208	24.1902	10.3159
P05388	60S acidic ribosomal protein P0 OS=Homo sapiens GN=RPLP0 PE=1 SV=1 - [RLA0_HUMAN]	50.47	2	14	14	48	192.16	17.98	4	6	145.076	24.29	6	6	464.52	37.85	9	17	82.9021	14.51	4	5	127.465	26.18	5	5	242.418	17.35	6	9	317	34.2518	5.97314
P35527	Keratin, type I cytoskeletal 9 OS=Homo sapiens GN=KRT9 PE=1 SV=3 - [K1C9_HUMAN]	50.4	1	24	25	217	1026	38.04	12	22	1874.07	40.29	17	52	601.123	17.82	10	15	981.717	32.26	11	21	2095.23	33.71	12	46	2228.26	35.63	20	61	623	62.0268	5.23682
P18124	60S ribosomal protein L7 OS=Homo sapiens GN=RPL7 PE=1 SV=1 - [RL7_HUMAN]	50	1	19	19	80	137.262	26.21	5	7	246.961	38.31	12	14	552.458	44.76	13	27	152.34	29.84	7	8	247.189	44.76	12	13	182.142	27.42	8	11	248	29.2072	10.6528
Q07020	60S ribosomal protein L18 OS=Homo sapiens GN=RPL18 PE=1 SV=2 - [RL18_HUMAN]	50	1	12	12	35	194.934	27.13	4	5	317.482	39.89	9	9	243.54	26.06	4	6	114.635	19.68	3	3	263.762	47.34	9	9	91.7733	12.23	2	3	188	21.6211	11.7222
P30519	Heme oxygenase 2 OS=Homo sapiens GN=HMOX2 PE=1 SV=2 - [HMOX2_HUMAN]	50	1	12	12	29	45.98	2.85	1	1	50.45	8.23	1	1	624.146	50	12	22					44.53	8.86	2	2	37.14	9.18	3	3	316	36.0098	5.41455
P63173	60S ribosomal protein L38 OS=Homo sapiens GN=RPL38 PE=1 SV=2 - [RL38_HUMAN]	50	1	4	4	7									162.08	32.86	3	4					59.93	35.71	2	2	29.92	14.29	1	1	70	8.21273	10.0962
Q99714	3-hydroxyacyl-CoA dehydrogenase type-2 OS=Homo sapiens GN=HSD17B10 PE=1 SV=3 - [HCD2_HUMAN]	49.81	1	11	11	34	112.476	17.62	3	3	375.74	40.23	8	12	38.1283	11.88	2	2	140.676	16.48	3	4	348.052	39.85	9	10	73.34	11.11	2	3	261	26.9061	7.78174
Q9NX63	Coiled-coil-helix-coiled-coil-helix domain-containing protein 3, mitochondrial OS=Homo sapiens GN=CHCHD3 PE=1 SV=1 - [CHCH3_HUMAN]	49.78	1	15	15	30	207.125	38.33	9	9	405.765	44.93	14	17	66.76	7.49	2	2					38.0535	11.01	2	2					227	26.1362	8.27979
Q9NP72	Ras-related protein Rab-18 OS=Homo sapiens GN=RAB18 PE=1 SV=1 - [RAB18_HUMAN]	49.03	1	9	9	31	171.234	31.55	5	5	218.55	37.86	7	7	268.613	35.92	7	8					152.114	24.27	4	4	234.834	24.27	4	7	206	22.9626	5.23682
O15400	Syntaxin-7 OS=Homo sapiens GN=STX7 PE=1 SV=4 - [STX7_HUMAN]	48.66	1	11	11	27	61.6	5.36	1	1	151.206	23.37	4	4	516.695	48.66	11	15					139.257	19.54	4	4	79.9833	14.56	3	3	261	29.7973	5.5542
O75396	Vesicle-trafficking protein SEC22b OS=Homo sapiens GN=SEC22B PE=1 SV=4 - [SC22B_HUMAN]	48.37	1	13	13	72	332.77	38.14	7	9	316.622	33.49	7	9	758.189	47.91	12	28	182.286	33.95	6	7	239.71	24.19	4	6	366.047	25.12	5	13	215	24.5775	6.91748
P61020	Ras-related protein Rab-5B OS=Homo sapiens GN=RAB5B PE=1 SV=1 - [RAB5B_HUMAN]	48.37	1	5	7	29	98.5175	11.63	2	3	166.765	25.12	4	7	324.222	41.86	6	12	45.84	9.77	2	2	135.385	18.6	3	3	38.6368	9.77	2	2	215	23.6919	8.1333
P14868	Aspartate--tRNA ligase, cytoplasmic OS=Homo sapiens GN=DARS PE=1 SV=2 - [SYDC_HUMAN]	48.3	1	21	21	55	90.2343	5.79	3	3	313.984	35.93	15	15	139.521	9.78	4	4	115.954	13.57	5	5	196.73	13.77	5	5	546.467	37.92	16	23	501	57.1	6.55127
P09661	U2 small nuclear ribonucleoprotein A' OS=Homo sapiens GN=SNRPA1 PE=1 SV=2 - [RU2A_HUMAN]	48.24	1	13	13	31					63.1773	11.37	3	3	264.021	37.25	10	14					0	8.24	2	2	205.161	20.39	6	12	255	28.3981	8.6167
P23284	Peptidyl-prolyl cis-trans isomerase B OS=Homo sapiens GN=PPIB PE=1 SV=2 - [PPIB_HUMAN]	48.15	1	9	9	27	95.6081	20.37	4	4	162.901	33.33	6	6	138.995	9.72	2	3	75.88	12.04	2	2	115.85	33.8	6	6	227.408	13.89	3	6	216	23.7275	9.40771
P62826	GTP-binding nuclear protein Ran OS=Homo sapiens GN=RAN PE=1 SV=3 - [RAN_HUMAN]	48.15	1	14	14	45	115.561	29.17	6	7	150.511	23.61	8	8	225.776	36.57	7	12	32.0227	10.65	2	2	115.958	45.83	9	10	130.71	19.91	5	6	216	24.4076	7.48877
P21796	Voltage-dependent anion-selective channel protein 1 OS=Homo sapiens GN=VDAC1 PE=1 SV=2 - [VDAC1_HUMAN]	48.06	1	10	10	29	148.901	26.5	5	5	114.338	27.56	5	6	448.648	44.17	9	13					72.5855	23.67	4	4	68.94	3.89	1	1	283	30.7536	8.54346
O00410	Importin-5 OS=Homo sapiens GN=IPO5 PE=1 SV=4 - [IPO5_HUMAN]	48.04	1	51	53	287	671.6	21.42	22	27	1985.69	38.29	43	64	2602.59	28.71	28	83	1788.28	39.38	40	60	1019.31	29.35	29	34	363.051	9.48	11	19	1097	123.55	4.94482
P12236	ADP/ATP translocase 3 OS=Homo sapiens GN=SLC25A6 PE=1 SV=4 - [ADT3_HUMAN]	47.99	2	3	24	101	282.993	28.52	10	14	617.077	44.63	18	29	623.83	33.22	14	33	112.04	13.09	4	4	185.699	33.22	14	14	83.4664	11.41	4	7	298	32.8452	9.74463
P37108	Signal recognition particle 14 kDa protein OS=Homo sapiens GN=SRP14 PE=1 SV=2 - [SRP14_HUMAN]	47.79	1	7	7	11	39.15	10.29	1	1	81.5133	20.59	3	3	233.213	20.59	2	3	50.91	10.29	1	1					40.8797	16.91	3	3	136	14.5608	10.0376
P62913	60S ribosomal protein L11 OS=Homo sapiens GN=RPL11 PE=1 SV=2 - [RL11_HUMAN]	47.75	1	13	13	39	150.59	27.53	5	6	184.508	21.35	5	7	215.164	21.35	5	7	39.12	5.62	1	2	193.239	35.96	7	8	243.55	32.02	7	9	178	20.2396	9.59814
Q8N5K1	CDGSH iron-sulfur domain-containing protein 2 OS=Homo sapiens GN=CISD2 PE=1 SV=1 - [CISD2_HUMAN]	47.41	1	8	8	17									213.193	42.22	6	9					101.635	31.11	5	5	59.3066	14.81	2	3	135	15.2685	9.61279
Q9BSH5	Haloacid dehalogenase-like hydrolase domain-containing protein 3 OS=Homo sapiens GN=HDHD3 PE=1 SV=1 - [HDHD3_HUMAN]	47.01	1	8	8	18	30.92	4.78	1	1	173.589	47.01	8	9					26.19	4.78	1	1	137.261	30.28	6	7					251	27.9824	6.7124
P06733	Alpha-enolase OS=Homo sapiens GN=ENO1 PE=1 SV=2 - [ENOA_HUMAN]	47	2	17	18	53					182.737	27.65	8	8	494.233	36.41	12	19					147.534	14.52	5	5	573.305	29.72	11	21	434	47.1393	7.38623
P46778	60S ribosomal protein L21 OS=Homo sapiens GN=RPL21 PE=1 SV=2 - [RL21_HUMAN]	46.88	2	7	7	18	65.08	27.5	3	3	162.634	18.13	3	5	81.87	33.75	5	5	26.38	9.38	1	1	74.8	20.63	3	4					160	18.5531	10.4917
P08238	Heat shock protein HSP 90-beta OS=Homo sapiens GN=HSP90AB1 PE=1 SV=4 - [HS90B_HUMAN]	46.82	4	24	41	229	207.053	10.08	6	7	804.865	37.57	26	38	2401.47	37.15	34	83	777.535	34.25	24	29	518.966	23.34	14	17	1234.35	36.74	29	55	724	83.2121	5.03369
Q9BTV4	Transmembrane protein 43 OS=Homo sapiens GN=TMEM43 PE=1 SV=1 - [TMM43_HUMAN]	46.75	1	14	14	35	23.92	7.5	2	2	208.957	38.25	11	12	465.003	41.75	10	20					46.66	6.5	1	1					400	44.8472	8.1333
O75947	ATP synthase subunit d, mitochondrial OS=Homo sapiens GN=ATP5H PE=1 SV=3 - [ATP5H_HUMAN]	46.58	1	8	8	28	140.921	28.57	5	7	108.133	32.3	5	5	141.904	35.4	5	6	34.56	5.59	1	1	84.1267	26.09	4	4	70.61	11.8	2	5	161	18.4795	5.30029
P07900	Heat shock protein HSP 90-alpha OS=Homo sapiens GN=HSP90AA1 PE=1 SV=5 - [HS90A_HUMAN]	46.45	5	28	43	221	266.14	13.25	8	10	815.823	25.68	20	33	2498.26	36.2	29	78	838.987	35.11	28	34	491.937	16.8	11	17	1352.84	35.25	25	49	732	84.6067	5.021
P46781	40S ribosomal protein S9 OS=Homo sapiens GN=RPS9 PE=1 SV=3 - [RS9_HUMAN]	46.39	1	15	15	36	79.4722	16.49	3	3	214.09	42.27	12	12	81.9134	32.47	7	8	57.7392	8.76	2	2	110.27	25.77	6	8	45.7591	15.98	3	3	194	22.5776	10.6528
P12235	ADP/ATP translocase 1 OS=Homo sapiens GN=SLC25A4 PE=1 SV=4 - [ADT1_HUMAN]	46.31	2	4	20	67	98.8811	20.13	7	7	369.805	37.58	14	19	380.605	25.17	10	23	53.77	2.68	1	1	141.076	25.5	10	10	83.4664	11.41	4	7	298	33.0432	9.75928
Q02978	Mitochondrial 2-oxoglutarate/malate carrier protein OS=Homo sapiens GN=SLC25A11 PE=1 SV=3 - [M2OM_HUMAN]	46.18	1	14	14	35	147.331	17.2	5	5	467.15	34.71	11	14	257.795	34.08	8	9					260.912	24.52	6	6	58.3	5.1	1	1	314	34.0399	9.90576
Q9GZT3	SRA stem-loop-interacting RNA-binding protein, mitochondrial OS=Homo sapiens GN=SLIRP PE=1 SV=1 - [SLIRP_HUMAN]	45.87	1	4	4	7					45	9.17	1	1	56.1167	36.7	3	3					39.26	9.17	1	1	34.2	22.02	2	2	109	12.3414	10.2427
O15173	Membrane-associated progesterone receptor component 2 OS=Homo sapiens GN=PGRMC2 PE=1 SV=1 - [PGRC2_HUMAN]	45.74	1	9	11	55	191.081	22.42	4	8	244.243	24.22	6	9	531.669	40.36	9	17	137.431	18.39	3	5	183.369	20.18	5	7	334.345	25.11	6	9	223	23.8037	4.88135
P63027	Vesicle-associated membrane protein 2 OS=Homo sapiens GN=VAMP2 PE=1 SV=3 - [VAMP2_HUMAN]	45.69	2	2	8	15					34.24	20.69	1	1	283.149	37.93	5	6					49.87	28.45	2	3	87.83	31.03	4	5	116	12.6547	8.1333
P40227	T-complex protein 1 subunit zeta OS=Homo sapiens GN=CCT6A PE=1 SV=3 - [TCPZ_HUMAN]	45.57	2	27	27	118	185.528	12.43	5	5	592.494	34.27	18	32	439.288	21.66	10	17	153.028	13.18	6	6	301.104	25.99	12	14	1092.68	34.09	20	44	531	57.9876	6.68311
P13645	Keratin, type I cytoskeletal 10 OS=Homo sapiens GN=KRT10 PE=1 SV=6 - [K1C10_HUMAN]	45.55	14	24	29	252	1245.23	29.45	14	40	978.288	26.03	14	31	667.923	23.8	13	29	1194.88	37.84	20	48	1259.55	25.68	11	32	1981.5	30.99	21	72	584	58.7917	5.21143
P38646	Stress-70 protein, mitochondrial OS=Homo sapiens GN=HSPA9 PE=1 SV=2 - [GRP75_HUMAN]	45.51	1	32	33	141	359.393	21.8	11	11	576.494	27.25	17	20	2017.61	43.59	30	56	299.089	17.38	9	10	324.849	17.97	9	12	1062.95	34.61	19	32	679	73.6348	6.16357
P30050	60S ribosomal protein L12 OS=Homo sapiens GN=RPL12 PE=1 SV=1 - [RL12_HUMAN]	45.45	1	7	7	45	118.318	33.33	4	4	279.759	38.18	5	6	287.105	33.33	4	8	161.553	33.33	4	6	201.262	29.7	4	6	343.7	34.55	5	15	165	17.8075	9.42236
P25398	40S ribosomal protein S12 OS=Homo sapiens GN=RPS12 PE=1 SV=3 - [RS12_HUMAN]	45.45	1	5	5	13	39.4642	14.39	2	2	39.9169	14.39	2	3					40.79	6.82	1	1	77.43	31.82	3	3	52.72	13.64	2	4	132	14.5055	7.21045
P62081	40S ribosomal protein S7 OS=Homo sapiens GN=RPS7 PE=1 SV=1 - [RS7_HUMAN]	45.36	1	14	14	24	67.5239	10.82	3	3	161.09	22.16	7	7	124.029	34.02	6	6					111.586	21.65	5	5	50.02	8.25	2	3	194	22.1133	10.0962
Q8TCG1	Protein CIP2A OS=Homo sapiens GN=KIAA1524 PE=1 SV=2 - [CIP2A_HUMAN]	45.08	1	45	45	185	166.251	12.04	10	11	413.403	21.99	20	24	2493.19	39.34	39	108	295.932	17.46	15	16	185.655	11.27	9	9	278.371	13.92	14	17	905	102.121	6.22705
P62829	60S ribosomal protein L23 OS=Homo sapiens GN=RPL23 PE=1 SV=1 - [RL23_HUMAN]	45	1	5	5	13	43.2938	12.86	2	2	94.2541	27.14	3	4	41.83	12.86	2	2					120.06	21.43	2	2	65.04	25	3	3	140	14.8561	10.5063
Q9Y265	RuvB-like 1 OS=Homo sapiens GN=RUVBL1 PE=1 SV=1 - [RUVB1_HUMAN]	44.96	1	17	17	49	245.87	22.81	8	8	269.468	24.78	10	11	104.54	9.87	4	4	266.138	19.3	7	7	137.395	12.94	6	6	315.962	17.98	7	13	456	50.1963	6.41748
Q96IX5	Up-regulated during skeletal muscle growth protein 5 OS=Homo sapiens GN=USMG5 PE=1 SV=1 - [USMG5_HUMAN]	44.83	1	3	3	3									55.46	44.83	2	2									84.58	25.86	1	1	58	6.45337	9.75928
Q9Y3D7	Mitochondrial import inner membrane translocase subunit TIM16 OS=Homo sapiens GN=PAM16 PE=1 SV=2 - [TIM16_HUMAN]	44.8	1	4	4	7									112.677	44.8	4	5									54.97	8	1	2	125	13.8162	9.70068
P67809	Nuclease-sensitive element-binding protein 1 OS=Homo sapiens GN=YBX1 PE=1 SV=3 - [YBOX1_HUMAN]	44.44	2	4	9	14					68.4183	14.2	2	2	169.33	30.56	5	6					107.68	14.2	2	2	157.44	13.58	3	4	324	35.9027	9.87646
P68104	Elongation factor 1-alpha 1 OS=Homo sapiens GN=EEF1A1 PE=1 SV=1 - [EF1A1_HUMAN]	44.37	3	25	25	141	211.309	15.8	6	11	855.832	38.31	19	38	589.862	29.65	14	25	224.002	11.04	7	9	454.528	29.22	13	25	611.773	19.05	11	33	462	50.1091	9.01221
P62750	60S ribosomal protein L23a OS=Homo sapiens GN=RPL23A PE=1 SV=1 - [RL23A_HUMAN]	44.23	1	9	9	16					87.4293	20.51	3	3	205.911	18.59	4	6					41.3721	17.95	2	2	167.282	20.51	3	5	156	17.6841	10.4478
P08865	40S ribosomal protein SA OS=Homo sapiens GN=RPSA PE=1 SV=4 - [RSSA_HUMAN]	44.07	1	13	13	54	58.36	7.12	2	2	311.517	34.58	10	11	561.796	27.46	6	15	117.45	18.98	4	4	450.223	43.05	9	11	464.041	16.61	4	11	295	32.8334	4.86865
P62491	Ras-related protein Rab-11A OS=Homo sapiens GN=RAB11A PE=1 SV=3 - [RB11A_HUMAN]	43.98	3	12	12	80	176.672	27.78	6	8	272.3	35.19	8	12	482.525	34.72	9	23	128.302	28.7	6	7	245.23	29.63	6	9	459.025	37.5	9	21	216	24.3784	6.56592
P46777	60S ribosomal protein L5 OS=Homo sapiens GN=RPL5 PE=1 SV=3 - [RL5_HUMAN]	43.77	1	13	13	28	57.34	10.44	2	2	102.07	15.15	3	4	302.62	38.05	11	16	42.53	6.06	1	1	129.57	15.15	4	5					297	34.3407	9.71533
P16615	Sarcoplasmic/endoplasmic reticulum calcium ATPase 2 OS=Homo sapiens GN=ATP2A2 PE=1 SV=1 - [AT2A2_HUMAN]	43.76	3	52	52	356	1874.21	28.02	29	66	2095.46	33.3	33	80	3229.15	31.77	36	111	938.422	31.19	27	33	708.158	23.99	24	30	735.657	20.73	22	36	1042	114.683	5.33838
P27824	Calnexin OS=Homo sapiens GN=CANX PE=1 SV=2 - [CALX_HUMAN]	43.75	1	26	28	151	220.814	28.38	13	15	333.975	15.2	11	16	1728.77	36.32	23	56	446.704	28.55	14	26	161.756	8.78	5	5	953.445	29.05	17	33	592	67.5259	4.60205
P24539	ATP synthase F(0) complex subunit B1, mitochondrial OS=Homo sapiens GN=ATP5F1 PE=1 SV=2 - [AT5F1_HUMAN]	43.75	1	10	10	35	79.5847	17.58	4	4	174.508	28.91	6	9	148.58	30.47	6	9	35.1659	6.25	2	2	42.2867	24.61	4	4	138.851	16.41	4	7	256	28.8903	9.36377
Q9Y3D0	Mitotic spindle-associated MMXD complex subunit MIP18 OS=Homo sapiens GN=FAM96B PE=1 SV=1 - [MIP18_HUMAN]	43.56	1	4	4	10	29.91	4.29	1	1	99.9893	30.67	3	3	63.9633	39.26	3	3									78.2124	17.79	2	3	163	17.6521	5.18604
P61254	60S ribosomal protein L26 OS=Homo sapiens GN=RPL26 PE=1 SV=1 - [RL26_HUMAN]	43.45	1	3	11	34	43.7241	29.66	4	5	112.081	28.97	5	7	102.705	37.24	7	8	48.51	6.21	1	2	73.7287	28.28	5	5	96.48	22.07	5	7	145	17.2475	10.5503
Q68D91	Metallo-beta-lactamase domain-containing protein 2 OS=Homo sapiens GN=MBLAC2 PE=1 SV=3 - [MBLC2_HUMAN]	43.37	1	9	9	23	76.9874	9.68	2	2	347.701	34.41	7	7	185.645	27.6	6	6					271.124	34.41	7	7	52.58	5.38	1	1	279	31.352	6.91748
P55072	Transitional endoplasmic reticulum ATPase OS=Homo sapiens GN=VCP PE=1 SV=4 - [TERA_HUMAN]	43.18	1	33	33	121	190.647	9.18	7	8	330.937	19.48	13	14	1055.45	35.36	23	44	513.93	18.61	15	18	372.926	18.86	15	15	416.74	19.73	16	22	806	89.2657	5.26221
P07814	Bifunctional glutamate/proline--tRNA ligase OS=Homo sapiens GN=EPRS PE=1 SV=5 - [SYEP_HUMAN]	43.12	1	58	59	119	688.834	30.62	34	36	199.992	6.35	9	9	324.315	9.92	13	14	50.28	1.79	2	2	78.9933	2.31	3	3	1164.82	25.2	39	55	1512	170.483	7.32764
P62263	40S ribosomal protein S14 OS=Homo sapiens GN=RPS14 PE=1 SV=3 - [RS14_HUMAN]	43.05	1	9	9	33	81.3	8.61	2	2	178.267	41.06	7	7	166.069	19.87	4	6	71.5933	17.22	3	3	130.48	25.17	5	5	334.046	17.88	4	10	151	16.2625	10.0522
P11586	C-1-tetrahydrofolate synthase, cytoplasmic OS=Homo sapiens GN=MTHFD1 PE=1 SV=3 - [C1TC_HUMAN]	42.89	1	37	37	111	187.075	10.8	8	8	448.179	19.47	17	17	414.944	16.26	13	14	1063.71	37.22	32	40	489.357	18.18	17	18	319.624	11.44	10	14	935	101.495	7.29834
P63104	14-3-3 protein zeta/delta OS=Homo sapiens GN=YWHAZ PE=1 SV=1 - [1433Z_HUMAN]	42.86	2	8	12	32	90.28	5.71	1	1	216.716	26.12	5	5	268.93	26.53	6	9	93.62	14.69	3	3	184.074	30.2	7	7	212.055	18.78	5	7	245	27.7277	4.79248
P00167	Cytochrome b5 OS=Homo sapiens GN=CYB5A PE=1 SV=2 - [CYB5_HUMAN]	42.54	1	5	5	7									65.23	42.54	4	5									126.2	25.37	2	2	134	15.3205	4.95752
O14980	Exportin-1 OS=Homo sapiens GN=XPO1 PE=1 SV=1 - [XPO1_HUMAN]	42.48	1	46	46	431	545.521	13.35	10	16	1607.4	32.4	30	56	7344.54	37.35	41	239	1218.42	25.86	23	39	492.621	16.53	15	19	1629.5	24.74	22	62	1071	123.306	6.06201
P26373	60S ribosomal protein L13 OS=Homo sapiens GN=RPL13 PE=1 SV=4 - [RL13_HUMAN]	42.18	1	13	13	49	109.922	13.74	4	5	227.272	39.34	12	13	252.442	28.44	6	10	94.2146	25.59	5	6	201.597	42.18	10	12	115.35	9	2	3	211	24.2465	11.6489
P31948	Stress-induced-phosphoprotein 1 OS=Homo sapiens GN=STIP1 PE=1 SV=1 - [STIP1_HUMAN]	42.17	1	26	26	82	103.775	11.97	5	6	281.602	22.47	14	16	558.472	31.49	17	25	66.35	12.15	5	5	302.844	26.89	12	14	325.232	19.71	10	16	543	62.5994	6.80029
Q9Y6C9	Mitochondrial carrier homolog 2 OS=Homo sapiens GN=MTCH2 PE=1 SV=1 - [MTCH2_HUMAN]	41.91	1	10	10	37	103.511	21.78	5	5	224.834	30.03	7	9	337.977	25.08	7	17					89.06	14.85	3	4	33.24	5.61	2	2	303	33.3089	7.97217
P49327	Fatty acid synthase OS=Homo sapiens GN=FASN PE=1 SV=3 - [FAS_HUMAN]	41.9	1	87	87	298	1588.01	23.54	47	59	2046.64	31.58	65	76	1416.39	21.55	44	68	162.803	1.71	4	4	1080.56	20.43	41	41	1048.13	14.97	34	50	2511	273.254	6.44287
P40429	60S ribosomal protein L13a OS=Homo sapiens GN=RPL13A PE=1 SV=2 - [RL13A_HUMAN]	41.87	2	13	13	21					132.227	37.93	10	11	90.5198	19.7	5	5					50.2743	21.18	4	4	33.74	5.42	1	1	203	23.5624	10.9312
P18077	60S ribosomal protein L35a OS=Homo sapiens GN=RPL35A PE=1 SV=2 - [RL35A_HUMAN]	41.82	1	7	7	16	28.89	8.18	1	1					35.58	7.27	1	1	34.45	7.27	1	1					105.126	33.64	6	13	110	12.5298	11.063
Q00325	Phosphate carrier protein, mitochondrial OS=Homo sapiens GN=SLC25A3 PE=1 SV=2 - [MPCP_HUMAN]	41.71	1	19	19	74	186.467	16.85	6	9	483.302	37.02	16	28	167.649	17.4	7	16	94.3378	8.84	4	4	233.219	30.66	10	12	97.3048	6.63	2	5	362	40.0687	9.37842
Q07065	Cytoskeleton-associated protein 4 OS=Homo sapiens GN=CKAP4 PE=1 SV=2 - [CKAP4_HUMAN]	41.69	1	18	18	32					332.862	35.38	15	15	276.632	19.6	9	9					29.81	4.98	2	2	136.107	13.12	6	6	602	65.9827	5.92236
P62258	14-3-3 protein epsilon OS=Homo sapiens GN=YWHAE PE=1 SV=1 - [1433E_HUMAN]	41.57	2	9	11	45	116.33	9.41	2	2	212.793	30.59	7	9	459.163	37.65	9	14	97.7604	13.33	3	3	194.225	26.27	7	9	235.994	17.25	4	8	255	29.1554	4.7417
P42704	Leucine-rich PPR motif-containing protein, mitochondrial OS=Homo sapiens GN=LRPPRC PE=1 SV=3 - [LPPRC_HUMAN]	41.54	1	56	56	188	1638.61	35.01	37	52	589.785	20.37	25	25	1310.24	24.32	32	49	91.5109	2.8	4	4	148.122	4.66	6	6	1428.51	24.03	32	52	1394	157.805	6.12549
P04439	HLA class I histocompatibility antigen, A-3 alpha chain OS=Homo sapiens GN=HLA-A PE=1 SV=2 - [1A03_HUMAN]	41.37	23	4	12	24					41.42	3.29	1	1	319.653	38.08	9	12	43.22	6.58	1	1	89.43	10.96	3	3	164.337	22.74	6	7	365	40.8152	5.99854
Q9UL25	Ras-related protein Rab-21 OS=Homo sapiens GN=RAB21 PE=1 SV=3 - [RAB21_HUMAN]	41.33	1	8	8	25	136.839	24	4	4	230.817	23.11	5	7	152.072	15.11	4	5	66.22	17.78	3	4	113.35	17.78	3	4	46.8	4.44	1	1	225	24.3323	7.94287
O94905	Erlin-2 OS=Homo sapiens GN=ERLIN2 PE=1 SV=1 - [ERLN2_HUMAN]	41.3	1	7	13	30	90.6817	7.08	2	2	169.289	10.62	3	4	514.3	41.3	13	21									62.9567	10.62	3	3	339	37.8155	5.61768
P40855	Peroxisomal biogenesis factor 19 OS=Homo sapiens GN=PEX19 PE=1 SV=1 - [PEX19_HUMAN]	41.14	1	9	9	16									239.47	35.12	7	9					153.41	11.71	2	2	208.3	15.38	3	5	299	32.7856	4.33545
Q8WVC6	Dephospho-CoA kinase domain-containing protein OS=Homo sapiens GN=DCAKD PE=1 SV=1 - [DCAKD_HUMAN]	41.13	1	9	9	23					117.567	27.71	5	5	174.729	30.74	6	8	33.28	5.63	1	1	80.28	17.32	3	3	132.593	13.42	4	6	231	26.5333	9.5835
P62244	40S ribosomal protein S15a OS=Homo sapiens GN=RPS15A PE=1 SV=2 - [RS15A_HUMAN]	40.77	1	7	7	14					67.1659	23.85	3	4	31.31	8.46	1	2					55.025	23.08	4	4	78.7372	18.46	3	4	130	14.83	10.1255
P55060	Exportin-2 OS=Homo sapiens GN=CSE1L PE=1 SV=3 - [XPO2_HUMAN]	40.68	1	46	46	324	443.2	12.15	10	13	688.104	27.5	25	33	3309.6	34.09	39	149	910.993	27.81	25	32	516.413	18.95	17	20	1508.05	27.6	30	77	971	110.346	5.77002
P62424	60S ribosomal protein L7a OS=Homo sapiens GN=RPL7A PE=1 SV=2 - [RL7A_HUMAN]	40.6	1	14	14	36	39.73	7.52	1	1	274.681	32.71	11	12	169.45	28.57	7	9	53.49	9.02	2	2	263.543	30.83	9	10	46.66	6.77	2	2	266	29.977	10.6089
Q14697	Neutral alpha-glucosidase AB OS=Homo sapiens GN=GANAB PE=1 SV=3 - [GANAB_HUMAN]	40.57	1	36	36	253	45.91	0.95	1	1	173.193	13.88	11	11	1532.51	25.42	24	55	612.42	31.78	23	34	601.257	24.47	21	35	3239.6	31.46	29	117	944	106.807	6.13818
Q16891	Mitochondrial inner membrane protein OS=Homo sapiens GN=IMMT PE=1 SV=1 - [IMMT_HUMAN]	40.5	1	31	31	71	202.025	21.24	13	13	552.734	35.36	22	25	699.018	26.65	20	28	124.205	6.86	4	4	46.84	2.51	1	1					758	83.6264	6.48096
P42677	40S ribosomal protein S27 OS=Homo sapiens GN=RPS27 PE=1 SV=3 - [RS27_HUMAN]	40.48	2	3	3	6					33.6243	25	2	2	41.83	9.52	1	1					42.33	15.48	1	1	44.3868	25	2	2	84	9.45484	9.45166
O43169	Cytochrome b5 type B OS=Homo sapiens GN=CYB5B PE=1 SV=2 - [CYB5B_HUMAN]	40.41	1	4	4	6					86.12	8.9	2	2	59.46	29.45	2	2					49.03	8.9	1	1	49.34	8.22	1	1	146	16.322	4.97021
P62277	40S ribosomal protein S13 OS=Homo sapiens GN=RPS13 PE=1 SV=2 - [RS13_HUMAN]	40.4	1	9	9	29	40.932	13.25	2	2	151.76	29.14	6	8	86.8629	17.22	3	4	27.59	8.61	1	1	106.09	14.57	4	5	156.33	25.83	5	9	151	17.2117	10.5356
P10599	Thioredoxin OS=Homo sapiens GN=TXN PE=1 SV=3 - [THIO_HUMAN]	40	1	5	5	17	143.648	22.86	2	4	63.86	12.38	1	1					177.532	40	4	7	111.55	22.86	2	2	102.917	22.86	3	3	105	11.7297	4.91943
P32119	Peroxiredoxin-2 OS=Homo sapiens GN=PRDX2 PE=1 SV=5 - [PRDX2_HUMAN]	39.9	1	11	12	41	66.79	5.56	1	1	204.658	30.81	9	13	181.347	36.36	6	8	66.5	14.14	2	3	208.381	39.9	8	10	109.96	20.71	4	6	198	21.8782	5.97314
P05023	Sodium/potassium-transporting ATPase subunit alpha-1 OS=Homo sapiens GN=ATP1A1 PE=1 SV=1 - [AT1A1_HUMAN]	39.69	5	23	41	241	1325.72	26	21	36	1268.47	28.54	26	40	2491.19	31.38	31	76	1095.01	27.57	26	32	739.621	22.97	20	21	935.879	23.66	22	36	1023	112.824	5.49072
O95831	Apoptosis-inducing factor 1, mitochondrial OS=Homo sapiens GN=AIFM1 PE=1 SV=1 - [AIFM1_HUMAN]	39.64	1	23	23	63	84.17	8.81	4	4	495.646	30.67	14	15	699.382	31.81	16	22	71.675	3.75	2	2	259.031	17.62	8	9	425.339	19.09	9	11	613	66.8589	8.95361
P28074	Proteasome subunit beta type-5 OS=Homo sapiens GN=PSMB5 PE=1 SV=3 - [PSB5_HUMAN]	39.54	1	11	11	19					42.02	5.32	1	1	132.671	17.11	5	5	30.71	3.04	1	1	37.1	7.6	1	1	307.198	31.18	8	11	263	28.4622	6.91748
P22392	Nucleoside diphosphate kinase B OS=Homo sapiens GN=NME2 PE=1 SV=1 - [NDKB_HUMAN]	39.47	2	1	7	38	25.89	13.82	2	2	150.346	32.89	6	7	125.43	30.92	4	7	36.4	17.11	2	2	89.37	29.61	4	4	288.67	31.58	4	16	152	17.2869	8.41162
P30042	ES1 protein homolog, mitochondrial OS=Homo sapiens GN=C21orf33 PE=1 SV=3 - [ES1_HUMAN]	39.18	1	8	8	13					158.775	37.69	7	8									60.49	24.25	4	5					268	28.1527	8.26514
P62906	60S ribosomal protein L10a OS=Homo sapiens GN=RPL10A PE=1 SV=2 - [RL10A_HUMAN]	39.17	1	8	8	30	54.28	5.99	1	2	152.681	35.48	7	9	108.014	22.58	5	6	75.6	5.99	1	1	92.5034	27.65	6	7	69.9876	7.37	2	5	217	24.8155	9.93506
P60900	Proteasome subunit alpha type-6 OS=Homo sapiens GN=PSMA6 PE=1 SV=1 - [PSA6_HUMAN]	39.02	1	8	8	29	78.8684	13.41	3	3	167.116	31.71	6	6	139.268	13.01	3	5	74.7793	13.41	3	3	144.309	34.96	7	7	179.278	13.01	3	5	246	27.3818	6.75635
P13639	Elongation factor 2 OS=Homo sapiens GN=EEF2 PE=1 SV=4 - [EF2_HUMAN]	38.93	1	38	39	143	110.77	5.13	4	4	604.056	29.95	26	34	904.036	24.59	20	38	441.752	22.49	18	22	375.412	18.88	16	17	543.917	21.45	18	28	858	95.277	6.82959
Q9NVI1	Fanconi anemia group I protein OS=Homo sapiens GN=FANCI PE=1 SV=4 - [FANCI_HUMAN]	38.86	1	47	47	140	990.684	30.35	35	40	500.944	22.74	24	25	1075.67	25.75	29	41	29.51	1.73	2	2	180.029	7.53	8	8	540.523	16.57	20	24	1328	149.229	6.7417
P83731	60S ribosomal protein L24 OS=Homo sapiens GN=RPL24 PE=1 SV=1 - [RL24_HUMAN]	38.85	1	9	9	46	222.366	36.31	6	8	283.687	38.85	9	14	186.96	21.66	4	6	79.2579	21.66	3	4	203.365	38.22	8	10	116.34	19.11	3	4	157	17.7679	11.2534
P07195	L-lactate dehydrogenase B chain OS=Homo sapiens GN=LDHB PE=1 SV=2 - [LDHB_HUMAN]	38.62	3	13	16	65	37.44	3.59	1	1	191.013	17.07	6	8	394.224	33.23	12	19	46.73	5.99	2	2	252.889	22.16	8	12	572.743	33.53	12	23	334	36.6151	6.04932
Q14974	Importin subunit beta-1 OS=Homo sapiens GN=KPNB1 PE=1 SV=2 - [IMB1_HUMAN]	38.58	1	29	29	222	237.022	11.99	9	10	505.041	26.94	19	26	2536.46	31.16	24	90	825.325	28.08	20	30	435.693	18.61	15	20	1075.67	26.14	20	46	876	97.108	4.77979
Q07812	Apoptosis regulator BAX OS=Homo sapiens GN=BAX PE=1 SV=1 - [BAX_HUMAN]	38.54	1	6	6	38	120.686	19.79	3	3	72.35	12.5	2	2	394.494	35.94	5	9	158.02	13.54	2	3	84.3633	15.1	3	3	602.711	35.94	5	18	192	21.1708	5.22412
P12268	Inosine-5'-monophosphate dehydrogenase 2 OS=Homo sapiens GN=IMPDH2 PE=1 SV=2 - [IMDH2_HUMAN]	38.52	1	16	17	46	45.2889	5.64	2	2	161.647	25.49	10	11	200.228	10.51	5	8	54.6233	10.12	3	3	31.85	3.31	1	1	352.396	21.21	10	21	514	55.7696	6.90283
P25786	Proteasome subunit alpha type-1 OS=Homo sapiens GN=PSMA1 PE=1 SV=1 - [PSA1_HUMAN]	38.4	1	10	10	25	31.96	7.98	2	2	143.393	15.97	4	4	53.9167	14.83	4	4	80.2541	11.79	2	3	155.973	15.97	4	4	158.207	21.67	5	8	263	29.5369	6.60986
P61586	Transforming protein RhoA OS=Homo sapiens GN=RHOA PE=1 SV=1 - [RHOA_HUMAN]	38.34	2	6	7	16	47.36	7.77	1	1	143.24	29.53	4	4	183.65	15.03	3	7	25.62	7.77	1	1	129.332	16.58	2	2	27.27	4.15	1	1	193	21.7541	6.1001
P30101	Protein disulfide-isomerase A3 OS=Homo sapiens GN=PDIA3 PE=1 SV=4 - [PDIA3_HUMAN]	38.22	1	17	17	43	29.6	2.18	1	1	105.508	11.29	5	6	53.91	4.36	2	2	131.942	9.11	4	5	187.421	17.62	6	10	341.633	28.12	14	19	505	56.7468	6.354
P08779	Keratin, type I cytoskeletal 16 OS=Homo sapiens GN=KRT16 PE=1 SV=4 - [K1C16_HUMAN]	38.05	13	6	17	74	247.068	24.31	10	14	101.899	10.57	5	6	156.727	10.78	5	12	156.444	9.73	5	10	57.3087	7.19	4	5	555.41	26.43	12	27	473	51.2362	5.04639
Q8WUD1	Ras-related protein Rab-2B OS=Homo sapiens GN=RAB2B PE=1 SV=1 - [RAB2B_HUMAN]	37.96	1	1	8	31	134.07	22.69	4	5	241.595	32.41	7	8	333.648	23.15	5	9					97.1203	17.13	3	3	270.96	20.37	3	6	216	24.1991	7.82568
P60842	Eukaryotic initiation factor 4A-I OS=Homo sapiens GN=EIF4A1 PE=1 SV=1 - [IF4A1_HUMAN]	37.93	2	13	15	62	53.32	6.4	2	3	196.357	18.97	6	7	443.77	26.6	9	14	39.41	7.39	2	3	158.517	17	5	6	689.39	31.03	12	29	406	46.1246	5.47803
P36542	ATP synthase subunit gamma, mitochondrial OS=Homo sapiens GN=ATP5C1 PE=1 SV=1 - [ATPG_HUMAN]	37.92	1	13	13	54	201.052	24.16	6	8	478.322	33.56	12	17	443.344	29.53	8	16	74.58	8.39	3	3	235.725	29.19	8	8	23.77	8.05	2	2	298	32.9753	9.21729
P07737	Profilin-1 OS=Homo sapiens GN=PFN1 PE=1 SV=2 - [PROF1_HUMAN]	37.86	1	4	4	9					38.41	10	1	1									130.887	30	3	3	157.2	27.86	3	5	140	15.0446	8.26514
O60762	Dolichol-phosphate mannosyltransferase subunit 1 OS=Homo sapiens GN=DPM1 PE=1 SV=1 - [DPM1_HUMAN]	37.69	1	8	8	18	85.0738	8.46	2	2	92.57	17.69	4	4	179.117	28.46	6	8	57.86	8.46	2	2	89.94	8.46	2	2					260	29.6158	9.56885
A1L0T0	Acetolactate synthase-like protein OS=Homo sapiens GN=ILVBL PE=1 SV=2 - [ILVBL_HUMAN]	37.66	1	18	18	28					329.774	33.7	14	15	148.212	11.87	6	7					138.91	10.28	4	4	0	0.95	1	2	632	67.8248	8.14795
Q9UJZ1	Stomatin-like protein 2, mitochondrial OS=Homo sapiens GN=STOML2 PE=1 SV=1 - [STML2_HUMAN]	37.64	1	11	11	21	47.84	9.27	2	2	160.527	14.33	4	4	173.96	25	5	5	80.09	12.64	3	3	207.166	17.42	5	5	67.56	4.49	1	2	356	38.5102	7.38623
P02786	Transferrin receptor protein 1 OS=Homo sapiens GN=TFRC PE=1 SV=2 - [TFR1_HUMAN]	37.63	1	24	24	72					84.2603	10	7	7	959.285	34.61	21	29	201.387	18.42	11	11	99.5938	4.34	3	3	657.527	22.89	14	22	760	84.8179	6.60986
Q96DG6	Carboxymethylenebutenolidase homolog OS=Homo sapiens GN=CMBL PE=1 SV=1 - [CMBL_HUMAN]	37.55	1	9	9	17	58.6833	19.18	4	4	96.5344	33.47	8	8					37.7115	7.35	2	2	68.5374	15.92	3	3					245	28.0302	7.18115
P32969	60S ribosomal protein L9 OS=Homo sapiens GN=RPL9 PE=1 SV=1 - [RL9_HUMAN]	37.5	1	12	12	30	157.431	9.9	3	3	123.292	20.83	5	6	81.4702	28.13	4	4	58.5957	8.85	2	2	230.557	29.69	8	11	155.118	9.38	2	4	192	21.8498	9.94971
P60468	Protein transport protein Sec61 subunit beta OS=Homo sapiens GN=SEC61B PE=1 SV=2 - [SC61B_HUMAN]	37.5	1	3	3	16					54.5	37.5	3	3	261.009	37.5	3	7									165.423	37.5	3	6	96	9.9681	11.561
Q9UBB4	Ataxin-10 OS=Homo sapiens GN=ATXN10 PE=1 SV=1 - [ATX10_HUMAN]	37.47	1	16	16	26	70.0703	7.79	3	3	291.001	21.05	9	9	255.672	19.58	9	9	46.05	1.47	1	1	71.8129	6.53	2	2	102.1	5.47	2	2	475	53.4548	5.24951
P29966	Myristoylated alanine-rich C-kinase substrate OS=Homo sapiens GN=MARCKS PE=1 SV=4 - [MARCS_HUMAN]	37.35	1	9	9	33	50.6058	11.45	2	2	59.3	11.45	3	3	478.085	37.05	8	18	78.68	11.45	2	2	67.9047	9.34	2	3	92.34	10.24	3	5	332	31.5359	4.44971
P31040	Succinate dehydrogenase [ubiquinone] flavoprotein subunit, mitochondrial OS=Homo sapiens GN=SDHA PE=1 SV=2 - [SDHA_HUMAN]	37.05	1	21	21	64	181.92	10.54	5	5	641.286	30.27	17	24	375.533	19.43	12	17	88.4533	9.19	4	4	279.39	19.13	8	11	100.013	6.02	3	3	664	72.6453	7.38623
P51571	Translocon-associated protein subunit delta OS=Homo sapiens GN=SSR4 PE=1 SV=1 - [SSRD_HUMAN]	36.99	1	6	6	28	111.74	6.36	1	2	92.63	12.72	3	4	307.311	30.64	4	8	79.06	6.36	1	2	72.45	12.14	2	2	264.906	25.43	4	10	173	18.9866	6.15088
Q04917	14-3-3 protein eta OS=Homo sapiens GN=YWHAH PE=1 SV=4 - [1433F_HUMAN]	36.99	2	4	8	16					56.2638	18.7	4	4	0	6.5	2	3	25.33	10.57	2	2	90.1551	13.41	3	3	34.3822	10.57	3	4	246	28.201	4.84326
P15880	40S ribosomal protein S2 OS=Homo sapiens GN=RPS2 PE=1 SV=2 - [RS2_HUMAN]	36.86	1	12	12	35	33.7	7.51	2	2	185.138	31.4	9	15	164.785	25.94	8	9	21.06	3.75	1	1	80.8055	19.8	5	5	116.003	6.48	2	3	293	31.3046	10.2427
Q8TC12	Retinol dehydrogenase 11 OS=Homo sapiens GN=RDH11 PE=1 SV=2 - [RDH11_HUMAN]	36.79	2	11	11	33	52.6061	3.77	1	2	140.95	19.18	5	5	490.292	32.7	9	14	72.8127	8.18	2	2	198.31	16.67	5	5	180.47	14.78	4	5	318	35.3634	8.82178
P68431	Histone H3.1 OS=Homo sapiens GN=HIST1H3A PE=1 SV=2 - [H31_HUMAN]	36.76	5	9	9	28	56.961	22.79	4	4	57.3767	31.62	4	6	37.46	24.26	5	5	40.97	5.15	1	1	61.1602	22.79	4	5	98.1975	24.26	5	7	136	15.3945	11.1216
P29692	Elongation factor 1-delta OS=Homo sapiens GN=EEF1D PE=1 SV=5 - [EF1D_HUMAN]	36.65	1	8	8	31	128.446	11.03	3	3	159.378	21.71	4	4	256.067	24.91	5	9	38.14	2.14	1	1	118.354	17.44	3	3	377.241	34.52	7	11	281	31.1028	5.0083
Q5VYK3	Proteasome-associated protein ECM29 homolog OS=Homo sapiens GN=ECM29 PE=1 SV=2 - [ECM29_HUMAN]	36.37	1	58	58	188	1306.12	28.67	39	48	596.51	15.01	24	25	1938.11	22.93	36	69	39.07	1.46	2	2	123.768	2.33	4	4	639.951	16.69	27	40	1845	204.16	7.12256
P30153	Serine/threonine-protein phosphatase 2A 65 kDa regulatory subunit A alpha isoform OS=Homo sapiens GN=PPP2R1A PE=1 SV=4 - [2AAA_HUMAN]	36.33	1	16	19	50					344.213	29.88	13	16	295.826	18	9	11					261.546	16.81	8	8	406.6	16.98	10	15	589	65.2669	5.10986
P61313	60S ribosomal protein L15 OS=Homo sapiens GN=RPL15 PE=1 SV=2 - [RL15_HUMAN]	36.27	1	9	9	33	37.05	11.27	2	2	93.0783	27.94	6	6	119.424	19.12	4	8					63.3722	20.59	5	5	153.714	25.98	6	12	204	24.1311	11.6196
Q9HA64	Ketosamine-3-kinase OS=Homo sapiens GN=FN3KRP PE=1 SV=2 - [KT3K_HUMAN]	36.25	1	12	12	16					88.2217	15.53	5	5					65.6413	10.03	3	3	155.935	25.57	8	8					309	34.3902	7.32764
P34931	Heat shock 70 kDa protein 1-like OS=Homo sapiens GN=HSPA1L PE=1 SV=2 - [HS71L_HUMAN]	36.19	1	4	25	484	1047.8	17.78	10	27	2431.88	28.86	17	79	5368.02	33.07	20	181	968.74	18.88	11	30	2063.62	24.65	15	55	3417.48	27.46	16	112	641	70.3313	6.02393
Q9NYU2	UDP-glucose:glycoprotein glucosyltransferase 1 OS=Homo sapiens GN=UGGT1 PE=1 SV=3 - [UGGG1_HUMAN]	36.14	2	47	47	145	563.609	15.76	20	21	411.158	12.48	16	16	80.3933	1.93	3	3	553.796	13.63	17	24	871.683	25.34	29	32	1122.72	21.8	30	49	1555	177.078	5.63037
P78527	DNA-dependent protein kinase catalytic subunit OS=Homo sapiens GN=PRKDC PE=1 SV=3 - [PRKDC_HUMAN]	36.12	1	144	144	518	714.517	10.25	33	33	292.921	2.91	9	9	9251.32	33.12	137	362									2373.56	17.39	66	114	4128	468.788	7.12256
Q9HB71	Calcyclin-binding protein OS=Homo sapiens GN=CACYBP PE=1 SV=2 - [CYBP_HUMAN]	35.96	1	8	8	19	53.2708	7.46	2	2	140.591	31.58	7	8	37.28	7.46	2	2					113.673	35.96	7	7					228	26.1936	8.25049
Q96KK5	Histone H2A type 1-H OS=Homo sapiens GN=HIST1H2AH PE=1 SV=3 - [H2A1H_HUMAN]	35.94	15	6	6	37	187.706	21.09	3	9	148.132	7.03	1	5	173.727	21.88	2	6	106.713	7.03	1	4	94.5306	21.09	3	8	104.211	12.5	2	5	128	13.8978	10.8872
P22102	Trifunctional purine biosynthetic protein adenosine-3 OS=Homo sapiens GN=GART PE=1 SV=1 - [PUR2_HUMAN]	35.94	1	28	28	85	59.1872	1.98	2	2	523.944	23.07	18	24	101.832	8.12	8	8	495.725	28.12	20	29	255.725	15.25	11	13	112.578	6.93	7	9	1010	107.699	6.69775
P61513	60S ribosomal protein L37a OS=Homo sapiens GN=RPL37A PE=1 SV=2 - [RL37A_HUMAN]	35.87	2	3	3	6					34.15	28.26	2	2									62.73	19.57	1	1	65.7099	27.17	2	3	92	10.2685	10.4331
Q9UNX3	60S ribosomal protein L26-like 1 OS=Homo sapiens GN=RPL26L1 PE=1 SV=1 - [RL26L_HUMAN]	35.86	1	1	9	25	33.72	23.45	3	3	94.3167	22.76	4	6	90.8594	29.66	5	6					63.7122	22.07	4	4	74.67	15.86	4	6	145	17.2456	10.5503
Q9UJS0	Calcium-binding mitochondrial carrier protein Aralar2 OS=Homo sapiens GN=SLC25A13 PE=1 SV=2 - [CMC2_HUMAN]	35.85	1	15	26	80	165.069	11.41	6	7	775.47	32.74	22	30	696.741	31.56	20	28					255.11	14.67	8	8	101.68	8.15	6	7	675	74.1286	8.6167
P46783	40S ribosomal protein S10 OS=Homo sapiens GN=RPS10 PE=1 SV=1 - [RS10_HUMAN]	35.76	2	6	6	18					178.414	30.3	5	7	153.586	20	3	5									241.723	9.09	2	6	165	18.8859	10.1548
P62753	40S ribosomal protein S6 OS=Homo sapiens GN=RPS6 PE=1 SV=1 - [RS6_HUMAN]	35.74	1	14	14	36	63.6586	9.64	2	2	305.25	35.74	13	17	139.917	17.67	3	4	43.37	3.21	1	1	170.893	34.54	9	12					249	28.663	10.8433
P61026	Ras-related protein Rab-10 OS=Homo sapiens GN=RAB10 PE=1 SV=1 - [RAB10_HUMAN]	35.5	1	6	7	23	59.39	6	1	1	52.13	18	2	2	298.428	35.5	7	13					61.9	6	1	2	82.6113	13	3	5	200	22.5266	8.38232
O14818	Proteasome subunit alpha type-7 OS=Homo sapiens GN=PSMA7 PE=1 SV=1 - [PSA7_HUMAN]	35.48	2	7	7	15					194.495	20.97	4	4	50.96	4.44	1	1	85.99	10.48	2	2	203.576	25.4	5	5	120.03	16.13	3	3	248	27.8696	8.45557
P01111	GTPase NRas OS=Homo sapiens GN=NRAS PE=1 SV=1 - [RASN_HUMAN]	35.45	1	6	7	20	119.523	19.05	3	3	63.3633	13.76	3	3	140.16	20.11	4	5	75.5533	19.05	3	3	66.3567	14.81	3	3	77.8	12.7	2	3	189	21.2155	5.17334
Q13162	Peroxiredoxin-4 OS=Homo sapiens GN=PRDX4 PE=1 SV=1 - [PRDX4_HUMAN]	35.42	1	6	9	50	93.1695	8.86	3	6	278.558	29.89	7	12	202.986	11.07	3	8	104.315	11.07	4	7	215.035	21.77	5	9	168.536	15.5	5	8	271	30.5208	6.29053
P46782	40S ribosomal protein S5 OS=Homo sapiens GN=RPS5 PE=1 SV=4 - [RS5_HUMAN]	35.29	1	10	10	32	132.801	6.86	2	3	108.185	11.76	4	4	98.05	13.73	4	5	101.028	6.86	2	3	151.874	22.55	5	6	110.198	13.24	6	11	204	22.8621	9.71533
Q08211	ATP-dependent RNA helicase A OS=Homo sapiens GN=DHX9 PE=1 SV=4 - [DHX9_HUMAN]	35.28	1	39	39	130	691.223	24.33	23	29	471.9	19.21	22	23	713.236	19.21	20	30	44.2815	0.63	1	2	172.52	4.33	5	5	914.693	20.31	23	41	1270	140.869	6.84424
P56134	ATP synthase subunit f, mitochondrial OS=Homo sapiens GN=ATP5J2 PE=1 SV=3 - [ATPK_HUMAN]	35.11	1	3	3	8									198.687	25.53	2	6					27.27	9.57	1	1	31.61	13.83	1	1	94	10.9107	9.67139
P84095	Rho-related GTP-binding protein RhoG OS=Homo sapiens GN=RHOG PE=1 SV=1 - [RHOG_HUMAN]	35.08	1	4	4	10					54.2229	25.13	3	3	72.49	9.95	1	2	26.76	5.24	1	1	102.383	29.84	3	3	31.5	9.95	1	1	191	21.2949	8.11865
P62917	60S ribosomal protein L8 OS=Homo sapiens GN=RPL8 PE=1 SV=2 - [RL8_HUMAN]	35.02	1	13	13	40	64.7473	9.73	3	3	218.274	31.91	8	8	230.648	18.29	6	10	96.735	14.01	4	4	167.143	27.24	9	10	90.6522	15.95	4	5	257	28.0073	11.0337
Q00610	Clathrin heavy chain 1 OS=Homo sapiens GN=CLTC PE=1 SV=5 - [CLH1_HUMAN]	34.93	2	55	55	162	911.236	20.12	25	30	330.861	10.27	13	13	1227.45	18.21	26	43					182.919	6.33	8	9	2090.71	24.72	39	67	1675	191.493	5.69385
Q9Y262	Eukaryotic translation initiation factor 3 subunit L OS=Homo sapiens GN=EIF3L PE=1 SV=1 - [EIF3L_HUMAN]	34.93	1	20	20	42					412.451	23.58	11	11	374.057	19.15	9	9					262.754	13.83	8	8	334.859	14.01	9	14	564	66.6844	6.34131
Q14165	Malectin OS=Homo sapiens GN=MLEC PE=1 SV=1 - [MLEC_HUMAN]	34.59	1	7	7	27	113.899	10.62	2	3	209.655	30.48	6	6	384.89	26.71	5	10	97.058	10.62	2	2	156.76	14.73	3	3	125.147	8.56	2	3	292	32.2136	5.41455
Q15005	Signal peptidase complex subunit 2 OS=Homo sapiens GN=SPCS2 PE=1 SV=3 - [SPCS2_HUMAN]	34.51	1	8	8	24	60.4096	12.39	3	4	69.9625	15.49	3	4	197.585	30.97	7	11	0	3.98	1	1					42.894	10.62	3	4	226	24.9867	8.47021
O43242	26S proteasome non-ATPase regulatory subunit 3 OS=Homo sapiens GN=PSMD3 PE=1 SV=2 - [PSMD3_HUMAN]	34.46	1	19	19	52	37.77	2.25	1	1	313.547	17.98	8	13	153.944	8.43	4	4					230.506	15.36	7	7	668.955	26.97	14	27	534	60.9395	8.44092
P04844	Dolichyl-diphosphooligosaccharide--protein glycosyltransferase subunit 2 OS=Homo sapiens GN=RPN2 PE=1 SV=3 - [RPN2_HUMAN]	34.39	1	17	17	59	112.999	9.35	3	3	426.953	19.18	8	11	1112.81	32.01	15	35					121.35	6.5	2	2	156.423	11.41	6	8	631	69.241	5.69385
O96011	Peroxisomal membrane protein 11B OS=Homo sapiens GN=PEX11B PE=1 SV=1 - [PX11B_HUMAN]	34.36	1	9	9	13	45.48	5.41	1	1	52.4493	18.92	4	4	88.8212	12.36	3	3					45.4434	8.88	2	2	94.2068	7.72	2	3	259	28.4132	9.84717
Q15006	ER membrane protein complex subunit 2 OS=Homo sapiens GN=EMC2 PE=1 SV=1 - [EMC2_HUMAN]	34.34	1	8	8	11					61.24	4.38	1	1	294.687	29.97	7	10													297	34.8114	6.56592
Q9Y6A9	Signal peptidase complex subunit 1 OS=Homo sapiens GN=SPCS1 PE=1 SV=4 - [SPCS1_HUMAN]	34.31	1	2	2	5									118.12	34.31	2	5													102	11.7971	9.30518
P49411	Elongation factor Tu, mitochondrial OS=Homo sapiens GN=TUFM PE=1 SV=2 - [EFTU_HUMAN]	34.29	1	12	12	29	53.057	5.75	2	2	249.513	28.1	10	11	121.131	12.17	4	4					116.454	17.48	6	6	176.142	11.28	5	6	452	49.5102	7.60596
P35080	Profilin-2 OS=Homo sapiens GN=PFN2 PE=1 SV=3 - [PROF2_HUMAN]	34.29	1	5	5	14	49.76	11.43	2	2	130.601	25	4	5					57.26	19.29	2	2	137.83	25	4	4	92.49	10	1	1	140	15.0363	6.99072
P02538	Keratin, type II cytoskeletal 6A OS=Homo sapiens GN=KRT6A PE=1 SV=3 - [K2C6A_HUMAN]	34.22	10	3	19	88	614.14	20.39	10	24	67.3678	5.14	3	6	283.801	20.57	11	15	348.585	10.82	6	14	68.94	3.37	2	5	429.304	26.06	15	24	564	60.0083	8.00146
Q9Y5U9	Immediate early response 3-interacting protein 1 OS=Homo sapiens GN=IER3IP1 PE=1 SV=1 - [IR3IP_HUMAN]	34.15	1	2	2	2									66.36	24.39	1	1									25.06	9.76	1	1	82	8.96294	8.22119
Q9P0L0	Vesicle-associated membrane protein-associated protein A OS=Homo sapiens GN=VAPA PE=1 SV=3 - [VAPA_HUMAN]	34.14	1	8	9	18	36.3	7.63	1	1	66.7276	13.25	3	3	288.095	33.33	8	13									32.89	4.82	1	1	249	27.8752	8.6167
Q9NRW1	Ras-related protein Rab-6B OS=Homo sapiens GN=RAB6B PE=1 SV=1 - [RAB6B_HUMAN]	34.13	1	2	8	27	44.44	5.77	1	1	95.86	14.42	3	4	399.213	34.13	8	14					25.54	6.25	1	1	118.79	23.08	5	7	208	23.4469	5.52881
Q86Y56	HEAT repeat-containing protein 2 OS=Homo sapiens GN=HEATR2 PE=1 SV=4 - [HEAT2_HUMAN]	34.04	1	30	30	111					310.849	14.97	9	10	1819.65	27.49	24	63	359.395	17.08	11	12	218.11	8.77	5	5	429.991	15.44	12	21	855	93.4621	6.41748
P45880	Voltage-dependent anion-selective channel protein 2 OS=Homo sapiens GN=VDAC2 PE=1 SV=2 - [VDAC2_HUMAN]	34.01	1	9	9	29	181.456	21.77	5	6	166.046	33.67	7	7	372.13	27.21	8	12					81.62	6.12	2	2	71.45	6.12	2	2	294	31.5465	7.56201
P22626	Heterogeneous nuclear ribonucleoproteins A2/B1 OS=Homo sapiens GN=HNRNPA2B1 PE=1 SV=2 - [ROA2_HUMAN]	33.99	1	10	10	24	44.53	2.83	1	1	87.18	2.83	1	1	207.214	20.4	6	9	30.91	2.83	1	1	227.428	20.68	6	6	205.233	17	4	6	353	37.4067	8.95361
P62333	26S protease regulatory subunit 10B OS=Homo sapiens GN=PSMC6 PE=1 SV=1 - [PRS10_HUMAN]	33.93	1	12	12	16	23.74	3.86	1	1					163.643	22.88	7	7									175.65	19.02	7	8	389	44.1451	7.48877
Q07021	Complement component 1 Q subcomponent-binding protein, mitochondrial OS=Homo sapiens GN=C1QBP PE=1 SV=1 - [C1QBP_HUMAN]	33.69	1	6	6	12	41.59	4.61	1	1	155.531	19.86	3	4	37.2	9.22	2	2	43.4499	9.93	2	2	115.834	14.89	2	2	46.74	5.32	1	1	282	31.3426	4.84326
Q6ZSJ8	Uncharacterized protein C1orf122 OS=Homo sapiens GN=C1orf122 PE=2 SV=2 - [CA122_HUMAN]	33.64	1	2	2	2																	27.61	23.64	1	1	56.53	10	1	1	110	11.4638	6.72705
Q9HBH5	Retinol dehydrogenase 14 OS=Homo sapiens GN=RDH14 PE=1 SV=1 - [RDH14_HUMAN]	33.63	1	9	9	28	64.66	2.38	1	1	335.392	20.54	6	9	164.504	19.94	6	6					240.474	18.15	6	8	63.4372	6.25	2	4	336	36.8414	8.79248
P16435	NADPH--cytochrome P450 reductase OS=Homo sapiens GN=POR PE=1 SV=2 - [NCPR_HUMAN]	33.53	1	24	24	70	74.4416	5.02	3	3	284.173	9.9	5	6	1319.09	31.76	22	42	39.08	1.92	1	1	68.9333	5.32	3	3	307.193	12.11	8	15	677	76.6413	5.57959
P31946	14-3-3 protein beta/alpha OS=Homo sapiens GN=YWHAB PE=1 SV=3 - [1433B_HUMAN]	33.33	2	2	8	20	33.74	6.5	1	1	41.5212	12.2	3	3	71.43	15.85	4	5	30.25	10.57	2	2	83.1118	11.38	3	3	88.4783	20.33	5	6	246	28.0648	4.83057
P61006	Ras-related protein Rab-8A OS=Homo sapiens GN=RAB8A PE=1 SV=1 - [RAB8A_HUMAN]	33.33	4	6	8	22	82.07	12.56	2	2	21.13	3.86	1	1	265.264	33.33	8	13	29.39	6.76	1	1					97.85	13.04	3	5	207	23.6532	9.0708
Q00839	Heterogeneous nuclear ribonucleoprotein U OS=Homo sapiens GN=HNRNPU PE=1 SV=6 - [HNRPU_HUMAN]	33.33	1	30	30	102	197.251	9.7	6	7	347.902	20.48	16	19	627.488	17.09	13	20	584.021	28.97	22	28	206.63	13.94	9	9	559.204	13.94	12	19	825	90.528	5.99854
P23786	Carnitine O-palmitoyltransferase 2, mitochondrial OS=Homo sapiens GN=CPT2 PE=1 SV=2 - [CPT2_HUMAN]	33.28	1	20	20	52	32.42	1.67	1	1	345.049	23.25	12	13	461.5	23.86	15	20					81.5086	7.75	4	4	207.854	16.11	11	14	658	73.7304	8.17725
Q9GZP4	PITH domain-containing protein 1 OS=Homo sapiens GN=PITHD1 PE=1 SV=1 - [PITH1_HUMAN]	33.18	1	5	5	12	80.7184	9.48	2	2	148.62	33.18	5	5					46.77	5.21	1	1	90.0868	24.64	4	4					211	24.1627	5.74463
P08195	4F2 cell-surface antigen heavy chain OS=Homo sapiens GN=SLC3A2 PE=1 SV=3 - [4F2_HUMAN]	33.17	1	20	20	92	235.781	17.46	8	9	422.468	18.57	10	21	1141.26	30.16	18	33	199.417	16.98	8	10	99.6042	3.97	3	6	498.448	15.87	9	13	630	67.9517	5.0083
P61224	Ras-related protein Rap-1b OS=Homo sapiens GN=RAP1B PE=1 SV=1 - [RAP1B_HUMAN]	33.15	3	6	6	19	70.2014	20.65	3	3	59.4841	13.04	2	2	127.93	19.57	3	6	44.15	5.98	1	1	75.4041	13.04	2	2	105.384	18.48	4	5	184	20.8116	5.78271
P23528	Cofilin-1 OS=Homo sapiens GN=CFL1 PE=1 SV=3 - [COF1_HUMAN]	33.13	2	4	4	18	122.917	21.69	3	4	116.396	33.13	4	4	37.85	8.43	1	1	88.2971	21.69	3	4	124.922	21.69	3	3	82.78	6.63	1	2	166	18.4907	8.08936
Q92973	Transportin-1 OS=Homo sapiens GN=TNPO1 PE=1 SV=2 - [TNPO1_HUMAN]	33.07	1	20	27	174	226.37	8.8	7	10	548.136	18.93	16	25	1684.85	24.5	21	70	707.992	26.17	19	26	409.954	13.92	10	12	740.424	16.26	15	31	898	102.289	4.98291
Q8WVM8	Sec1 family domain-containing protein 1 OS=Homo sapiens GN=SCFD1 PE=1 SV=4 - [SCFD1_HUMAN]	33.02	1	17	17	35	51.71	2.18	1	1	135.63	13.55	5	5	795.94	30.53	16	24	50.26	2.18	1	1	23.73	3.27	1	1	75.5467	5.92	3	3	642	72.3341	6.26514
O15269	Serine palmitoyltransferase 1 OS=Homo sapiens GN=SPTLC1 PE=1 SV=1 - [SPTC1_HUMAN]	32.98	1	16	16	44	79.5	5.92	2	2	347.128	24.1	11	13	294.69	22.83	10	11	39.97	4.65	2	2	143.69	12.47	5	5	324.976	16.91	8	11	473	52.7105	6.01123
P00367	Glutamate dehydrogenase 1, mitochondrial OS=Homo sapiens GN=GLUD1 PE=1 SV=2 - [DHE3_HUMAN]	32.97	2	14	14	37	141.742	14.52	5	5	272.037	29.39	12	14	22.99	2.87	1	1	123.967	12.01	5	5	174.732	18.82	8	8	106.697	5.2	3	4	558	61.3592	7.79639
P12956	X-ray repair cross-complementing protein 6 OS=Homo sapiens GN=XRCC6 PE=1 SV=2 - [XRCC6_HUMAN]	32.84	1	18	18	55	106.791	11.33	5	5	306.519	18.23	10	13	558.225	25.29	14	20	80.63	4.76	2	2	97.7705	7.39	3	4	251.519	14.45	8	11	609	69.7991	6.63916
P19338	Nucleolin OS=Homo sapiens GN=NCL PE=1 SV=3 - [NUCL_HUMAN]	32.68	1	29	29	121	152.487	12.11	6	6	348.39	19.3	14	15	1097.96	25.63	21	39	561.871	24.93	15	22	194.138	16.62	11	12	758.739	22.54	16	27	710	76.5684	4.70361
P02533	Keratin, type I cytoskeletal 14 OS=Homo sapiens GN=KRT14 PE=1 SV=4 - [K1C14_HUMAN]	32.42	14	4	15	74	205.997	16.53	7	11	141.529	10.81	5	6	297.323	18.43	7	15	156.444	9.75	5	10	57.3087	7.2	4	5	665.523	22.25	11	27	472	51.5294	5.16064
P49755	Transmembrane emp24 domain-containing protein 10 OS=Homo sapiens GN=TMED10 PE=1 SV=2 - [TMEDA_HUMAN]	32.42	1	11	11	68	124.795	30.14	6	7	218.735	30.59	7	10	802.765	32.42	11	28	95.1543	24.2	4	4	104.227	24.66	4	5	398.364	21.46	5	14	219	24.96	7.44482
P13797	Plastin-3 OS=Homo sapiens GN=PLS3 PE=1 SV=4 - [PLST_HUMAN]	32.38	3	17	17	50	28.03	1.59	1	1	302.991	26.51	13	19	101.865	10.16	6	7	39.2525	5.56	3	3	267.331	14.92	7	9	242.613	13.81	8	11	630	70.7662	5.60498
P61353	60S ribosomal protein L27 OS=Homo sapiens GN=RPL27 PE=1 SV=2 - [RL27_HUMAN]	32.35	1	5	5	22	69.5106	12.5	2	2	77.8318	27.94	4	5	59.2386	20.59	3	3	60.7406	12.5	2	2	57.5786	16.91	3	3	144.011	20.59	3	7	136	15.7877	10.5649
P27635	60S ribosomal protein L10 OS=Homo sapiens GN=RPL10 PE=1 SV=4 - [RL10_HUMAN]	32.24	2	7	7	19	35.7	4.67	1	1	73.0354	20.09	4	5	107.75	14.49	3	4	31.74	5.14	1	1	65.28	16.36	3	4	30.62	8.41	2	4	214	24.5879	10.0815
P22695	Cytochrome b-c1 complex subunit 2, mitochondrial OS=Homo sapiens GN=UQCRC2 PE=1 SV=3 - [QCR2_HUMAN]	32.23	1	12	12	26					160.92	14.13	5	5	493.917	29.36	11	16					73.11	3.53	1	1	144.35	7.51	3	4	453	48.4129	8.63135
Q7KZF4	Staphylococcal nuclease domain-containing protein 1 OS=Homo sapiens GN=SND1 PE=1 SV=1 - [SND1_HUMAN]	32.09	1	26	26	68	34.79	1.76	1	1	312.864	14.07	10	11	544.921	21.98	18	23	275.288	16.59	11	12	189.756	9.01	7	7	280.244	16.59	14	14	910	101.934	7.1665
P62899	60S ribosomal protein L31 OS=Homo sapiens GN=RPL31 PE=1 SV=1 - [RL31_HUMAN]	32	1	4	4	7					56.31	7.2	1	1	28.24	14.4	2	2									77.3196	24.8	3	4	125	14.4539	10.5356
P61978	Heterogeneous nuclear ribonucleoprotein K OS=Homo sapiens GN=HNRNPK PE=1 SV=1 - [HNRPK_HUMAN]	31.97	1	15	15	40	133.68	11.45	4	4	238.893	20.09	7	7					167.03	15.55	6	6	99.7631	6.7	2	2	425.27	26.13	12	21	463	50.9444	5.5415
P41252	Isoleucine--tRNA ligase, cytoplasmic OS=Homo sapiens GN=IARS PE=1 SV=2 - [SYIC_HUMAN]	31.85	1	40	40	124	623.568	20.36	24	28	243.145	10.46	12	13	540.9	15.61	19	29	62.6058	1.43	2	3	127.928	5.86	8	8	720.605	21.79	27	43	1262	144.406	6.15088
P60660	Myosin light polypeptide 6 OS=Homo sapiens GN=MYL6 PE=1 SV=2 - [MYL6_HUMAN]	31.79	2	4	4	9									47.06	8.61	1	1					45.44	8.61	1	1	189.372	31.79	4	7	151	16.9191	4.65283
P11940	Polyadenylate-binding protein 1 OS=Homo sapiens GN=PABPC1 PE=1 SV=2 - [PABP1_HUMAN]	31.76	5	11	18	58	47.83	2.36	1	1	368.146	24.69	13	15	445.423	20.75	11	17					336.612	18.55	9	10	355.773	16.98	10	15	636	70.6259	9.49561
P46776	60S ribosomal protein L27a OS=Homo sapiens GN=RPL27A PE=1 SV=2 - [RL27A_HUMAN]	31.76	1	5	5	15	65.22	7.43	1	1	81.5985	31.76	5	5	55.1	16.22	2	2	58.17	16.22	2	2	67.5933	17.57	3	3	85.58	7.43	1	2	148	16.551	11.0044
Q7L1Q6	Basic leucine zipper and W2 domain-containing protein 1 OS=Homo sapiens GN=BZW1 PE=1 SV=1 - [BZW1_HUMAN]	31.74	1	14	17	35					59.0936	5.25	2	2	380.681	29.83	14	23									158.704	14.32	7	10	419	48.0127	5.92236
P37802	Transgelin-2 OS=Homo sapiens GN=TAGLN2 PE=1 SV=3 - [TAGL2_HUMAN]	31.66	2	5	5	14	109.591	24.62	4	5	85.94	17.09	2	2					105.57	20.1	3	4	107.013	17.09	2	3					199	22.3772	8.25049
Q92520	Protein FAM3C OS=Homo sapiens GN=FAM3C PE=1 SV=1 - [FAM3C_HUMAN]	31.28	1	5	5	6					116.99	7.05	1	1	101.327	19.82	3	3	40.82	4.41	1	1					40.2	5.29	1	1	227	24.6646	8.29443
Q9Y2S7	Polymerase delta-interacting protein 2 OS=Homo sapiens GN=POLDIP2 PE=1 SV=1 - [PDIP2_HUMAN]	31.25	1	9	9	17									151.894	25	7	9					81.51	3.26	1	1	95.2007	15.49	5	7	368	42.0072	8.63135
Q96AB3	Isochorismatase domain-containing protein 2, mitochondrial OS=Homo sapiens GN=ISOC2 PE=1 SV=1 - [ISOC2_HUMAN]	31.22	1	5	5	27	114.694	20.49	3	3	254.341	31.22	5	10					153.5	20.49	3	6	233.32	31.22	5	8					205	22.3228	7.76709
P11441	Ubiquitin-like protein 4A OS=Homo sapiens GN=UBL4A PE=1 SV=1 - [UBL4A_HUMAN]	31.21	1	5	5	8									72.8655	21.66	3	3									100.62	21.66	4	5	157	17.7656	8.66064
P62851	40S ribosomal protein S25 OS=Homo sapiens GN=RPS25 PE=1 SV=1 - [RS25_HUMAN]	31.2	1	5	5	22	44.8057	14.4	2	2	134.881	24	3	6	120.853	20.8	3	4	25.88	8	1	1	56.085	14.4	2	3	162.061	20.8	3	6	125	13.7337	10.1108
P04183	Thymidine kinase, cytosolic OS=Homo sapiens GN=TK1 PE=1 SV=2 - [KITH_HUMAN]	31.2	1	5	5	10					295.561	31.2	5	7									168.79	11.97	2	3					234	25.452	8.51416
P54709	Sodium/potassium-transporting ATPase subunit beta-3 OS=Homo sapiens GN=ATP1B3 PE=1 SV=1 - [AT1B3_HUMAN]	31.18	1	7	7	20	71.68	10.39	2	2	65.95	5.38	1	1	318.574	23.66	5	11					68.89	12.9	3	3	90.8	8.96	2	3	279	31.4921	8.35303
Q9BUF5	Tubulin beta-6 chain OS=Homo sapiens GN=TUBB6 PE=1 SV=1 - [TBB6_HUMAN]	31.17	1	5	13	231	286.626	13.68	6	14	1014.15	24.44	11	47	1591.02	15.7	8	63	338.13	11.21	4	16	769.485	19.73	9	32	1406.21	15.7	8	59	446	49.825	4.88135
Q9NZ01	Very-long-chain enoyl-CoA reductase OS=Homo sapiens GN=TECR PE=1 SV=1 - [TECR_HUMAN]	31.17	1	11	11	31	60.9241	7.14	2	2	83.4122	10.71	3	3	382.995	31.17	11	25									27.08	3.25	1	1	308	36.0108	9.45166
Q6IAN0	Dehydrogenase/reductase SDR family member 7B OS=Homo sapiens GN=DHRS7B PE=1 SV=2 - [DRS7B_HUMAN]	31.08	1	10	10	23	31.29	4.31	1	1	123.17	11.38	3	3	566.117	28	8	16					46.44	8.62	2	2	48.53	3.69	1	1	325	35.0966	9.5542
Q9H9B4	Sideroflexin-1 OS=Homo sapiens GN=SFXN1 PE=1 SV=4 - [SFXN1_HUMAN]	31.06	1	11	11	49	137.588	16.77	4	4	457.18	30.75	9	16	534.955	24.84	8	14	40.0201	9.94	3	3	336.985	18.01	5	9	133.911	9.94	3	3	322	35.5963	9.0708
Q16531	DNA damage-binding protein 1 OS=Homo sapiens GN=DDB1 PE=1 SV=1 - [DDB1_HUMAN]	31.05	1	31	31	75					228.665	13.51	10	10	679.015	25.18	25	32	144.971	8.07	5	5	167.45	9.04	6	6	411.25	17.37	20	22	1140	126.887	5.26221
O75155	Cullin-associated NEDD8-dissociated protein 2 OS=Homo sapiens GN=CAND2 PE=1 SV=3 - [CAND2_HUMAN]	30.99	1	27	31	98	129.834	4.21	4	5	499.904	14.97	13	16	1413.51	21.6	24	56	213.832	7.04	6	7	151.51	4.77	4	5	239.463	6.63	7	9	1236	135.171	5.68115
P14625	Endoplasmin OS=Homo sapiens GN=HSP90B1 PE=1 SV=1 - [ENPL_HUMAN]	30.88	2	23	25	69					172.458	17.19	9	9	694.764	24.28	18	24	134.663	8.84	6	6	208.119	15.07	9	9	419.881	18.43	14	21	803	92.4113	4.84326
P49748	Very long-chain specific acyl-CoA dehydrogenase, mitochondrial OS=Homo sapiens GN=ACADVL PE=1 SV=1 - [ACADV_HUMAN]	30.84	1	17	17	37	44.9	1.22	1	1	435.221	23.66	12	12	255.078	17.4	10	11	45.26	2.14	1	1	152.915	9.16	5	5	246.323	10.53	7	7	655	70.3454	8.74854
Q86Y82	Syntaxin-12 OS=Homo sapiens GN=STX12 PE=1 SV=1 - [STX12_HUMAN]	30.8	1	7	7	11	54.16	5.43	1	1	68.04	5.43	1	1	227.029	25.36	6	8									39.88	3.26	1	1	276	31.6223	5.59229
P52272	Heterogeneous nuclear ribonucleoprotein M OS=Homo sapiens GN=HNRNPM PE=1 SV=3 - [HNRPM_HUMAN]	30.68	1	19	19	47	44.75	1.1	1	1	60.98	4.11	2	2	501.014	23.15	13	19	87.47	8.36	4	4	36.21	1.37	1	1	319.147	19.18	12	20	730	77.4643	8.70459
P40939	Trifunctional enzyme subunit alpha, mitochondrial OS=Homo sapiens GN=HADHA PE=1 SV=2 - [ECHA_HUMAN]	30.67	1	19	19	52	250.566	13.5	7	7	333.283	20.05	11	11	572.848	15.6	10	18	169.29	7.73	4	5	108.377	4.33	3	3	207.145	9.44	7	8	763	82.9469	9.0415
Q13637	Ras-related protein Rab-32 OS=Homo sapiens GN=RAB32 PE=1 SV=3 - [RAB32_HUMAN]	30.67	2	6	7	20					113.455	18.67	4	5	197.251	21.78	5	7					93.9482	14.67	3	3	110.487	17.33	4	5	225	24.9817	6.53662
Q9BVK6	Transmembrane emp24 domain-containing protein 9 OS=Homo sapiens GN=TMED9 PE=1 SV=2 - [TMED9_HUMAN]	30.64	2	8	10	46	56.6162	8.51	2	2	279.916	23.4	6	10	510.962	30.64	10	19	32.71	3.83	1	1	169.08	23.4	5	7	94.9274	15.74	4	7	235	27.2602	8.01611
Q5HYI8	Rab-like protein 3 OS=Homo sapiens GN=RABL3 PE=1 SV=1 - [RABL3_HUMAN]	30.51	1	6	6	12	83.8047	21.19	4	4	45.9255	13.14	3	3	106.038	18.22	4	4									51.11	4.66	1	1	236	26.4065	7.10791
P04259	Keratin, type II cytoskeletal 6B OS=Homo sapiens GN=KRT6B PE=1 SV=5 - [K2C6B_HUMAN]	30.5	8	2	17	113	779.673	19.15	10	29	275.373	6.91	4	13	323.511	18.97	10	16	459.999	12.59	7	17	269.558	5.14	3	11	555.181	22.34	13	27	564	60.0303	8.00146
P39656	Dolichyl-diphosphooligosaccharide--protein glycosyltransferase 48 kDa subunit OS=Homo sapiens GN=DDOST PE=1 SV=4 - [OST48_HUMAN]	30.48	1	14	14	88	222.588	16.01	7	8	355.753	15.57	7	12	898.54	23.68	11	33	108.303	6.8	3	3	210.011	13.82	6	6	639.407	21.27	10	26	456	50.769	6.55127
P35268	60S ribosomal protein L22 OS=Homo sapiens GN=RPL22 PE=1 SV=2 - [RL22_HUMAN]	30.47	1	5	5	19	102.17	10.16	1	2	168.327	28.91	4	6	99.9	9.38	1	2	71.38	10.16	1	2	102.667	21.09	3	3	189.73	19.53	2	4	128	14.7778	9.18799
P62857	40S ribosomal protein S28 OS=Homo sapiens GN=RPS28 PE=1 SV=1 - [RS28_HUMAN]	30.43	1	2	2	8													31.7	17.39	1	1					197.67	30.43	2	7	69	7.8362	10.6968
P62993	Growth factor receptor-bound protein 2 OS=Homo sapiens GN=GRB2 PE=1 SV=1 - [GRB2_HUMAN]	30.41	1	6	6	9					88.531	23.96	5	5					29.2	4.61	1	1	64.83	16.59	3	3					217	25.1904	6.31592
O75489	NADH dehydrogenase [ubiquinone] iron-sulfur protein 3, mitochondrial OS=Homo sapiens GN=NDUFS3 PE=1 SV=1 - [NDUS3_HUMAN]	30.3	1	6	6	17	72.0974	9.09	2	2	125.867	15.15	3	3	152.207	20.83	4	6	68.7602	14.02	3	3	119.77	9.85	2	2	53.93	4.92	1	1	264	30.2227	7.50342
O14828	Secretory carrier-associated membrane protein 3 OS=Homo sapiens GN=SCAMP3 PE=1 SV=3 - [SCAM3_HUMAN]	30.26	1	8	8	40					200.443	9.22	2	3	780.934	27.95	7	17					223.52	14.12	4	6	552.756	15.85	5	14	347	38.2623	7.63525
P42345	Serine/threonine-protein kinase mTOR OS=Homo sapiens GN=MTOR PE=1 SV=1 - [MTOR_HUMAN]	30.25	1	71	71	143	1216.81	21.46	43	51	845.689	19.62	45	48	989.564	15.77	32	41					35.69	0.78	1	1	67.4	0.82	2	2	2549	288.707	7.1665
P27708	CAD protein OS=Homo sapiens GN=CAD PE=1 SV=3 - [PYR1_HUMAN]	30.2	2	56	56	166	781.887	14.43	22	24	807.024	16.22	32	36	1275.21	17.12	32	44	58.2804	1.75	4	4	608.542	9.53	16	19	847.697	13.48	28	39	2225	242.829	6.45557
P17844	Probable ATP-dependent RNA helicase DDX5 OS=Homo sapiens GN=DDX5 PE=1 SV=1 - [DDX5_HUMAN]	30.13	1	13	20	62	78.2933	5.37	3	3	452.507	26.55	17	17	295.317	16.94	11	15	76.37	6.68	4	4	261.849	14.5	9	9	325.699	14.66	9	14	614	69.1047	8.92432
P16403	Histone H1.2 OS=Homo sapiens GN=HIST1H1C PE=1 SV=2 - [H12_HUMAN]	30.05	6	8	8	22	86.63	11.74	2	2	252.186	17.84	5	7					128.716	23.47	6	6	204.504	23.47	4	7					213	21.3517	10.9312
P62195	26S protease regulatory subunit 8 OS=Homo sapiens GN=PSMC5 PE=1 SV=1 - [PRS8_HUMAN]	30.05	1	9	10	21					62.64	6.16	2	2	275.979	18.97	6	8					28.33	2.96	1	1	244.528	18.72	7	10	406	45.5971	7.54736
P31153	S-adenosylmethionine synthase isoform type-2 OS=Homo sapiens GN=MAT2A PE=1 SV=1 - [METK2_HUMAN]	29.87	2	11	11	31	105.48	7.09	2	2	367.026	22.53	8	12	48.6233	9.87	3	3	148.192	9.87	3	4	172.346	18.73	6	7	35.02	7.85	3	3	395	43.6333	6.48096
P25788	Proteasome subunit alpha type-3 OS=Homo sapiens GN=PSMA3 PE=1 SV=2 - [PSA3_HUMAN]	29.8	1	7	7	17	34.7	10.2	2	2	53.83	5.49	1	2	89.13	10.2	2	2	40.03	5.49	1	1	119.042	23.53	5	5	153.061	14.51	4	5	255	28.4151	5.32568
Q6PJ69	Tripartite motif-containing protein 65 OS=Homo sapiens GN=TRIM65 PE=1 SV=3 - [TRI65_HUMAN]	29.79	1	13	13	26					323.329	29.79	12	16									128.016	14.89	5	6	65.85	6	3	4	517	57.3168	6.69775
O43592	Exportin-T OS=Homo sapiens GN=XPOT PE=1 SV=2 - [XPOT_HUMAN]	29.73	1	29	29	125	261.332	9.77	8	10	446.169	19.96	18	18	1759.1	23.18	22	61	492.913	15.28	13	16	158.393	6.34	5	5	436.991	10.71	11	15	962	109.893	5.38916
Q14257	Reticulocalbin-2 OS=Homo sapiens GN=RCN2 PE=1 SV=1 - [RCN2_HUMAN]	29.65	1	9	9	19	83.33	6.31	2	2	87.82	5.99	1	1	279.766	29.65	8	9					167.52	14.83	4	4	111.05	11.04	2	3	317	36.8536	4.39893
P62910	60S ribosomal protein L32 OS=Homo sapiens GN=RPL32 PE=1 SV=2 - [RL32_HUMAN]	29.63	1	3	3	3					32.7614	20	2	2									51.86	9.63	1	1					135	15.8498	11.3267
Q6RW13	Type-1 angiotensin II receptor-associated protein OS=Homo sapiens GN=AGTRAP PE=1 SV=1 - [ATRAP_HUMAN]	29.56	1	3	3	9									297.88	29.56	3	6									144.733	13.84	1	3	159	17.4079	6.13818
P61981	14-3-3 protein gamma OS=Homo sapiens GN=YWHAG PE=1 SV=2 - [1433G_HUMAN]	29.55	2	2	7	24	84.13	12.15	2	2	127.214	16.6	4	4	59.32	12.15	3	4	91.9726	20.65	4	4	153.516	15.79	4	4	129.25	16.6	4	6	247	28.2849	4.89404
P48444	Coatomer subunit delta OS=Homo sapiens GN=ARCN1 PE=1 SV=1 - [COPD_HUMAN]	29.55	1	14	14	30	66.3268	2.35	1	2	93.2506	14.68	6	7	113.823	4.5	2	4	51.83	2.35	1	1	60.6733	9.78	4	4	254.412	16.63	9	12	511	57.1741	6.21436
P51809	Vesicle-associated membrane protein 7 OS=Homo sapiens GN=VAMP7 PE=1 SV=3 - [VAMP7_HUMAN]	29.55	1	5	5	13	62.5999	8.18	2	2	55.8862	8.18	2	2	115.17	25.45	4	5	52.28	8.18	2	2	54.33	4.09	1	1	24.96	4.09	1	1	220	24.919	8.60205
Q9UHG3	Prenylcysteine oxidase 1 OS=Homo sapiens GN=PCYOX1 PE=1 SV=3 - [PCYOX_HUMAN]	29.5	1	15	15	39	23.11	2.57	1	1	269.264	21.78	11	11	181.526	15.64	7	11					31.11	6.93	2	2	246.695	15.45	7	14	505	56.6037	6.17627
Q9Y320	Thioredoxin-related transmembrane protein 2 OS=Homo sapiens GN=TMX2 PE=1 SV=1 - [TMX2_HUMAN]	29.39	1	6	6	7									199.587	29.39	6	7													296	34.0156	8.68994
P62304	Small nuclear ribonucleoprotein E OS=Homo sapiens GN=SNRPE PE=1 SV=1 - [RUXE_HUMAN]	29.35	1	2	2	2									54.4	29.35	2	2													92	10.7966	9.43701
O75477	Erlin-1 OS=Homo sapiens GN=ERLIN1 PE=1 SV=1 - [ERLN1_HUMAN]	29.19	1	7	13	25	90.6817	6.94	2	2	117.446	3.47	1	2	389.98	29.19	13	18									62.9567	10.4	3	3	346	38.9014	7.86963
P28288	ATP-binding cassette sub-family D member 3 OS=Homo sapiens GN=ABCD3 PE=1 SV=1 - [ABCD3_HUMAN]	29.14	1	19	19	40					445.5	18.51	12	18	685.604	25.34	15	22													659	75.4276	9.36377
Q12931	Heat shock protein 75 kDa, mitochondrial OS=Homo sapiens GN=TRAP1 PE=1 SV=3 - [TRAP1_HUMAN]	29.12	1	20	20	75	230.609	8.38	5	7	726.693	26.28	17	24	585.994	7.95	5	12	132.96	6.25	4	4	471.741	17.76	11	14	634.564	10.8	7	14	704	80.0597	8.20654
Q15084	Protein disulfide-isomerase A6 OS=Homo sapiens GN=PDIA6 PE=1 SV=1 - [PDIA6_HUMAN]	29.09	1	13	13	49	200.635	13.86	5	7	246.683	21.59	9	9	110.553	6.14	2	3	359.027	18.18	8	12	450.467	22.05	11	13	148.76	9.77	4	5	440	48.0913	5.08447
Q9H3K6	BolA-like protein 2 OS=Homo sapiens GN=BOLA2 PE=1 SV=1 - [BOLA2_HUMAN]	29.07	1	2	2	11	57.4	29.07	2	2	84.58	18.6	1	2					50.67	29.07	2	2	104.743	29.07	2	3	38.97	10.47	1	2	86	10.1102	6.52197
Q8N183	Mimitin, mitochondrial OS=Homo sapiens GN=NDUFAF2 PE=1 SV=1 - [MIMIT_HUMAN]	28.99	1	4	4	16	44.61	28.99	4	4	25.06	17.75	2	2	141.033	28.99	4	6	45.03	18.93	2	2	33.35	4.73	1	1	21.76	4.73	1	1	169	19.8441	8.96826
P05386	60S acidic ribosomal protein P1 OS=Homo sapiens GN=RPLP1 PE=1 SV=1 - [RLA1_HUMAN]	28.95	1	1	2	9	77.27	14.91	1	2	49.11	14.91	1	1	102.673	28.95	2	3					42.14	14.91	1	1	80.48	14.91	1	2	114	11.5067	4.32275
P53007	Tricarboxylate transport protein, mitochondrial OS=Homo sapiens GN=SLC25A1 PE=1 SV=2 - [TXTP_HUMAN]	28.94	1	10	10	21	59.2	3.86	1	1	138.983	18.97	6	7	207.56	21.54	7	10					81.4181	9.32	3	3					311	33.991	9.89111
Q3ZCQ8	Mitochondrial import inner membrane translocase subunit TIM50 OS=Homo sapiens GN=TIMM50 PE=1 SV=2 - [TIM50_HUMAN]	28.9	1	12	12	28	91.8833	11.61	3	3	235.213	16.71	6	7	289.49	25.78	9	10	42.04	3.12	1	1	190.37	21.25	6	6	54.09	3.12	1	1	353	39.6215	8.36768
P38606	V-type proton ATPase catalytic subunit A OS=Homo sapiens GN=ATP6V1A PE=1 SV=2 - [VATA_HUMAN]	28.85	1	15	15	43					296.413	25.12	12	14	311.694	15.88	9	14					85.6192	14.59	7	7	253.916	11.35	6	8	617	68.2605	5.51611
P36578	60S ribosomal protein L4 OS=Homo sapiens GN=RPL4 PE=1 SV=5 - [RL4_HUMAN]	28.81	1	14	14	34	48.9756	7.73	3	3	290.048	26.7	12	13	146.706	12.88	4	4	81.8428	7.03	3	4	97.1286	18.03	9	9	38.04	2.81	1	1	427	47.6674	11.063
O75340	Programmed cell death protein 6 OS=Homo sapiens GN=PDCD6 PE=1 SV=1 - [PDCD6_HUMAN]	28.8	1	7	7	22	38.7	5.24	1	1	161.353	21.99	6	8	79.74	17.8	3	3	88.04	22.51	4	4	92.85	21.99	5	6					191	21.8548	5.40186
Q9BZX2	Uridine-cytidine kinase 2 OS=Homo sapiens GN=UCK2 PE=1 SV=1 - [UCK2_HUMAN]	28.74	2	6	6	12					105.33	11.49	3	3	128.461	28.74	6	7					76.19	7.66	2	2					261	29.2811	6.69775
Q9HDC9	Adipocyte plasma membrane-associated protein OS=Homo sapiens GN=APMAP PE=1 SV=2 - [APMAP_HUMAN]	28.61	1	11	11	27					48.3533	13.94	4	5	221.405	17.55	6	10	52.79	6.25	2	2	33.25	7.93	2	2	136.871	15.63	6	8	416	46.4509	6.16357
Q9H3N1	Thioredoxin-related transmembrane protein 1 OS=Homo sapiens GN=TMX1 PE=1 SV=1 - [TMX1_HUMAN]	28.57	1	12	12	42	133.949	20.36	5	5	130.63	16.43	5	6	484.797	20.71	8	16	103.133	16.79	6	6	73.7633	12.86	3	4	245.73	12.14	3	5	280	31.7708	4.98291
Q9Y512	Sorting and assembly machinery component 50 homolog OS=Homo sapiens GN=SAMM50 PE=1 SV=3 - [SAM50_HUMAN]	28.57	1	13	13	24	116.71	10.23	4	5	263.413	25.37	12	15	112.777	8.32	4	4													469	51.9433	6.90283
O95292	Vesicle-associated membrane protein-associated protein B/C OS=Homo sapiens GN=VAPB PE=1 SV=3 - [VAPB_HUMAN]	28.4	1	6	7	21	72.49	11.11	2	2	120.997	22.63	5	5	262.222	23.46	6	11	73.07	5.35	1	1					73.52	10.29	2	2	243	27.2111	7.29834
P47897	Glutamine--tRNA ligase OS=Homo sapiens GN=QARS PE=1 SV=1 - [SYQ_HUMAN]	28.39	1	21	22	54					76.1757	5.16	4	4	426.942	25.16	18	22	143.156	11.35	7	7	49.3642	3.87	3	3	292.666	20.26	16	18	775	87.7429	7.15186
Q15365	Poly(rC)-binding protein 1 OS=Homo sapiens GN=PCBP1 PE=1 SV=2 - [PCBP1_HUMAN]	28.37	1	5	7	29	105.467	12.36	3	3	314	19.94	5	8	117.7	15.17	3	3	130.042	8.15	2	3	321.019	22.47	6	9	93.97	12.36	3	3	356	37.4739	7.09326
O60664	Perilipin-3 OS=Homo sapiens GN=PLIN3 PE=1 SV=3 - [PLIN3_HUMAN]	28.34	1	10	10	25					70.97	3.92	1	1	474.911	28.34	10	11					76.61	3.92	1	1	496.644	18.89	6	12	434	47.0459	5.43994
P61803	Dolichyl-diphosphooligosaccharide--protein glycosyltransferase subunit DAD1 OS=Homo sapiens GN=DAD1 PE=1 SV=3 - [DAD1_HUMAN]	28.32	1	3	3	17	56.8	10.62	1	1	89.9048	28.32	3	3	169.594	10.62	1	4	39.34	10.62	1	1	63.28	10.62	1	1	221.847	28.32	3	7	113	12.4886	7.07861
P49321	Nuclear autoantigenic sperm protein OS=Homo sapiens GN=NASP PE=1 SV=2 - [NASP_HUMAN]	28.3	1	15	15	35	127.508	8.63	5	5	75.7084	4.06	3	5	173.721	14.59	8	8	267.75	20.56	10	10	36.61	2.54	2	2	156.381	6.09	4	5	788	85.1861	4.29736
P53621	Coatomer subunit alpha OS=Homo sapiens GN=COPA PE=1 SV=2 - [COPA_HUMAN]	28.27	1	32	32	85	389.12	18.79	18	18	342.938	10.87	12	12	504.088	14.22	17	23	53	0.82	1	1	225.336	5.96	7	7	654.656	14.79	19	24	1224	138.258	7.66455
Q9BU61	NADH dehydrogenase [ubiquinone] 1 alpha subcomplex assembly factor 3 OS=Homo sapiens GN=NDUFAF3 PE=1 SV=1 - [NDUF3_HUMAN]	28.26	1	5	5	9					76.5	5.98	1	1	51.34	5.43	1	1									164.23	22.28	4	7	184	20.3374	8.22119
Q9UHB9	Signal recognition particle subunit SRP68 OS=Homo sapiens GN=SRP68 PE=1 SV=2 - [SRP68_HUMAN]	28.23	1	16	16	29	55.56	7.02	3	3	213.145	15.47	8	9	301.431	15.31	9	11	35.05	2.07	1	1	67.84	3.99	2	2	85.2433	5.58	3	3	627	70.6856	8.55811
P13804	Electron transfer flavoprotein subunit alpha, mitochondrial OS=Homo sapiens GN=ETFA PE=1 SV=1 - [ETFA_HUMAN]	28.23	1	6	6	6									126.4	28.23	6	6													333	35.0576	8.38232
P47756	F-actin-capping protein subunit beta OS=Homo sapiens GN=CAPZB PE=1 SV=4 - [CAPZB_HUMAN]	28.16	1	6	6	10					92.53	19.86	4	4	72.868	8.3	2	2									105.465	11.91	3	4	277	31.3308	5.59229
P30041	Peroxiredoxin-6 OS=Homo sapiens GN=PRDX6 PE=1 SV=3 - [PRDX6_HUMAN]	28.13	1	7	7	15					125.875	28.13	6	6									188.499	28.13	6	7	44.26	7.14	2	2	224	25.0192	6.37939
Q9NXA8	NAD-dependent protein deacylase sirtuin-5, mitochondrial OS=Homo sapiens GN=SIRT5 PE=1 SV=2 - [SIR5_HUMAN]	28.06	1	8	8	12					206.361	21.61	7	7									133.07	21.94	5	5					310	33.8592	8.47021
P51648	Fatty aldehyde dehydrogenase OS=Homo sapiens GN=ALDH3A2 PE=1 SV=1 - [AL3A2_HUMAN]	28.04	4	17	17	40	73.7314	4.33	2	2	292.011	19.38	10	11	376.248	24.54	12	17					50.6451	4.54	2	2	290.316	7.63	3	8	485	54.8129	7.88428
P39023	60S ribosomal protein L3 OS=Homo sapiens GN=RPL3 PE=1 SV=2 - [RL3_HUMAN]	28.04	2	14	14	30	47.23	1.74	1	1	269.006	15.14	9	12	200.073	13.65	5	6	64.8941	3.97	2	2	97.7334	6.95	3	3	120.506	10.92	5	6	403	46.0798	10.1841
P67812	Signal peptidase complex catalytic subunit SEC11A OS=Homo sapiens GN=SEC11A PE=1 SV=1 - [SC11A_HUMAN]	27.93	2	7	7	25	35.29	5.03	1	1	93.8703	18.44	4	5	283.137	27.93	7	14	32.59	6.7	1	1	79.9824	11.17	2	2	71.28	7.26	1	2	179	20.6121	9.48096
Q9Y6E2	Basic leucine zipper and W2 domain-containing protein 2 OS=Homo sapiens GN=BZW2 PE=1 SV=1 - [BZW2_HUMAN]	27.92	1	11	14	35	33.2	2.15	1	1	72.8533	5.97	3	3	329.471	23.63	12	19	32.73	2.15	1	1	46.49	2.15	1	1	107.665	13.6	7	10	419	48.132	6.68311
P06748	Nucleophosmin OS=Homo sapiens GN=NPM1 PE=1 SV=2 - [NPM_HUMAN]	27.89	1	6	6	18	40.26	3.74	1	1					390.312	27.89	6	13									75.1588	6.12	2	4	294	32.5548	4.77979
Q969V3	Nicalin OS=Homo sapiens GN=NCLN PE=1 SV=2 - [NCLN_HUMAN]	27.89	1	13	13	35	102.622	4.26	2	2	202.81	14.21	6	6	315.275	19.72	9	11	79.5417	4.26	2	2					249.511	19.01	9	14	563	62.9346	6.88818
P53396	ATP-citrate synthase OS=Homo sapiens GN=ACLY PE=1 SV=3 - [ACLY_HUMAN]	27.79	1	26	26	76	78.862	3.72	3	3	314.128	13.44	12	13	300.649	9.72	9	13	459.766	15.71	13	18	234.503	11.35	10	10	412.898	15.26	15	19	1101	120.762	7.32764
Q8NEZ5	F-box only protein 22 OS=Homo sapiens GN=FBXO22 PE=1 SV=1 - [FBX22_HUMAN]	27.79	1	10	10	19	44.65	3.47	1	1	75.83	4.71	2	2	119.78	3.47	1	2	30.26	3.47	1	1	216.707	17.12	6	6	276.024	13.4	5	7	403	44.4798	7.03467
P21964	Catechol O-methyltransferase OS=Homo sapiens GN=COMT PE=1 SV=2 - [COMT_HUMAN]	27.68	1	6	6	20	44.26	5.9	1	1	186.43	25.09	5	5	63.9644	7.01	2	4	45.99	4.43	1	1	259.107	18.45	3	6	58.7737	7.01	2	3	271	30.0176	5.46533
Q9HAV4	Exportin-5 OS=Homo sapiens GN=XPO5 PE=1 SV=1 - [XPO5_HUMAN]	27.66	1	32	32	125	58.57	1.83	2	2	359.575	14.12	14	14	2383.21	20.51	22	68	445.747	11.46	10	13	69.51	2.08	2	2	812.128	13.95	15	26	1204	136.222	5.79541
Q15691	Microtubule-associated protein RP/EB family member 1 OS=Homo sapiens GN=MAPRE1 PE=1 SV=3 - [MARE1_HUMAN]	27.61	1	4	4	4																	120.558	27.61	4	4					268	29.9802	5.13525
P34897	Serine hydroxymethyltransferase, mitochondrial OS=Homo sapiens GN=SHMT2 PE=1 SV=3 - [GLYM_HUMAN]	27.58	2	14	14	36					269.609	19.05	9	9	104.031	6.35	3	3					101.806	6.35	3	3	610.279	23.81	12	21	504	55.9577	8.52881
Q9Y277	Voltage-dependent anion-selective channel protein 3 OS=Homo sapiens GN=VDAC3 PE=1 SV=1 - [VDAC3_HUMAN]	27.56	1	6	6	18	135.261	7.42	2	4	154.76	26.86	5	6	230.048	20.14	5	6					75.92	10.95	2	2					283	30.6393	8.66064
P46459	Vesicle-fusing ATPase OS=Homo sapiens GN=NSF PE=1 SV=3 - [NSF_HUMAN]	27.55	1	19	19	43					222.375	12.63	7	7	484.103	19.35	15	23	194.135	13.31	8	8					122.29	7.26	5	5	744	82.5421	6.94678
Q99536	Synaptic vesicle membrane protein VAT-1 homolog OS=Homo sapiens GN=VAT1 PE=1 SV=2 - [VAT1_HUMAN]	27.48	2	10	10	28	82.92	6.87	2	2	123.627	11.96	3	3	355.422	18.07	6	9	46.39	4.07	1	1	25.99	4.83	1	1	401.807	13.99	5	12	393	41.8934	6.29053
P26641	Elongation factor 1-gamma OS=Homo sapiens GN=EEF1G PE=1 SV=3 - [EF1G_HUMAN]	27.46	1	14	14	69	146.419	11.21	5	6	246.508	13.96	6	9	392.324	19.91	10	21	121.84	13.5	5	5	224.617	12.36	5	7	346.946	17.85	9	21	437	50.0871	6.66846
O00232	26S proteasome non-ATPase regulatory subunit 12 OS=Homo sapiens GN=PSMD12 PE=1 SV=3 - [PSD12_HUMAN]	27.41	1	14	14	24					32.05	1.97	1	1	142.695	11.84	5	5	0	2.63	1	1	26	2.63	1	1	332.629	24.34	12	16	456	52.8706	7.6499
P28066	Proteasome subunit alpha type-5 OS=Homo sapiens GN=PSMA5 PE=1 SV=3 - [PSA5_HUMAN]	27.39	1	6	6	18					23.27	6.22	1	1	143.989	19.92	4	4	49.61	4.15	1	1	36.69	14.11	2	2	258.464	27.39	6	10	241	26.3942	4.79248
Q9Y4R8	Telomere length regulation protein TEL2 homolog OS=Homo sapiens GN=TELO2 PE=1 SV=2 - [TELO2_HUMAN]	27.36	1	23	23	65	60.122	1.67	2	2	210.516	9.68	8	9	881.212	24.61	21	39	237.736	7.77	6	7	31.14	0.84	1	1	152.09	7.65	7	7	837	91.6892	5.75732
P13010	X-ray repair cross-complementing protein 5 OS=Homo sapiens GN=XRCC5 PE=1 SV=3 - [XRCC5_HUMAN]	27.32	1	20	20	54	69.6979	4.64	3	3	106.233	11.48	7	7	477.824	14.21	12	18	185.651	16.53	10	11					386.786	14.62	11	15	732	82.6523	5.80811
O43681	ATPase ASNA1 OS=Homo sapiens GN=ASNA1 PE=1 SV=2 - [ASNA_HUMAN]	27.3	1	8	8	16	58.4996	9.2	2	2	34.5	2.87	1	1	158.96	18.1	5	7	28.19	2.87	1	1	82.1739	13.79	4	4	32.59	2.01	1	1	348	38.7674	4.90674
O75746	Calcium-binding mitochondrial carrier protein Aralar1 OS=Homo sapiens GN=SLC25A12 PE=1 SV=2 - [CMC1_HUMAN]	27.29	1	10	21	43	70.74	6.34	4	4	544.038	22.27	17	21	284.559	12.83	9	11					87.8386	5.9	4	4	56.31	3.83	3	3	678	74.7149	8.38232
Q9UI30	tRNA methyltransferase 112 homolog OS=Homo sapiens GN=TRMT112 PE=1 SV=1 - [TR112_HUMAN]	27.2	1	3	3	3																	30.89	10.4	1	1	48.4	16.8	2	2	125	14.1903	5.26221
P48643	T-complex protein 1 subunit epsilon OS=Homo sapiens GN=CCT5 PE=1 SV=1 - [TCPE_HUMAN]	27.17	1	18	18	68	73.13	4.99	2	2	303.052	22	14	17	307.235	14.6	9	16	73.6574	6.28	3	3	116.603	14.42	7	8	272.819	17.01	12	22	541	59.6328	5.65576
P27797	Calreticulin OS=Homo sapiens GN=CALR PE=1 SV=1 - [CALR_HUMAN]	27.1	1	10	10	19					42.69	4.32	1	1									50.04	12.23	4	4	324.328	23.02	8	14	417	48.1118	4.43701
O00487	26S proteasome non-ATPase regulatory subunit 14 OS=Homo sapiens GN=PSMD14 PE=1 SV=1 - [PSDE_HUMAN]	27.1	1	7	7	13					47.09	4.19	1	1	106.494	26.45	6	7					53.5544	7.1	2	2	63.2936	6.45	2	3	310	34.5546	6.52197
O00116	Alkyldihydroxyacetonephosphate synthase, peroxisomal OS=Homo sapiens GN=AGPS PE=1 SV=1 - [ADAS_HUMAN]	27.05	1	14	14	38	20.79	1.67	1	1	270.105	15.81	8	8	639.148	20.36	11	21					69.0033	8.05	3	3	111.15	8.81	5	5	658	72.8658	7.34229
O00231	26S proteasome non-ATPase regulatory subunit 11 OS=Homo sapiens GN=PSMD11 PE=1 SV=3 - [PSD11_HUMAN]	27.01	1	12	12	22	32.98	2.84	1	1	73.15	5.45	2	2	124.39	11.14	4	4	36.33	2.84	1	1	56.1	5.21	2	2	191.676	18.25	8	12	422	47.434	6.48096
P54136	Arginine--tRNA ligase, cytoplasmic OS=Homo sapiens GN=RARS PE=1 SV=2 - [SYRC_HUMAN]	26.97	1	16	16	39	105.248	7.12	4	4	182.165	12.12	7	8	322.787	19.7	11	13	66.51	3.18	2	2	151.08	7.42	4	4	175.7	10.3	7	8	660	75.3309	6.68311
P20618	Proteasome subunit beta type-1 OS=Homo sapiens GN=PSMB1 PE=1 SV=2 - [PSB1_HUMAN]	26.97	1	7	7	8									22.42	5.81	1	1	30.79	3.73	1	1	121.47	17.01	3	3	70.4433	7.88	2	3	241	26.4724	8.1333
P14174	Macrophage migration inhibitory factor OS=Homo sapiens GN=MIF PE=1 SV=4 - [MIF_HUMAN]	26.96	1	4	4	57	66.61	9.57	1	1	292.627	17.39	2	9	94.56	17.39	2	3	149.526	23.48	3	5	614.865	26.96	4	22	512.4	17.39	2	17	115	12.4682	7.88428
O75844	CAAX prenyl protease 1 homolog OS=Homo sapiens GN=ZMPSTE24 PE=1 SV=2 - [FACE1_HUMAN]	26.95	1	15	15	35	28.7	2.74	1	1	34.99	2.74	1	1	814.939	26.95	15	32					22.88	2.74	1	1					475	54.7775	7.48877
O95757	Heat shock 70 kDa protein 4L OS=Homo sapiens GN=HSPA4L PE=1 SV=3 - [HS74L_HUMAN]	26.94	1	14	18	34					85.83	3.34	2	2	359.653	8.7	6	8	288.035	15.02	9	9	277.978	10.13	7	8	256.452	8.58	6	7	839	94.4525	5.88428
O95202	LETM1 and EF-hand domain-containing protein 1, mitochondrial OS=Homo sapiens GN=LETM1 PE=1 SV=1 - [LETM1_HUMAN]	26.93	1	20	20	58	204.709	13.67	9	10	47.22	5.41	3	3	666.148	19.89	15	25	97.4	6.36	5	5	27.58	3.92	2	2	293.525	15.29	10	13	739	83.302	6.69775
P52907	F-actin-capping protein subunit alpha-1 OS=Homo sapiens GN=CAPZA1 PE=1 SV=3 - [CAZA1_HUMAN]	26.92	2	5	5	10	60.07	3.5	1	1	98.6153	15.03	3	3	27.59	6.29	1	1					136.58	21.68	4	4	39.95	3.5	1	1	286	32.9023	5.69385
Q9H3U1	Protein unc-45 homolog A OS=Homo sapiens GN=UNC45A PE=1 SV=1 - [UN45A_HUMAN]	26.91	1	23	23	64					190.016	8.37	7	7	1003.86	21.82	17	29	262.768	8.58	7	7	248.799	11.23	8	8	257.202	12.92	11	13	944	103.011	6.07471
O95373	Importin-7 OS=Homo sapiens GN=IPO7 PE=1 SV=1 - [IPO7_HUMAN]	26.88	1	29	30	107	285.782	7.71	6	8	594.809	16.67	18	19	1019.47	20.42	19	38	542.375	15.99	15	19	408.086	13.97	13	14	190.639	5.97	6	9	1038	119.44	4.81787
Q9NPA0	ER membrane protein complex subunit 7 OS=Homo sapiens GN=EMC7 PE=1 SV=1 - [EMC7_HUMAN]	26.86	1	4	4	5									111.35	26.86	4	5													242	26.4535	9.24658
P42766	60S ribosomal protein L35 OS=Homo sapiens GN=RPL35 PE=1 SV=2 - [RL35_HUMAN]	26.83	1	3	3	5					35.35	26.83	3	3									30.46	18.7	2	2					123	14.5426	11.0483
P35606	Coatomer subunit beta' OS=Homo sapiens GN=COPB2 PE=1 SV=2 - [COPB2_HUMAN]	26.82	1	21	21	39					63.54	4.75	4	4	414.715	19.87	15	16	187.021	8.06	5	5	94.6325	5.3	4	4	197.46	11.15	9	10	906	102.422	5.2749
O60220	Mitochondrial import inner membrane translocase subunit Tim8 A OS=Homo sapiens GN=TIMM8A PE=1 SV=1 - [TIM8A_HUMAN]	26.8	1	2	2	2																	43.03	26.8	2	2					97	10.9913	5.16064
P13647	Keratin, type II cytoskeletal 5 OS=Homo sapiens GN=KRT5 PE=1 SV=3 - [K2C5_HUMAN]	26.78	7	8	16	73	413.119	9.49	5	16	143.896	5.08	3	7	150.059	11.53	7	10	246.263	6.78	4	10	144.285	5.08	3	8	330.696	24.92	15	22	590	62.34	7.73779
P50402	Emerin OS=Homo sapiens GN=EMD PE=1 SV=1 - [EMD_HUMAN]	26.77	1	6	6	20					161.12	22.83	5	5	264.441	26.77	6	9	39.11	8.66	2	2	48.5433	16.93	3	3	23.86	4.72	1	1	254	28.9759	5.50342
P13861	cAMP-dependent protein kinase type II-alpha regulatory subunit OS=Homo sapiens GN=PRKAR2A PE=1 SV=2 - [KAP2_HUMAN]	26.73	2	9	9	13					152.877	14.11	4	4	38.41	3.47	1	1									166.96	16.09	6	8	404	45.49	5.07178
Q8N4V1	Membrane magnesium transporter 1 OS=Homo sapiens GN=MMGT1 PE=1 SV=1 - [MMGT1_HUMAN]	26.72	1	2	2	4									250.91	26.72	2	4													131	14.6766	9.15869
Q13263	Transcription intermediary factor 1-beta OS=Homo sapiens GN=TRIM28 PE=1 SV=5 - [TIF1B_HUMAN]	26.71	1	18	18	73					129.524	10.3	6	6	1041.99	23.59	14	28	136.83	7.78	5	6	193.307	10.3	5	6	803.925	18.68	13	27	835	88.4934	5.77002
Q9NZI8	Insulin-like growth factor 2 mRNA-binding protein 1 OS=Homo sapiens GN=IGF2BP1 PE=1 SV=2 - [IF2B1_HUMAN]	26.69	1	11	13	43					241.765	17.85	8	8	495.023	23.22	11	17	44.23	2.25	1	1	121.156	12.65	6	6	276.69	15.42	7	11	577	63.4412	9.20264
P20338	Ras-related protein Rab-4A OS=Homo sapiens GN=RAB4A PE=1 SV=3 - [RAB4A_HUMAN]	26.61	1	4	4	8					52.8833	14.22	2	3	87.73	12.39	2	2					28.79	6.88	1	1	109.64	5.96	1	2	218	24.3742	6.07471
O75915	PRA1 family protein 3 OS=Homo sapiens GN=ARL6IP5 PE=1 SV=1 - [PRAF3_HUMAN]	26.6	1	5	5	32	115.571	5.85	1	5	192.569	5.85	1	7	334.782	26.6	5	12	69.5458	5.85	1	2	53.59	5.85	1	2	53.297	9.57	2	4	188	21.6004	9.77393
Q9NX40	OCIA domain-containing protein 1 OS=Homo sapiens GN=OCIAD1 PE=1 SV=1 - [OCAD1_HUMAN]	26.53	1	6	6	8					81.5369	10.2	2	2	147.28	20.82	4	6													245	27.6088	7.48877
Q14318	Peptidyl-prolyl cis-trans isomerase FKBP8 OS=Homo sapiens GN=FKBP8 PE=1 SV=2 - [FKBP8_HUMAN]	26.46	1	9	9	27					200.329	15.78	5	5	292.555	19.17	6	8	29.9	2.43	1	1					467.983	22.57	7	13	412	44.5337	4.84326
P00403	Cytochrome c oxidase subunit 2 OS=Homo sapiens GN=MT-CO2 PE=1 SV=1 - [COX2_HUMAN]	26.43	1	5	5	20	57.75	7.49	1	2	48.53	7.49	2	2	215.145	26.43	5	11	40.15	7.49	2	2	37.95	7.49	1	1	48.95	4.41	1	2	227	25.5482	4.81787
Q13445	Transmembrane emp24 domain-containing protein 1 OS=Homo sapiens GN=TMED1 PE=1 SV=1 - [TMED1_HUMAN]	26.43	1	5	5	17	68.1652	11.45	2	3	156.625	26.43	5	7	57.1133	8.81	2	3	51.0439	3.96	1	2	89.8921	3.96	1	2					227	25.1897	4.4751
Q02790	Peptidyl-prolyl cis-trans isomerase FKBP4 OS=Homo sapiens GN=FKBP4 PE=1 SV=3 - [FKBP4_HUMAN]	26.36	1	10	10	15					179.77	14.16	5	5	57.2447	6.32	2	2					47.91	5.23	2	2	154.698	10.68	5	6	459	51.7721	5.42725
Q9UIA9	Exportin-7 OS=Homo sapiens GN=XPO7 PE=1 SV=3 - [XPO7_HUMAN]	26.31	1	27	27	76	24.92	0.92	1	1	250.065	9.02	9	10	779.108	20.7	22	38	134.871	5.98	6	6	179.875	7.27	7	7	331.75	11.68	13	14	1087	123.828	6.31592
Q13535	Serine/threonine-protein kinase ATR OS=Homo sapiens GN=ATR PE=1 SV=3 - [ATR_HUMAN]	26.29	1	62	62	119	157.275	1.78	4	4					2780.17	26.29	62	110									71.8453	1.59	5	5	2644	301.172	7.43018
O43399	Tumor protein D54 OS=Homo sapiens GN=TPD52L2 PE=1 SV=2 - [TPD54_HUMAN]	26.21	1	5	5	15	39.52	6.8	1	1	113.426	25.73	4	4	53.87	5.34	1	1	90.9304	12.14	2	2	162.71	19.9	4	4	117.023	12.14	2	3	206	22.2243	5.36377
P00338	L-lactate dehydrogenase A chain OS=Homo sapiens GN=LDHA PE=1 SV=2 - [LDHA_HUMAN]	26.2	4	9	12	38	37.44	3.61	1	1	149.815	11.14	4	6	226.72	20.78	8	12					149.915	14.16	6	8	244.743	19.88	7	11	332	36.6654	8.26514
Q86VP6	Cullin-associated NEDD8-dissociated protein 1 OS=Homo sapiens GN=CAND1 PE=1 SV=2 - [CAND1_HUMAN]	26.18	1	27	31	68	44.28	0.89	1	1	246.404	11.06	12	14	693.027	22.11	24	35	168.201	6.99	7	7	54.81	0.89	1	1	240.68	8.21	9	10	1230	136.289	5.78271
Q99615	DnaJ homolog subfamily C member 7 OS=Homo sapiens GN=DNAJC7 PE=1 SV=2 - [DNJC7_HUMAN]	26.11	1	12	12	29	29.66	4.86	2	2	123.879	14.57	6	8	62.68	6.48	3	4					149.187	12.75	5	6	282.557	14.98	8	9	494	56.4047	6.96143
Q9HCC0	Methylcrotonoyl-CoA carboxylase beta chain, mitochondrial OS=Homo sapiens GN=MCCC2 PE=1 SV=1 - [MCCB_HUMAN]	25.93	1	13	13	24	29.99	1.6	1	1	365.919	23.09	12	14									234.051	11.55	5	6	45.13	3.91	2	3	563	61.2944	7.6792
Q14152	Eukaryotic translation initiation factor 3 subunit A OS=Homo sapiens GN=EIF3A PE=1 SV=1 - [EIF3A_HUMAN]	25.9	1	34	34	87	398.658	15.56	19	22	256.426	11.14	12	13	460.711	8.83	11	15					53.3616	1.16	2	2	793.592	17.08	21	35	1382	166.468	6.78564
Q15233	Non-POU domain-containing octamer-binding protein OS=Homo sapiens GN=NONO PE=1 SV=4 - [NONO_HUMAN]	25.9	1	9	10	25					172.78	12.74	4	6	94.9996	8.92	4	5	22.99	2.97	1	1	35.83	4.88	2	2	187.104	12.74	6	11	471	54.1973	8.95361
P56192	Methionine--tRNA ligase, cytoplasmic OS=Homo sapiens GN=MARS PE=1 SV=2 - [SYMC_HUMAN]	25.89	1	21	21	75	62.9433	4.22	3	3	241.448	9.56	8	9	714.482	16.78	14	23	350.603	18.89	12	13	149.529	5.78	4	4	685.928	18.67	14	23	900	101.052	6.16357
O75431	Metaxin-2 OS=Homo sapiens GN=MTX2 PE=1 SV=1 - [MTX2_HUMAN]	25.86	1	6	6	7	57.84	18.25	3	3	71.5967	12.17	4	4																	263	29.7441	6.29053
Q13347	Eukaryotic translation initiation factor 3 subunit I OS=Homo sapiens GN=EIF3I PE=1 SV=1 - [EIF3I_HUMAN]	25.85	1	8	8	19					40.97	7.69	2	2	169.336	19.38	6	8					49.47	7.69	2	2	138.767	13.85	4	7	325	36.4786	5.64307
Q9BSJ8	Extended synaptotagmin-1 OS=Homo sapiens GN=ESYT1 PE=1 SV=1 - [ESYT1_HUMAN]	25.82	1	23	24	53	46.27	1.99	2	2	295.584	10.05	8	11	404.733	16.03	15	16	399.61	14.95	13	13	60.93	1.09	1	1	267.065	9.42	9	10	1104	122.78	5.8335
Q9NRF8	CTP synthase 2 OS=Homo sapiens GN=CTPS2 PE=1 SV=1 - [PYRG2_HUMAN]	25.77	1	11	15	33	38.78	2.05	1	1	478.807	23.55	14	19	48.32	2.05	1	1	27.97	2.05	1	1	229.366	18.26	10	10	48.56	2.05	1	1	586	65.6358	6.90283
Q96S52	GPI transamidase component PIG-S OS=Homo sapiens GN=PIGS PE=1 SV=3 - [PIGS_HUMAN]	25.77	1	14	14	52					301.039	16.94	7	8	1180.7	25.77	14	34					126.837	9.37	4	4	167.943	10.45	5	6	555	61.6172	6.49365
P54577	Tyrosine--tRNA ligase, cytoplasmic OS=Homo sapiens GN=YARS PE=1 SV=4 - [SYYC_HUMAN]	25.76	1	12	12	15					104.679	18.56	7	7	23.26	1.7	1	1					42.9633	5.87	3	3	81.05	7.77	4	4	528	59.1061	7.04932
Q9Y3F4	Serine-threonine kinase receptor-associated protein OS=Homo sapiens GN=STRAP PE=1 SV=1 - [STRAP_HUMAN]	25.71	1	7	7	16	75.53	9.43	2	2	77.59	5.14	1	1	257.295	21.43	6	7					114.45	13.71	3	3	83.23	12.57	3	3	350	38.414	5.12256
P35613	Basigin OS=Homo sapiens GN=BSG PE=1 SV=2 - [BASI_HUMAN]	25.71	1	7	7	48	206.855	20.78	5	8	244.382	25.71	7	9	296.733	21.04	6	11	167.229	14.29	4	7	135.13	16.36	5	5	186.501	12.21	4	8	385	42.1741	5.65576
Q9P035	Very-long-chain (3R)-3-hydroxyacyl-CoA dehydratase 3 OS=Homo sapiens GN=PTPLAD1 PE=1 SV=2 - [HACD3_HUMAN]	25.69	1	13	13	54	77.37	6.35	2	2	125.863	8.56	4	6	850.574	25.69	12	37					22.62	2.49	1	1	213.592	12.98	7	8	362	43.1316	8.93896
Q9Y5L0	Transportin-3 OS=Homo sapiens GN=TNPO3 PE=1 SV=3 - [TNPO3_HUMAN]	25.68	1	20	20	64	79.6436	3.03	3	3	114.999	10.83	9	9	574.158	20.48	16	34	122.837	7.48	6	6	44.1835	1.73	2	2	159.161	4.88	5	10	923	104.136	5.56689
P25787	Proteasome subunit alpha type-2 OS=Homo sapiens GN=PSMA2 PE=1 SV=2 - [PSA2_HUMAN]	25.64	1	5	5	15					106.65	21.37	3	4	66.52	5.98	1	1	33.84	5.98	1	1	168.563	21.37	4	6	140.56	10.26	2	3	234	25.8823	7.43018
O43765	Small glutamine-rich tetratricopeptide repeat-containing protein alpha OS=Homo sapiens GN=SGTA PE=1 SV=1 - [SGTA_HUMAN]	25.56	1	6	6	11	63.92	7.99	2	2	71.47	8.95	2	2	120.75	13.42	3	4					125.403	13.1	3	3					313	34.0417	4.86865
P57088	Transmembrane protein 33 OS=Homo sapiens GN=TMEM33 PE=1 SV=2 - [TMM33_HUMAN]	25.51	1	8	8	52	174.543	9.31	2	3	255.74	22.27	6	9	531.183	20.65	6	24	83.74	4.86	1	2	210.841	19.43	5	7	167.937	15.38	4	7	247	27.9598	9.70068
Q14061	Cytochrome c oxidase copper chaperone OS=Homo sapiens GN=COX17 PE=1 SV=2 - [COX17_HUMAN]	25.4	1	1	1	1													47.83	25.4	1	1									63	6.91038	7.23975
P08670	Vimentin OS=Homo sapiens GN=VIM PE=1 SV=4 - [VIME_HUMAN]	25.32	3	10	11	16	105.775	12.66	5	6	67.5	9.44	3	3					63.3367	7.3	3	3	52.19	3	1	1	63.2133	7.08	3	3	466	53.6191	5.12256
Q86V81	THO complex subunit 4 OS=Homo sapiens GN=ALYREF PE=1 SV=3 - [THOC4_HUMAN]	25.29	1	4	4	10					140.44	11.28	2	3	51.15	14.01	2	2					135.75	11.28	2	4	34.21	4.28	1	1	257	26.8716	11.1509
Q6PI48	Aspartate--tRNA ligase, mitochondrial OS=Homo sapiens GN=DARS2 PE=1 SV=1 - [SYDM_HUMAN]	25.27	1	14	14	30	45.7	1.4	1	1	214.815	20.93	11	13	38.33	2.64	2	2	28.02	1.4	1	1	175.332	16.74	9	11	27.08	2.95	2	2	645	73.5161	8.01611
P11233	Ras-related protein Ral-A OS=Homo sapiens GN=RALA PE=1 SV=1 - [RALA_HUMAN]	25.24	1	2	4	7	43.98	14.08	2	2	63.536	13.11	2	2	102.89	18.45	3	3													206	23.552	7.10791
Q15366	Poly(rC)-binding protein 2 OS=Homo sapiens GN=PCBP2 PE=1 SV=1 - [PCBP2_HUMAN]	25.21	2	4	6	33	121.87	12.05	3	4	325.171	18.9	5	8	98.8	9.04	2	2	129.6	9.04	2	4	311.6	25.21	6	10	126.76	15.07	4	5	365	38.5556	6.78564
Q9UQ52	Contactin-6 OS=Homo sapiens GN=CNTN6 PE=1 SV=1 - [CNTN6_HUMAN]	25.19	1	33	33	695	252.181	6.71	6	9									3630.37	19.36	21	125	5867.56	22.28	26	214	10536.3	25	29	347	1028	113.885	5.99854
P22234	Multifunctional protein ADE2 OS=Homo sapiens GN=PAICS PE=1 SV=3 - [PUR6_HUMAN]	25.18	1	8	8	21	88.51	5.88	2	2	87.6168	14.35	4	4	272.714	19.29	6	8	52.84	3.29	1	1	46.5733	11.29	3	3	117.951	5.65	2	3	425	47.0491	7.2251
P09543	2',3'-cyclic-nucleotide 3'-phosphodiesterase OS=Homo sapiens GN=CNP PE=1 SV=2 - [CN37_HUMAN]	25.18	1	9	9	10									159.36	25.18	9	10													421	47.5487	9.0708
Q7Z7H5	Transmembrane emp24 domain-containing protein 4 OS=Homo sapiens GN=TMED4 PE=1 SV=1 - [TMED4_HUMAN]	25.11	2	5	7	17	44.51	3.96	1	1	118.779	18.94	3	3	167.322	20.7	5	7	35.58	3.96	1	1	126.49	18.94	4	4	36.47	3.52	1	1	227	25.9263	8.27979
Q96AG4	Leucine-rich repeat-containing protein 59 OS=Homo sapiens GN=LRRC59 PE=1 SV=1 - [LRC59_HUMAN]	25.08	1	8	8	20					122.41	17.26	5	5	301.487	25.08	8	13	50.04	4.56	1	1	34.77	3.91	1	1					307	34.9089	9.56885
Q9UH62	Armadillo repeat-containing X-linked protein 3 OS=Homo sapiens GN=ARMCX3 PE=1 SV=1 - [ARMX3_HUMAN]	25.07	1	7	7	8					88.538	7.12	2	2	211.28	20.84	6	6													379	42.4739	8.36768
O96000	NADH dehydrogenase [ubiquinone] 1 beta subcomplex subunit 10 OS=Homo sapiens GN=NDUFB10 PE=1 SV=3 - [NDUBA_HUMAN]	25	1	3	3	3					43.2	8.14	1	1	36.82	16.86	2	2													172	20.7632	8.48486
O94919	Endonuclease domain-containing 1 protein OS=Homo sapiens GN=ENDOD1 PE=1 SV=2 - [ENDD1_HUMAN]	25	1	9	9	16					179.794	15.8	5	5	280.903	10.8	5	9									153.88	5.4	2	2	500	54.9813	5.70654
Q8N8J7	Uncharacterized protein C4orf32 OS=Homo sapiens GN=C4orf32 PE=2 SV=2 - [CD032_HUMAN]	25	1	2	2	2									48.43	25	2	2													132	14.6432	4.70361
Q9C0E2	Exportin-4 OS=Homo sapiens GN=XPO4 PE=1 SV=2 - [XPO4_HUMAN]	24.93	1	29	29	140	237.291	4.87	5	6	428.749	15.55	14	19	2401.32	20.5	24	80	451.223	13.55	12	16	242.849	4.34	4	6	348.035	9.21	9	13	1151	130.056	5.04639
Q8TEX9	Importin-4 OS=Homo sapiens GN=IPO4 PE=1 SV=2 - [IPO4_HUMAN]	24.88	1	23	23	101	76.0499	3.24	3	3	504.191	15.45	14	21	1593.56	17.48	16	42	268.802	10.27	8	11	337.771	11.75	11	13	344.605	8.14	7	11	1081	118.64	4.95752
Q6YHU6	Thyroid adenoma-associated protein OS=Homo sapiens GN=THADA PE=1 SV=1 - [THADA_HUMAN]	24.83	1	41	41	75	709.05	14.08	22	23	370.653	9.17	16	16	872.729	14.8	25	33									33.46	0.87	2	3	1953	219.465	6.06201
P17980	26S protease regulatory subunit 6A OS=Homo sapiens GN=PSMC3 PE=1 SV=3 - [PRS6A_HUMAN]	24.83	1	9	9	16	82.15	11.62	4	4	43.85	3.87	1	1	90.3634	10.25	4	4	25.84	3.87	1	1	41.4	3.87	1	1	89.0861	12.76	5	5	439	49.1725	5.23682
P18669	Phosphoglycerate mutase 1 OS=Homo sapiens GN=PGAM1 PE=1 SV=2 - [PGAM1_HUMAN]	24.8	3	5	5	12					62.9365	11.02	3	3	108.62	16.14	3	4					46.09	14.57	2	2	70.8867	4.33	1	3	254	28.7858	7.18115
P22314	Ubiquitin-like modifier-activating enzyme 1 OS=Homo sapiens GN=UBA1 PE=1 SV=3 - [UBA1_HUMAN]	24.76	1	20	20	76	35.42	1.23	1	1	298.621	8.88	7	7	897.097	21.27	16	25	486.419	17.3	12	15	221.506	8.41	7	7	595.909	18.05	15	21	1058	117.774	5.75732
Q6UW78	UPF0723 protein C11orf83 OS=Homo sapiens GN=C11orf83 PE=1 SV=2 - [CK083_HUMAN]	24.73	1	1	1	1									22.61	24.73	1	1													93	10.0742	9.40771
Q9NTJ5	Phosphatidylinositide phosphatase SAC1 OS=Homo sapiens GN=SACM1L PE=1 SV=2 - [SAC1_HUMAN]	24.7	1	17	17	54	53.0399	3.24	2	3	306.824	18.74	11	15	228.089	17.38	10	16	41.56	1.7	1	1	57.1152	4.94	3	4	213.855	12.61	9	15	587	66.924	7.12256
Q92841	Probable ATP-dependent RNA helicase DDX17 OS=Homo sapiens GN=DDX17 PE=1 SV=2 - [DDX17_HUMAN]	24.69	1	9	16	49	61.9633	4.66	3	3	213.037	11.39	8	8	569.679	18.24	12	19	65.9566	5.76	4	4	66.26	3.43	2	2	326.781	14.54	9	13	729	80.222	8.26514
P54819	Adenylate kinase 2, mitochondrial OS=Homo sapiens GN=AK2 PE=1 SV=2 - [KAD2_HUMAN]	24.69	1	4	4	6					135.418	24.69	4	4									27.83	6.69	1	1	25.46	5.44	1	1	239	26.4608	7.81104
Q96A26	Protein FAM162A OS=Homo sapiens GN=FAM162A PE=1 SV=2 - [F162A_HUMAN]	24.68	1	3	3	3	0	4.55	1	1	21.34	7.14	1	1	26.55	12.99	1	1													154	17.3312	9.77393
Q13200	26S proteasome non-ATPase regulatory subunit 2 OS=Homo sapiens GN=PSMD2 PE=1 SV=3 - [PSMD2_HUMAN]	24.67	1	19	19	60	39.89	0.99	1	1	53.1819	2.64	2	2	593.45	17.4	13	18	246.722	11.89	8	10	77.3864	4.85	4	4	741.042	20.93	17	25	908	100.136	5.19873
Q92930	Ras-related protein Rab-8B OS=Homo sapiens GN=RAB8B PE=1 SV=2 - [RAB8B_HUMAN]	24.64	4	3	5	14	58.56	10.63	2	2	21.13	3.86	1	1	200.043	24.64	5	7									57	11.11	3	4	207	23.5691	9.0708
Q92945	Far upstream element-binding protein 2 OS=Homo sapiens GN=KHSRP PE=1 SV=4 - [FUBP2_HUMAN]	24.61	1	12	12	40	82.4808	3.23	2	2	199.296	8.02	5	6	210.871	13.5	7	9	188.061	16.17	8	8	123.258	5.2	3	3	248.891	13.22	7	12	711	73.07	7.29834
Q9Y679	Ancient ubiquitous protein 1 OS=Homo sapiens GN=AUP1 PE=1 SV=1 - [AUP1_HUMAN]	24.58	1	9	9	14	31.23	1.89	1	1	54.19	2.52	1	1	335.59	22.06	7	9					57.96	2.31	1	1	94.5	2.52	1	2	476	52.9947	8.08936
Q9Y3E5	Peptidyl-tRNA hydrolase 2, mitochondrial OS=Homo sapiens GN=PTRH2 PE=1 SV=1 - [PTH2_HUMAN]	24.58	1	4	4	5									94.28	13.97	3	4									49.7	10.61	1	1	179	19.181	8.73389
Q9BTX1	Nucleoporin NDC1 OS=Homo sapiens GN=NDC1 PE=1 SV=2 - [NDC1_HUMAN]	24.48	1	13	13	36	239.168	13.2	6	8	109.943	6.53	3	3	476.242	18.25	10	18	97.3991	4.45	2	2					120.18	8.01	5	5	674	76.2554	9.08545
Q9UM00	Transmembrane and coiled-coil domain-containing protein 1 OS=Homo sapiens GN=TMCO1 PE=1 SV=1 - [TMCO1_HUMAN]	24.47	1	4	4	7					27.01	4.26	1	1	192.521	24.47	4	6													188	21.1612	9.74463
P07741	Adenine phosphoribosyltransferase OS=Homo sapiens GN=APRT PE=1 SV=2 - [APT_HUMAN]	24.44	1	4	4	7					59.86	4.44	1	1	40.23	11.67	2	2					55.63	4.44	1	1	93.1046	17.22	3	3	180	19.5954	6.02393
P49458	Signal recognition particle 9 kDa protein OS=Homo sapiens GN=SRP9 PE=1 SV=2 - [SRP09_HUMAN]	24.42	1	3	3	8									63.46	24.42	2	2									108.37	24.42	3	6	86	10.1051	7.97217
Q96GX9	Methylthioribulose-1-phosphate dehydratase OS=Homo sapiens GN=APIP PE=1 SV=1 - [MTNB_HUMAN]	24.38	1	6	6	7	27.22	6.61	1	1	138.156	16.94	4	4									71.45	11.57	2	2					242	27.1072	7.12256
Q9NTJ3	Structural maintenance of chromosomes protein 4 OS=Homo sapiens GN=SMC4 PE=1 SV=2 - [SMC4_HUMAN]	24.38	1	24	24	34	354.715	16.54	16	16	30.11	0.78	1	1	113.31	3.11	4	4					20.45	1.01	1	1	233.111	11.26	11	12	1288	147.091	6.78564
Q9UQ80	Proliferation-associated protein 2G4 OS=Homo sapiens GN=PA2G4 PE=1 SV=3 - [PA2G4_HUMAN]	24.37	1	11	11	27	73.7333	7.61	3	3	91.2112	14.47	6	8	59.6567	7.36	3	3					54.9163	13.71	5	5	133.95	19.54	7	8	394	43.7592	6.55127
Q7Z3U7	Protein MON2 homolog OS=Homo sapiens GN=MON2 PE=1 SV=3 - [MON2_HUMAN]	24.29	1	39	39	130	556.08	14.74	21	26	404.391	14.85	23	26	1220.12	16.95	27	52					101.048	3.44	5	5	564.705	11.42	18	21	1717	190.237	6.06201
P14314	Glucosidase 2 subunit beta OS=Homo sapiens GN=PRKCSH PE=1 SV=2 - [GLU2B_HUMAN]	24.24	1	17	17	74	29.18	1.89	1	1	83.8	3.98	2	2	278.634	15.53	8	15	166.097	12.12	7	8	173.223	7.58	4	7	800.715	22.35	14	41	528	59.3878	4.41162
P52815	39S ribosomal protein L12, mitochondrial OS=Homo sapiens GN=MRPL12 PE=1 SV=2 - [RM12_HUMAN]	24.24	1	4	4	5									40.0867	18.18	3	3									37.24	12.12	2	2	198	21.3346	8.86572
O00233	26S proteasome non-ATPase regulatory subunit 9 OS=Homo sapiens GN=PSMD9 PE=1 SV=3 - [PSMD9_HUMAN]	24.22	1	5	5	9	29.18	4.48	1	1	87.2059	14.35	3	3					87.2635	13.9	3	3	49.13	9.42	2	2					223	24.6665	6.94678
P63220	40S ribosomal protein S21 OS=Homo sapiens GN=RPS21 PE=1 SV=1 - [RS21_HUMAN]	24.1	1	3	3	5	24.32	10.84	1	1					40.55	12.05	1	1									133.183	13.25	2	3	83	9.10557	8.49951
Q13126	S-methyl-5'-thioadenosine phosphorylase OS=Homo sapiens GN=MTAP PE=1 SV=2 - [MTAP_HUMAN]	24.03	1	5	5	9					152.817	24.03	5	5									108.9	20.14	4	4					283	31.2158	7.18115
P53618	Coatomer subunit beta OS=Homo sapiens GN=COPB1 PE=1 SV=3 - [COPB_HUMAN]	24.03	1	17	17	26					37.4974	2.73	2	2	207.84	14.9	10	11	157.91	8.5	5	6	70.97	1.15	1	1	133.27	8.18	6	6	953	107.074	6.04932
Q96A33	Coiled-coil domain-containing protein 47 OS=Homo sapiens GN=CCDC47 PE=1 SV=1 - [CCD47_HUMAN]	24.02	1	9	9	16	58.13	1.86	1	1	234.161	20.5	8	10	69.9	6	2	3					22.18	2.07	1	1	51.89	1.86	1	1	483	55.8383	4.86865
Q96CX2	BTB/POZ domain-containing protein KCTD12 OS=Homo sapiens GN=KCTD12 PE=1 SV=1 - [KCD12_HUMAN]	24	2	8	8	28	29.21	3.69	1	1	106.65	12.62	4	5	251.89	21.23	6	8					115.69	15.08	4	4	269.84	21.85	6	10	325	35.6787	5.64307
Q9BV40	Vesicle-associated membrane protein 8 OS=Homo sapiens GN=VAMP8 PE=1 SV=1 - [VAMP8_HUMAN]	24	1	2	2	3									78.44	14	1	1									34.14	24	2	2	100	11.431	7.34229
Q99836	Myeloid differentiation primary response protein MyD88 OS=Homo sapiens GN=MYD88 PE=1 SV=1 - [MYD88_HUMAN]	23.99	1	6	6	8					69.748	19.59	5	5									92.1904	11.82	3	3					296	33.212	6.15088
P11172	Uridine 5'-monophosphate synthase OS=Homo sapiens GN=UMPS PE=1 SV=1 - [UMPS_HUMAN]	23.96	1	10	10	27	71.3036	5.63	3	3	276.008	23.96	10	11	138.671	13.75	5	5	51.72	2.29	1	1	57.9501	6.67	3	3	69.5996	6.46	3	4	480	52.1886	7.23975
P17066	Heat shock 70 kDa protein 6 OS=Homo sapiens GN=HSPA6 PE=1 SV=2 - [HSP76_HUMAN]	23.95	2	3	19	352	506.869	12.13	7	14	2131.84	16.95	13	67	4952.45	23.17	15	135	781.092	12.75	9	21	1763.49	16.17	10	47	2459.81	17.42	13	68	643	70.9842	6.13818
P00390	Glutathione reductase, mitochondrial OS=Homo sapiens GN=GSR PE=1 SV=2 - [GSHR_HUMAN]	23.95	1	10	10	25	135.265	11.88	6	6	320.925	22.61	9	12					92.76	10.34	4	4	106.805	6.51	3	3					522	56.221	8.49951
O43615	Mitochondrial import inner membrane translocase subunit TIM44 OS=Homo sapiens GN=TIMM44 PE=1 SV=2 - [TIM44_HUMAN]	23.89	1	10	10	18	137.939	8.19	3	4					284.705	15.49	7	9	89.49	2.88	1	2					103.043	5.97	2	3	452	51.3235	8.32373
Q15738	Sterol-4-alpha-carboxylate 3-dehydrogenase, decarboxylating OS=Homo sapiens GN=NSDHL PE=1 SV=2 - [NSDHL_HUMAN]	23.86	1	7	7	17	27.39	2.41	1	1	44.94	2.41	1	1	287.854	17.69	5	8					125.269	14.21	4	4	90.1541	10.19	3	3	373	41.8736	8.06006
P07237	Protein disulfide-isomerase OS=Homo sapiens GN=P4HB PE=1 SV=3 - [PDIA1_HUMAN]	23.82	1	11	11	22	40.5442	4.33	2	2	30.93	4.92	2	2					52.0111	4.33	2	2	138.573	8.07	3	3	354.571	18.5	9	13	508	57.0807	4.86865
P62266	40S ribosomal protein S23 OS=Homo sapiens GN=RPS23 PE=1 SV=3 - [RS23_HUMAN]	23.78	1	3	3	9	64.27	7.69	1	1	122.47	7.69	1	2					66.89	7.69	1	1	72.66	7.69	1	1	140.57	23.78	3	4	143	15.7977	10.4917
P48449	Lanosterol synthase OS=Homo sapiens GN=LSS PE=1 SV=1 - [ERG7_HUMAN]	23.77	1	15	15	20	82.0172	3.42	2	2	27.23	1.09	1	1	391.494	20.36	12	14									100.55	4.51	3	3	732	83.2551	6.60986
O60506	Heterogeneous nuclear ribonucleoprotein Q OS=Homo sapiens GN=SYNCRIP PE=1 SV=2 - [HNRPQ_HUMAN]	23.76	1	9	14	36	121.467	5.78	3	3	159.097	10.11	7	7	253.467	16.53	9	12	90.1	4.01	2	2	104.053	7.87	5	5	234.094	7.06	4	7	623	69.5596	8.5874
P50914	60S ribosomal protein L14 OS=Homo sapiens GN=RPL14 PE=1 SV=4 - [RL14_HUMAN]	23.72	1	5	5	20	56.71	5.58	1	2	173.464	20.93	4	4	89.1679	13.95	3	3	57.11	5.58	1	2	103.583	10.7	2	2	171.981	13.95	3	7	215	23.417	10.9312
P57678	Gem-associated protein 4 OS=Homo sapiens GN=GEMIN4 PE=1 SV=2 - [GEMI4_HUMAN]	23.72	1	25	25	56	94.2581	3.97	4	4	267.484	11.25	10	11	432.591	17.96	19	24	104.039	5.29	6	6	97.8429	4.63	5	5	115.284	5.2	5	6	1058	119.96	6.03662
P27348	14-3-3 protein theta OS=Homo sapiens GN=YWHAQ PE=1 SV=1 - [1433T_HUMAN]	23.67	2	3	7	18					131.457	15.92	5	5	37.46	10.2	3	4	0	4.08	1	1	118.325	8.98	3	3	100.086	15.92	4	5	245	27.7468	4.77979
Q8IY95	Transmembrane protein 192 OS=Homo sapiens GN=TMEM192 PE=1 SV=1 - [TM192_HUMAN]	23.62	1	4	4	6					35.84	4.06	1	1	62.76	17.71	3	3					91.72	9.96	2	2					271	30.9025	7.98682
Q99653	Calcineurin B homologous protein 1 OS=Homo sapiens GN=CHP1 PE=1 SV=3 - [CHP1_HUMAN]	23.59	1	3	3	7	66.68	18.46	2	2					125.51	23.59	3	4									26.52	5.13	1	1	195	22.4423	5.09717
O00303	Eukaryotic translation initiation factor 3 subunit F OS=Homo sapiens GN=EIF3F PE=1 SV=1 - [EIF3F_HUMAN]	23.53	1	7	7	18					128.86	8.96	2	2	58.51	7.28	2	2	0	4.76	1	1	83.11	8.96	2	2	432.408	19.33	6	11	357	37.5402	5.45264
Q9HCN8	Stromal cell-derived factor 2-like protein 1 OS=Homo sapiens GN=SDF2L1 PE=1 SV=2 - [SDF2L_HUMAN]	23.53	1	3	3	4																	130.407	19.91	2	3	51.67	3.62	1	1	221	23.5837	7.03467
Q5J8M3	ER membrane protein complex subunit 4 OS=Homo sapiens GN=EMC4 PE=1 SV=2 - [EMC4_HUMAN]	23.5	1	3	3	4					37.4	8.2	1	1	70.68	15.3	2	2									26.77	8.74	1	1	183	20.0732	8.6167
P84098	60S ribosomal protein L19 OS=Homo sapiens GN=RPL19 PE=1 SV=1 - [RL19_HUMAN]	23.47	1	6	6	10	43.35	5.61	1	1	81.6549	23.47	5	5					70.8	14.29	2	2	30.75	10.71	2	2					196	23.4512	11.4731
O43617	Trafficking protein particle complex subunit 3 OS=Homo sapiens GN=TRAPPC3 PE=1 SV=1 - [TPPC3_HUMAN]	23.33	1	4	4	15	40.56	4.44	1	1	46.14	4.44	1	1	54.073	15	3	4	55.2	4.44	1	1	52.9241	12.78	2	2	93.381	17.22	3	6	180	20.2611	4.95752
P09211	Glutathione S-transferase P OS=Homo sapiens GN=GSTP1 PE=1 SV=2 - [GSTP1_HUMAN]	23.33	1	4	4	9					161.949	13.81	3	3	22.98	9.52	1	1					71.98	14.76	2	2	71.9567	12.86	2	3	210	23.341	5.64307
Q16527	Cysteine and glycine-rich protein 2 OS=Homo sapiens GN=CSRP2 PE=1 SV=3 - [CSRP2_HUMAN]	23.32	1	3	3	4	75.2367	23.32	3	3													43.47	7.77	1	1					193	20.9399	8.6167
Q9UNK0	Syntaxin-8 OS=Homo sapiens GN=STX8 PE=1 SV=2 - [STX8_HUMAN]	23.31	1	4	4	6	53.35	7.63	1	1	33.58	4.24	1	1	196.238	19.07	3	4													236	26.89	4.98291
P10316	HLA class I histocompatibility antigen, A-69 alpha chain OS=Homo sapiens GN=HLA-A PE=1 SV=2 - [1A69_HUMAN]	23.29	11	1	7	13									173.516	20.27	5	7	43.22	6.58	1	1	70.27	3.84	1	1	113.075	15.89	4	4	365	40.9512	6.90283
Q99873	Protein arginine N-methyltransferase 1 OS=Homo sapiens GN=PRMT1 PE=1 SV=2 - [ANM1_HUMAN]	23.27	1	7	7	16					69.66	10.8	3	3	107.563	11.36	3	3	29.01	3.05	1	1	150.906	23.27	7	7	94.92	3.05	1	2	361	41.4885	5.42725
Q9BSD7	Cancer-related nucleoside-triphosphatase OS=Homo sapiens GN=NTPCR PE=1 SV=1 - [NTPCR_HUMAN]	23.16	1	4	4	8					73.7333	15.26	3	3					36.23	6.32	1	1	95.6667	15.26	3	3	23.29	7.89	1	1	190	20.7001	9.53955
P31939	Bifunctional purine biosynthesis protein PURH OS=Homo sapiens GN=ATIC PE=1 SV=3 - [PUR9_HUMAN]	23.14	1	12	12	23					87.2893	8.95	5	5	180.847	15.37	7	9					89.8262	7.43	5	5	86.01	7.09	4	4	592	64.5753	6.7124
P13073	Cytochrome c oxidase subunit 4 isoform 1, mitochondrial OS=Homo sapiens GN=COX4I1 PE=1 SV=1 - [COX41_HUMAN]	23.08	1	3	3	6	52.51	6.51	1	2	26.65	7.1	1	1	78.8614	16.57	2	3													169	19.564	9.51025
Q8TCT9	Minor histocompatibility antigen H13 OS=Homo sapiens GN=HM13 PE=1 SV=1 - [HM13_HUMAN]	23.08	1	10	10	64	105.31	9.55	2	2	61.54	3.18	1	1	1433.69	23.08	10	49					50.97	3.18	1	1	245.404	10.08	4	11	377	41.4616	6.43018
Q8NC51	Plasminogen activator inhibitor 1 RNA-binding protein OS=Homo sapiens GN=SERBP1 PE=1 SV=2 - [PAIRB_HUMAN]	23.04	1	8	8	24	131.53	16.18	4	4	90.7533	11.52	3	3	158.259	11.03	4	5	158.135	16.42	4	4	90.14	9.07	2	2	118.114	18.14	6	6	408	44.9385	8.646
P60953	Cell division control protein 42 homolog OS=Homo sapiens GN=CDC42 PE=1 SV=2 - [CDC42_HUMAN]	23.04	1	4	4	7	39.86	5.24	1	1					53.77	12.04	3	3	22.22	5.24	1	1	31.11	10.99	1	1	23.82	5.76	1	1	191	21.245	6.55127
P33316	Deoxyuridine 5'-triphosphate nucleotidohydrolase, mitochondrial OS=Homo sapiens GN=DUT PE=1 SV=4 - [DUT_HUMAN]	23.02	1	5	5	19	47.319	7.94	2	2	145.867	23.02	5	5	63.35	3.97	1	2	97.4747	9.92	2	2	133.863	23.02	5	5	61.97	8.73	2	3	252	26.5466	9.36377
O75694	Nuclear pore complex protein Nup155 OS=Homo sapiens GN=NUP155 PE=1 SV=1 - [NU155_HUMAN]	23.01	1	27	27	70	1098.88	18.91	21	31	720.497	15.67	18	21	139.764	3.67	4	4	88.9418	2.52	4	5	184.81	5.1	6	6	112.92	2.52	3	3	1391	155.1	6.16357
P12004	Proliferating cell nuclear antigen OS=Homo sapiens GN=PCNA PE=1 SV=1 - [PCNA_HUMAN]	22.99	1	4	4	5					66.6872	13.03	2	2	31.06	9.96	2	2					29.25	4.98	1	1					261	28.7503	4.69092
P26599	Polypyrimidine tract-binding protein 1 OS=Homo sapiens GN=PTBP1 PE=1 SV=1 - [PTBP1_HUMAN]	22.98	2	8	9	24	48.93	1.51	1	1	115.784	8.1	3	4	198.981	14.31	5	7	42.65	1.51	1	1	100.793	8.1	3	3	99.1325	11.86	6	8	531	57.1856	9.17334
P21333	Filamin-A OS=Homo sapiens GN=FLNA PE=1 SV=4 - [FLNA_HUMAN]	22.97	2	40	42	58	1435.88	22.33	39	47					103.88	2.57	5	5	98.0187	0.98	2	2					57.21	1.93	4	4	2647	280.564	6.06201
Q15645	Pachytene checkpoint protein 2 homolog OS=Homo sapiens GN=TRIP13 PE=1 SV=2 - [PCH2_HUMAN]	22.92	1	10	10	26	72.07	2.31	1	1	191.663	21.53	8	8	148.89	11.11	4	5	49.71	6.71	3	3	123.567	13.66	5	5	86.8929	9.72	4	4	432	48.5205	6.0874
Q9P0J0	NADH dehydrogenase [ubiquinone] 1 alpha subcomplex subunit 13 OS=Homo sapiens GN=NDUFA13 PE=1 SV=3 - [NDUAD_HUMAN]	22.92	1	3	3	4					32.71	13.19	2	2	29.11	9.72	1	1									44.73	6.25	1	1	144	16.6876	8.42627
Q9NRG9	Aladin OS=Homo sapiens GN=AAAS PE=1 SV=1 - [AAAS_HUMAN]	22.89	1	11	11	50	49.39	4.95	2	2	221.151	19.41	9	9	365.71	19.78	9	14	39.58	2.2	1	1	59.8333	7.14	3	3	462.887	19.05	9	21	546	59.5363	7.50342
Q9H857	5'-nucleotidase domain-containing protein 2 OS=Homo sapiens GN=NT5DC2 PE=1 SV=1 - [NT5D2_HUMAN]	22.88	1	13	13	19	82.3625	3.85	2	2	173.928	18.85	10	11	46.79	2.31	1	1	44	4.04	2	2	31.16	1.92	1	1	67.32	3.85	2	2	520	60.6797	6.771
O94826	Mitochondrial import receptor subunit TOM70 OS=Homo sapiens GN=TOMM70A PE=1 SV=1 - [TOM70_HUMAN]	22.86	1	13	13	30	40.28	1.32	1	1	133.735	8.06	5	6	403.647	20.23	11	14	37.41	1.32	1	1	69.2243	5.1	3	3	121.526	6.41	4	5	608	67.412	7.12256
P09651	Heterogeneous nuclear ribonucleoprotein A1 OS=Homo sapiens GN=HNRNPA1 PE=1 SV=5 - [ROA1_HUMAN]	22.85	2	8	8	25	70.8567	11.83	3	3	133.88	8.06	2	2	358.55	20.16	6	10	33.37	4.3	1	1	170.77	16.67	4	4	137.83	15.05	4	5	372	38.7231	9.12939
P46977	Dolichyl-diphosphooligosaccharide--protein glycosyltransferase subunit STT3A OS=Homo sapiens GN=STT3A PE=1 SV=2 - [STT3A_HUMAN]	22.84	1	15	17	77	116.247	5.96	4	8	195.305	11.63	8	13	468.685	16.31	13	32	31.73	2.55	2	2					356.526	12.2	10	22	705	80.4768	8.07471
Q9HC07	Transmembrane protein 165 OS=Homo sapiens GN=TMEM165 PE=1 SV=1 - [TM165_HUMAN]	22.84	1	4	4	6									260.403	22.84	4	6													324	34.8835	7.02002
P18621	60S ribosomal protein L17 OS=Homo sapiens GN=RPL17 PE=1 SV=3 - [RL17_HUMAN]	22.83	1	5	5	19	45.75	11.41	2	2	61.5663	17.39	4	5	62.35	22.28	4	4	0	4.89	1	1	62.2628	17.39	3	4	56.08	16.85	3	3	184	21.3833	10.1694
Q969Z0	Protein TBRG4 OS=Homo sapiens GN=TBRG4 PE=1 SV=1 - [TBRG4_HUMAN]	22.82	1	13	13	40	64.08	1.9	1	1	83.2463	12.36	6	6	337.76	15.06	9	18	66.13	5.55	3	3	63.5977	3.33	2	2	129.154	9.67	6	10	631	70.6934	7.41553
Q9UHV9	Prefoldin subunit 2 OS=Homo sapiens GN=PFDN2 PE=1 SV=1 - [PFD2_HUMAN]	22.73	1	3	3	9					149.334	16.88	2	2	67.73	9.09	1	1									169.137	22.73	3	6	154	16.6376	6.58057
P31930	Cytochrome b-c1 complex subunit 1, mitochondrial OS=Homo sapiens GN=UQCRC1 PE=1 SV=3 - [QCR1_HUMAN]	22.71	1	10	10	13					201.411	16.88	8	8	100.807	7.92	3	3									72.3429	4.58	2	2	480	52.6124	6.3667
P30048	Thioredoxin-dependent peroxide reductase, mitochondrial OS=Homo sapiens GN=PRDX3 PE=1 SV=3 - [PRDX3_HUMAN]	22.66	1	6	6	19	93.1	9.77	2	2	93.82	11.33	2	2	111.5	17.19	4	5	141.192	9.77	2	3	51.87	4.3	1	1	125.043	18.36	4	6	256	27.6752	7.78174
P83881	60S ribosomal protein L36a OS=Homo sapiens GN=RPL36A PE=1 SV=2 - [RL36A_HUMAN]	22.64	2	3	3	4					50.8533	22.64	3	3									27.68	12.26	1	1					106	12.4328	10.5796
P35998	26S protease regulatory subunit 7 OS=Homo sapiens GN=PSMC2 PE=1 SV=3 - [PRS7_HUMAN]	22.63	1	9	9	20	63.743	6.24	2	2	53.4609	9.01	3	3	144.178	11.55	4	4					93.8485	5.54	2	2	231.575	19.86	8	9	433	48.6031	5.94775
P38919	Eukaryotic initiation factor 4A-III OS=Homo sapiens GN=EIF4A3 PE=1 SV=4 - [IF4A3_HUMAN]	22.63	1	7	9	23	49.71	6.33	2	2	105.98	12.17	5	5	89.36	12.41	4	5	30.56	3.89	1	1	55.19	9.98	3	3	91.6467	11.68	4	7	411	46.8412	6.72705
Q8TEQ6	Gem-associated protein 5 OS=Homo sapiens GN=GEMIN5 PE=1 SV=3 - [GEMI5_HUMAN]	22.61	1	27	27	45	382.829	13.26	14	15	348.877	11.74	13	13	213.89	5.17	7	8					31.58	0.6	1	1	173.739	6.37	8	8	1508	168.483	6.62451
P07910	Heterogeneous nuclear ribonucleoproteins C1/C2 OS=Homo sapiens GN=HNRNPC PE=1 SV=4 - [HNRPC_HUMAN]	22.55	2	6	6	21	114.778	14.38	4	4	194.311	16.34	4	4	177.897	19.28	5	6	31.28	3.92	1	1	122.695	7.52	2	2	73.6967	10.46	3	4	306	33.6495	5.08447
Q9H845	Acyl-CoA dehydrogenase family member 9, mitochondrial OS=Homo sapiens GN=ACAD9 PE=1 SV=1 - [ACAD9_HUMAN]	22.54	1	13	13	18	26.42	1.45	1	1	178.869	17.23	9	9	35.52	2.42	1	1					47.7051	3.7	2	2	64.4246	5.48	4	5	621	68.7167	7.95752
Q13868	Exosome complex component RRP4 OS=Homo sapiens GN=EXOSC2 PE=1 SV=2 - [EXOS2_HUMAN]	22.53	1	6	6	7					70.9577	12.97	3	3					22.67	5.8	1	1	73.15	12.97	3	3					293	32.7681	7.50342
Q9ULA0	Aspartyl aminopeptidase OS=Homo sapiens GN=DNPEP PE=1 SV=1 - [DNPEP_HUMAN]	22.53	1	9	9	12					204.898	19.58	8	9									55.4707	8.84	3	3					475	52.3949	7.41553
Q8WVX9	Fatty acyl-CoA reductase 1 OS=Homo sapiens GN=FAR1 PE=1 SV=1 - [FACR1_HUMAN]	22.52	1	11	11	24					139.415	5.44	3	3	185.7	10.1	5	7									402.128	17.48	8	14	515	59.3188	9.17334
O95573	Long-chain-fatty-acid--CoA ligase 3 OS=Homo sapiens GN=ACSL3 PE=1 SV=3 - [ACSL3_HUMAN]	22.5	1	12	14	35	170.897	12.92	7	7	149.532	7.08	4	4	349.889	15.42	9	13	58.7286	5.28	3	3	102.75	4.17	2	2	87.9433	7.22	5	6	720	80.3683	8.38232
Q8N1F7	Nuclear pore complex protein Nup93 OS=Homo sapiens GN=NUP93 PE=1 SV=2 - [NUP93_HUMAN]	22.47	1	19	19	35									390.092	17.83	15	19	93.031	2.81	2	3					176.647	12.7	11	13	819	93.4296	5.71924
O75306	NADH dehydrogenase [ubiquinone] iron-sulfur protein 2, mitochondrial OS=Homo sapiens GN=NDUFS2 PE=1 SV=2 - [NDUS2_HUMAN]	22.46	1	10	10	15	58.91	2.59	1	1	53.712	9.5	4	4	88.61	11.88	4	4									67.9086	7.78	5	6	463	52.5117	7.54736
Q8N766	ER membrane protein complex subunit 1 OS=Homo sapiens GN=EMC1 PE=1 SV=1 - [EMC1_HUMAN]	22.46	1	18	18	45					106.394	3.42	3	3	889.604	18.53	15	34	37.7	1.81	1	1					145.899	6.55	6	7	993	111.689	7.66455
Q9UNE7	E3 ubiquitin-protein ligase CHIP OS=Homo sapiens GN=STUB1 PE=1 SV=2 - [CHIP_HUMAN]	22.44	1	7	7	14	41.49	3.96	1	1	64.89	3.96	1	1	110.45	19.14	5	5					46.3867	8.58	3	3	75.822	7.26	2	4	303	34.8342	5.87158
P34932	Heat shock 70 kDa protein 4 OS=Homo sapiens GN=HSPA4 PE=1 SV=4 - [HSP74_HUMAN]	22.38	1	13	16	41					122.37	3.21	2	2	695.187	20.71	15	22	75.14	1.55	1	1	174.532	6.55	4	4	491.013	11.31	8	12	840	94.2712	5.18604
Q99460	26S proteasome non-ATPase regulatory subunit 1 OS=Homo sapiens GN=PSMD1 PE=1 SV=2 - [PSMD1_HUMAN]	22.35	1	17	17	41					86.629	4.2	4	4	356.525	15.01	11	15	105.414	5.98	4	4	108.165	5.46	4	4	419.52	10.7	9	14	953	105.769	5.38916
P35520	Cystathionine beta-synthase OS=Homo sapiens GN=CBS PE=1 SV=2 - [CBS_HUMAN]	22.32	1	12	12	18	61.73	2	1	1	254.704	22.32	12	12									113.893	8.17	4	4	68.31	2	1	1	551	60.5482	6.65381
O00483	NADH dehydrogenase [ubiquinone] 1 alpha subcomplex subunit 4 OS=Homo sapiens GN=NDUFA4 PE=1 SV=1 - [NDUA4_HUMAN]	22.22	1	3	3	10	36.66	12.35	1	1	30.07	12.35	1	1	54.7933	22.22	3	3					62.03	22.22	2	2	60.52	22.22	2	3	81	9.36391	9.37842
P09622	Dihydrolipoyl dehydrogenase, mitochondrial OS=Homo sapiens GN=DLD PE=1 SV=2 - [DLDH_HUMAN]	22.2	1	11	11	20					179.83	16.31	7	8	54.73	2.16	1	1	95.86	4.91	2	2	44.0233	7.27	3	3	159.571	9.82	5	6	509	54.143	7.85498
P21912	Succinate dehydrogenase [ubiquinone] iron-sulfur subunit, mitochondrial OS=Homo sapiens GN=SDHB PE=1 SV=3 - [SDHB_HUMAN]	22.14	1	6	6	18	37.53	7.14	2	2	102.353	19.64	5	5	91.98	10	3	5	50.9361	7.14	2	2	55.8267	16.07	4	4					280	31.6088	8.76318
O60499	Syntaxin-10 OS=Homo sapiens GN=STX10 PE=1 SV=1 - [STX10_HUMAN]	22.09	1	3	3	6					117.02	6.43	1	1	86.41	22.09	3	4									40.34	6.43	1	1	249	28.0963	4.89404
Q9Y2V7	Conserved oligomeric Golgi complex subunit 6 OS=Homo sapiens GN=COG6 PE=1 SV=2 - [COG6_HUMAN]	22.07	1	13	13	34	23.92	1.52	1	1	227.216	15.98	9	9	543.77	19.33	11	21									56.53	4.41	3	3	657	73.2326	5.75732
Q14103	Heterogeneous nuclear ribonucleoprotein D0 OS=Homo sapiens GN=HNRNPD PE=1 SV=1 - [HNRPD_HUMAN]	21.97	1	5	6	13	102.77	6.2	2	3	57.36	8.73	2	2	115.74	14.93	4	5					68.02	3.94	1	1	41.11	6.2	2	2	355	38.4103	7.81104
P62745	Rho-related GTP-binding protein RhoB OS=Homo sapiens GN=RHOB PE=1 SV=1 - [RHOB_HUMAN]	21.94	1	2	3	5					109.93	16.33	2	2	26.51	5.61	1	1					112.582	16.33	2	2					196	22.1091	5.23682
O15126	Secretory carrier-associated membrane protein 1 OS=Homo sapiens GN=SCAMP1 PE=1 SV=2 - [SCAM1_HUMAN]	21.89	1	5	5	9									226.403	21.89	5	6					32.22	3.85	1	1	71.05	3.85	1	2	338	37.8958	7.41553
P60866	40S ribosomal protein S20 OS=Homo sapiens GN=RPS20 PE=1 SV=1 - [RS20_HUMAN]	21.85	1	3	3	9					44.9117	18.49	2	2	78.66	12.61	2	2					69.33	18.49	2	2	76.8133	12.61	2	3	119	13.3643	9.93506
Q9UNM6	26S proteasome non-ATPase regulatory subunit 13 OS=Homo sapiens GN=PSMD13 PE=1 SV=2 - [PSD13_HUMAN]	21.81	1	7	7	15					42.39	2.13	1	1	131.268	12.23	5	5					191.121	14.89	4	4	55.3268	6.65	3	5	376	42.9181	5.80811
Q9UP83	Conserved oligomeric Golgi complex subunit 5 OS=Homo sapiens GN=COG5 PE=1 SV=3 - [COG5_HUMAN]	21.81	1	17	17	36					109.33	5.01	4	4	538.641	20.14	16	26					34.49	0.83	1	1	101.238	4.65	5	5	839	92.6848	6.59521
Q6UW68	Transmembrane protein 205 OS=Homo sapiens GN=TMEM205 PE=1 SV=1 - [TM205_HUMAN]	21.69	1	4	4	11	26.46	8.99	1	1	27.8	8.99	1	1	250.54	21.69	4	8									20.43	8.99	1	1	189	21.1839	8.6167
P61009	Signal peptidase complex subunit 3 OS=Homo sapiens GN=SPCS3 PE=1 SV=1 - [SPCS3_HUMAN]	21.67	1	5	5	12					38.88	5	1	1	172.877	21.67	5	7									74.12	8.89	2	4	180	20.3005	8.6167
Q96A57	Transmembrane protein 230 OS=Homo sapiens GN=TMEM230 PE=1 SV=1 - [TM230_HUMAN]	21.67	1	2	2	5									100.33	21.67	2	3									51.88	9.17	1	2	120	13.1801	9.30518
P54886	Delta-1-pyrroline-5-carboxylate synthase OS=Homo sapiens GN=ALDH18A1 PE=1 SV=2 - [P5CS_HUMAN]	21.64	1	13	13	32	71.43	5.16	3	3	190.767	10.19	6	6	87.87	4.91	3	4	400.738	18.62	11	12	156.48	6.67	4	4	67.3367	4.15	3	3	795	87.2475	7.12256
Q9NPD3	Exosome complex component RRP41 OS=Homo sapiens GN=EXOSC4 PE=1 SV=3 - [EXOS4_HUMAN]	21.63	1	4	4	5					97.6933	17.55	3	3	56.12	4.08	1	1									52.41	4.08	1	1	245	26.3665	6.52197
P41091	Eukaryotic translation initiation factor 2 subunit 3 OS=Homo sapiens GN=EIF2S3 PE=1 SV=3 - [IF2G_HUMAN]	21.61	2	8	8	20	54.08	4.45	2	2	57.0333	12.08	5	5	132.082	14.41	5	5									204.207	16.31	7	8	472	51.0772	8.39697
P00558	Phosphoglycerate kinase 1 OS=Homo sapiens GN=PGK1 PE=1 SV=3 - [PGK1_HUMAN]	21.58	2	7	7	8					49.87	7.67	2	2	54.95	10.79	3	3									43.2943	7.19	3	3	417	44.5861	8.104
Q96IV0	Peptide-N(4)-(N-acetyl-beta-glucosaminyl)asparagine amidase OS=Homo sapiens GN=NGLY1 PE=1 SV=1 - [NGLY1_HUMAN]	21.56	1	11	11	11																	214.548	20.64	10	10	27.09	0.92	1	1	654	74.3434	6.88818
P01893	Putative HLA class I histocompatibility antigen, alpha chain H OS=Homo sapiens GN=HLA-H PE=5 SV=3 - [HLAH_HUMAN]	21.55	6	0	5	14									189.937	18.51	4	6	43.22	6.63	1	1	35.79	3.59	1	1	160.307	17.13	4	6	362	40.8662	6.30322
Q9BVC4	Target of rapamycin complex subunit LST8 OS=Homo sapiens GN=MLST8 PE=1 SV=1 - [LST8_HUMAN]	21.47	1	5	5	6					94.77	21.47	5	5									22.71	5.52	1	1					326	35.8532	5.85889
Q9UGP8	Translocation protein SEC63 homolog OS=Homo sapiens GN=SEC63 PE=1 SV=2 - [SEC63_HUMAN]	21.45	1	16	16	45	47.61	1.45	1	1	152.472	11.71	9	10	497.608	18.68	11	18	205.844	12.63	8	8	0	2.24	1	1	194.66	9.21	6	7	760	87.9416	5.31299
Q5H9R7	Serine/threonine-protein phosphatase 6 regulatory subunit 3 OS=Homo sapiens GN=PPP6R3 PE=1 SV=2 - [PP6R3_HUMAN]	21.42	1	19	19	38					72.181	2.18	2	2	617.56	20.62	17	24	66.89	1.26	1	1					202.313	9.28	8	11	873	97.6076	4.60205
Q9NSD9	Phenylalanine--tRNA ligase beta subunit OS=Homo sapiens GN=FARSB PE=1 SV=3 - [SYFB_HUMAN]	21.39	1	12	12	24	57.46	1.53	1	1	199.498	18.51	9	9	146.719	8.49	5	6					65.9	4.24	2	2	108.998	6.45	4	6	589	66.0735	6.84424
Q9Y2Q9	28S ribosomal protein S28, mitochondrial OS=Homo sapiens GN=MRPS28 PE=1 SV=1 - [RT28_HUMAN]	21.39	1	4	4	9					41.56	5.35	1	1	58.7896	16.58	3	3					45.67	5.35	1	1	66.653	15.51	3	4	187	20.8298	9.1001
Q2TAA2	Isoamyl acetate-hydrolyzing esterase 1 homolog OS=Homo sapiens GN=IAH1 PE=1 SV=1 - [IAH1_HUMAN]	21.37	1	5	5	10					158.189	21.37	5	7									83.2685	14.92	3	3					248	27.581	5.30029
Q8N9F7	Glycerophosphodiester phosphodiesterase domain-containing protein 1 OS=Homo sapiens GN=GDPD1 PE=1 SV=2 - [GDPD1_HUMAN]	21.34	1	6	6	9					51.27	3.82	1	1	111.513	21.34	6	7					37.23	3.82	1	1					314	36.144	8.47021
Q5XPI4	E3 ubiquitin-protein ligase RNF123 OS=Homo sapiens GN=RNF123 PE=1 SV=1 - [RN123_HUMAN]	21.31	1	24	24	43	394.137	15.22	16	17	323.971	12.02	13	13	89.8441	5.33	7	7					118.486	4.79	5	5	36.83	0.61	1	1	1314	148.42	6.7417
P43686	26S protease regulatory subunit 6B OS=Homo sapiens GN=PSMC4 PE=1 SV=2 - [PRS6B_HUMAN]	21.29	1	9	10	19					31.66	8.61	3	3	86.9098	10.29	4	4					32.77	5.98	2	2	193.084	16.27	8	10	418	47.3365	5.21143
Q9H5X1	MIP18 family protein FAM96A OS=Homo sapiens GN=FAM96A PE=1 SV=1 - [FA96A_HUMAN]	21.25	1	3	3	3									56.52	8.75	1	1	29.89	5.63	1	1					64.09	6.88	1	1	160	18.3435	4.88135
Q8NBM4	Ubiquitin-associated domain-containing protein 2 OS=Homo sapiens GN=UBAC2 PE=2 SV=1 - [UBAC2_HUMAN]	21.22	1	6	6	9					90.16	3.2	1	1	242.162	21.22	6	8													344	38.9382	9.01221
Q9NR31	GTP-binding protein SAR1a OS=Homo sapiens GN=SAR1A PE=1 SV=1 - [SAR1A_HUMAN]	21.21	2	4	4	12	74.1892	5.56	1	2	49.0863	11.11	2	2	72.58	9.6	2	3	61.92	5.56	1	1	46.52	5.56	1	1	70.08	11.62	2	3	198	22.3525	6.68311
O00571	ATP-dependent RNA helicase DDX3X OS=Homo sapiens GN=DDX3X PE=1 SV=3 - [DDX3X_HUMAN]	21.15	2	10	11	24	46.34	2.11	1	1	261.66	15.71	8	8	227.148	11.18	6	8					75.48	5.44	3	3	129.568	5.59	3	4	662	73.198	7.18115
Q15046	Lysine--tRNA ligase OS=Homo sapiens GN=KARS PE=1 SV=3 - [SYK_HUMAN]	21.11	1	12	12	23	28.4	2.35	1	1	64.4421	10.05	5	5	128.617	9.55	6	8					40.1158	3.52	2	2	93.5239	8.71	6	7	597	68.0046	6.354
P60891	Ribose-phosphate pyrophosphokinase 1 OS=Homo sapiens GN=PRPS1 PE=1 SV=2 - [PRPS1_HUMAN]	21.07	2	2	6	15	42.4	2.2	1	1	77.7263	14.47	4	4	121.16	14.78	4	5					81.68	9.12	2	2	41.63	7.86	3	3	318	34.8119	6.97607
Q9H583	HEAT repeat-containing protein 1 OS=Homo sapiens GN=HEATR1 PE=1 SV=3 - [HEAT1_HUMAN]	21.04	1	40	40	71	817.248	13.67	22	26	198.79	4.1	8	8	893.146	12.92	26	36									65.91	0.51	1	1	2144	242.215	6.53662
Q9NVJ2	ADP-ribosylation factor-like protein 8B OS=Homo sapiens GN=ARL8B PE=1 SV=1 - [ARL8B_HUMAN]	20.97	1	3	3	17	72.83	7.53	1	1	85.5132	12.37	2	2	154.367	20.97	3	7	65.09	7.53	1	1	63.8475	12.37	2	2	91.48	4.84	1	4	186	21.5251	8.42627
P20020	Plasma membrane calcium-transporting ATPase 1 OS=Homo sapiens GN=ATP2B1 PE=1 SV=3 - [AT2B1_HUMAN]	20.91	2	9	24	58	462.699	10.65	11	13	252.09	8.19	9	10	450.882	14.47	15	18	176.063	4.21	4	4	41.65	0.56	1	1	323.165	10.49	11	12	1258	138.668	6.03662
P61289	Proteasome activator complex subunit 3 OS=Homo sapiens GN=PSME3 PE=1 SV=1 - [PSME3_HUMAN]	20.87	1	4	4	16	93.4476	11.42	2	3	227.693	20.87	4	5	88.15	5.91	1	2	45.51	11.42	2	2	216.482	15.75	3	4					254	29.4876	5.94775
P62854	40S ribosomal protein S26 OS=Homo sapiens GN=RPS26 PE=1 SV=3 - [RS26_HUMAN]	20.87	2	2	2	10					50.68	7.83	1	1	32.9146	20.87	2	2					48.66	20.87	2	2	43.8668	20.87	2	5	115	13.0071	11.0044
Q9Y6D5	Brefeldin A-inhibited guanine nucleotide-exchange protein 2 OS=Homo sapiens GN=ARFGEF2 PE=1 SV=3 - [BIG2_HUMAN]	20.84	1	23	34	63	682.847	17.7	25	28	285.355	7.68	11	11	549.52	10.36	16	21									59.0478	1.23	3	3	1785	201.909	6.32861
P55884	Eukaryotic translation initiation factor 3 subunit B OS=Homo sapiens GN=EIF3B PE=1 SV=3 - [EIF3B_HUMAN]	20.76	1	15	15	44	73.62	1.6	1	1	111.441	9.46	7	7	283.53	7.86	6	10	126.19	6.76	4	5	89.67	5.9	4	4	407.7	13.27	10	17	814	92.4238	4.99561
P29401	Transketolase OS=Homo sapiens GN=TKT PE=1 SV=3 - [TKT_HUMAN]	20.71	1	12	12	28					171.73	13	5	5	130.959	10.75	5	7					168.65	13.48	5	5	195.616	14.29	9	11	623	67.8347	7.66455
P20674	Cytochrome c oxidase subunit 5A, mitochondrial OS=Homo sapiens GN=COX5A PE=1 SV=2 - [COX5A_HUMAN]	20.67	1	3	3	15	74.0068	20.67	3	3	35.3037	14.67	2	2	167.61	20.67	3	5					70.24	10	1	1	77.5018	14.67	2	4	150	16.7517	6.78564
Q96D05	Uncharacterized protein C10orf35 OS=Homo sapiens GN=C10orf35 PE=1 SV=1 - [CJ035_HUMAN]	20.66	1	2	2	3									31.49	9.92	1	2									49.7	10.74	1	1	121	13.23	11.5757
O15270	Serine palmitoyltransferase 2 OS=Homo sapiens GN=SPTLC2 PE=1 SV=1 - [SPTC2_HUMAN]	20.64	1	9	9	17					293.231	19.4	8	10	46.606	3.56	2	3					36.07	3.38	1	1	56.77	5.87	3	3	562	62.8839	7.78174
P11177	Pyruvate dehydrogenase E1 component subunit beta, mitochondrial OS=Homo sapiens GN=PDHB PE=1 SV=3 - [ODPB_HUMAN]	20.61	1	6	6	16	41.45	4.46	1	1	54.08	4.46	1	1	245.905	11.98	3	6	46.39	4.46	1	1	144	14.48	4	4	64.0733	7.52	2	3	359	39.208	6.65381
Q15369	Transcription elongation factor B polypeptide 1 OS=Homo sapiens GN=TCEB1 PE=1 SV=1 - [ELOC_HUMAN]	20.54	1	3	3	5									61.77	20.54	3	4									26.5	8.93	1	1	112	12.465	4.77979
P31943	Heterogeneous nuclear ribonucleoprotein H OS=Homo sapiens GN=HNRNPH1 PE=1 SV=4 - [HNRH1_HUMAN]	20.49	3	6	7	26	129.509	6.68	2	2	299.372	19.15	6	8	135.21	9.8	3	3	95.65	3.79	1	1	100.37	6.01	2	2	297.74	13.36	5	10	449	49.1984	6.30322
P49720	Proteasome subunit beta type-3 OS=Homo sapiens GN=PSMB3 PE=1 SV=2 - [PSB3_HUMAN]	20.49	1	4	4	12	37.07	7.8	1	1	31.6	7.8	1	1					28.32	7.8	1	1	50.94	13.66	2	2	238.94	18.05	3	7	205	22.9335	6.55127
Q96A49	Synapse-associated protein 1 OS=Homo sapiens GN=SYAP1 PE=1 SV=1 - [SYAP1_HUMAN]	20.45	1	6	6	14					43.49	6.82	2	2	101.63	8.52	2	2					56.71	6.82	2	2	231.745	16.19	5	8	352	39.9089	4.52588
Q96CS3	FAS-associated factor 2 OS=Homo sapiens GN=FAF2 PE=1 SV=2 - [FAF2_HUMAN]	20.45	1	7	7	16					99.63	13.71	4	4	93.8646	8.99	3	5					22.02	2.7	1	1	129.911	9.44	4	6	445	52.5905	5.61768
O15371	Eukaryotic translation initiation factor 3 subunit D OS=Homo sapiens GN=EIF3D PE=1 SV=1 - [EIF3D_HUMAN]	20.44	1	11	11	22	69.3	2.55	1	1	185.489	14.78	7	7	151.97	10.22	5	5	41.62	2.55	1	1	132.747	9.31	4	4	146.28	8.76	4	4	548	63.9324	6.04932
P52292	Importin subunit alpha-1 OS=Homo sapiens GN=KPNA2 PE=1 SV=1 - [IMA1_HUMAN]	20.42	1	8	8	25					186.19	11.34	5	5	281.541	14.18	6	9	27.68	1.32	1	1	45.33	4.16	2	2	380.024	15.31	6	8	529	57.8259	5.40186
Q969N2	GPI transamidase component PIG-T OS=Homo sapiens GN=PIGT PE=1 SV=1 - [PIGT_HUMAN]	20.42	1	13	13	33					139.197	15.4	9	9	150.372	11.42	8	15					58.55	3.81	2	2	72.3094	10.38	7	7	578	65.6579	8.38232
Q12906	Interleukin enhancer-binding factor 3 OS=Homo sapiens GN=ILF3 PE=1 SV=3 - [ILF3_HUMAN]	20.36	1	15	17	40					173.543	8.5	7	7	402.538	12.53	9	12	132.082	7.16	5	5	101.14	4.7	3	3	367.68	11.86	9	13	894	95.2791	8.76318
P58546	Myotrophin OS=Homo sapiens GN=MTPN PE=1 SV=2 - [MTPN_HUMAN]	20.34	1	2	2	4	44.46	14.41	1	1									36.7	14.41	1	1	71.41	20.34	2	2					118	12.8866	5.51611
Q9P2J5	Leucine--tRNA ligase, cytoplasmic OS=Homo sapiens GN=LARS PE=1 SV=2 - [SYLC_HUMAN]	20.32	1	23	23	57	87.1033	2.98	3	3	80.8967	2.98	3	3	432.759	13.27	14	15	236.25	10.8	10	11	96.6198	2.72	3	3	591.882	15.14	17	22	1176	134.379	7.29834
P62847	40S ribosomal protein S24 OS=Homo sapiens GN=RPS24 PE=1 SV=1 - [RS24_HUMAN]	20.3	1	2	2	3					94.76	20.3	2	2									67.51	11.28	1	1					133	15.4134	10.7847
A0FGR8	Extended synaptotagmin-2 OS=Homo sapiens GN=ESYT2 PE=1 SV=1 - [ESYT2_HUMAN]	20.3	1	14	15	25					74.99	2.93	2	2	290.681	17.05	13	14	155.982	5.86	4	4	124.653	4.02	3	3	74.43	2.39	2	2	921	102.294	9.26123
Q9Y3E0	Vesicle transport protein GOT1B OS=Homo sapiens GN=GOLT1B PE=1 SV=1 - [GOT1B_HUMAN]	20.29	1	2	2	7	94.92	9.42	1	1	38.14	9.42	1	1	166.42	20.29	2	5													138	15.4154	10.3599
Q16850	Lanosterol 14-alpha demethylase OS=Homo sapiens GN=CYP51A1 PE=1 SV=3 - [CP51A_HUMAN]	20.28	1	11	11	29					88.98	4.37	2	2	176.28	13.52	7	9									389.538	17.1	9	18	503	56.7695	8.52881
Q9UHI6	Probable ATP-dependent RNA helicase DDX20 OS=Homo sapiens GN=DDX20 PE=1 SV=2 - [DDX20_HUMAN]	20.27	1	14	14	33	56.51	3.03	2	2	157.988	11.65	8	9	338.07	15.78	10	14	135.747	7.65	6	6	54.98	1.21	1	1	28.5	1.21	1	1	824	92.1825	6.94678
P24666	Low molecular weight phosphotyrosine protein phosphatase OS=Homo sapiens GN=ACP1 PE=1 SV=3 - [PPAC_HUMAN]	20.25	1	3	3	7					78.6	13.29	2	2									86.07	13.29	2	2	86.2926	12.66	2	3	158	18.0308	6.7417
Q16576	Histone-binding protein RBBP7 OS=Homo sapiens GN=RBBP7 PE=1 SV=1 - [RBBP7_HUMAN]	20.24	1	2	8	24	62.5041	3.76	2	2	48.7989	3.76	2	2	180.815	13.41	4	6	34.38	1.88	1	1					333.912	13.65	6	13	425	47.7902	5.04639
Q8N5G0	Small integral membrane protein 20 OS=Homo sapiens GN=SMIM20 PE=1 SV=2 - [SMI20_HUMAN]	20.24	1	3	3	4									84.1467	20.24	3	3									65.89	8.33	1	1	168	18.3915	10.9897
P49257	Protein ERGIC-53 OS=Homo sapiens GN=LMAN1 PE=1 SV=2 - [LMAN1_HUMAN]	20.2	1	9	9	29	30.39	1.57	1	1	87.6834	6.08	3	4	291.791	20.2	9	12					59.18	2.35	2	2	208.025	10.2	7	10	510	57.513	6.771
P51153	Ras-related protein Rab-13 OS=Homo sapiens GN=RAB13 PE=1 SV=1 - [RAB13_HUMAN]	20.2	4	2	4	13					21.13	3.94	1	1	119.887	13.3	3	5									118.469	20.2	4	7	203	22.7597	9.18799
P54652	Heat shock-related 70 kDa protein 2 OS=Homo sapiens GN=HSPA2 PE=1 SV=1 - [HSP72_HUMAN]	20.19	1	1	15	216	369.693	13.77	9	13	905.183	16.28	11	32	2039.3	19.25	13	73	444.432	16.9	12	16	884.132	15.49	11	28	1627.47	16.59	12	54	639	69.9779	5.74463
P00492	Hypoxanthine-guanine phosphoribosyltransferase OS=Homo sapiens GN=HPRT1 PE=1 SV=2 - [HPRT_HUMAN]	20.18	1	4	4	8	48.41	5.96	1	1	97.9946	15.6	3	3					25.34	5.96	1	1	48.2683	9.63	2	2	73.47	5.96	1	1	218	24.5636	6.68311
Q9BYB4	Guanine nucleotide-binding protein subunit beta-like protein 1 OS=Homo sapiens GN=GNB1L PE=1 SV=2 - [GNB1L_HUMAN]	20.18	1	6	6	7	50.55	3.06	1	1	91.2933	14.07	3	3									44.3646	12.23	3	3					327	35.5951	7.97217
Q08AM6	Protein VAC14 homolog OS=Homo sapiens GN=VAC14 PE=1 SV=1 - [VAC14_HUMAN]	20.08	1	14	14	19					96.44	5.5	3	3	301.097	16.11	12	14									40.16	2.17	2	2	782	87.9167	6.12549
P09669	Cytochrome c oxidase subunit 6C OS=Homo sapiens GN=COX6C PE=1 SV=2 - [COX6C_HUMAN]	20	1	2	2	8	53.82	10.67	1	1	37.99	10.67	1	1	29.4088	20	2	3	31.98	10.67	1	1					29.2192	10.67	1	2	75	8.77569	10.3892
Q9BV81	ER membrane protein complex subunit 6 OS=Homo sapiens GN=EMC6 PE=1 SV=1 - [EMC6_HUMAN]	20	1	2	2	3					31.61	9.09	1	1	33.22	10.91	1	1									21.65	10.91	1	1	110	12.0095	10.0669
P60604	Ubiquitin-conjugating enzyme E2 G2 OS=Homo sapiens GN=UBE2G2 PE=1 SV=1 - [UB2G2_HUMAN]	20	1	2	2	3									82.32	20	2	2									26.67	5.45	1	1	165	18.5541	4.70361
Q13310	Polyadenylate-binding protein 4 OS=Homo sapiens GN=PABPC4 PE=1 SV=1 - [PABP4_HUMAN]	19.88	1	6	13	35	55.78	3.73	2	2	206.4	8.7	5	6	353.52	11.8	6	12	29.75	1.4	1	1	172.18	5.9	3	4	260.412	8.85	5	10	644	70.7381	9.26123
Q96P70	Importin-9 OS=Homo sapiens GN=IPO9 PE=1 SV=3 - [IPO9_HUMAN]	19.88	1	20	20	102	41.285	2.98	3	3	335.304	13.26	13	15	1128.99	17.87	17	42	547.915	12.49	11	16	302.441	10.85	10	11	209.382	9.32	10	15	1041	115.889	4.80518
Q12846	Syntaxin-4 OS=Homo sapiens GN=STX4 PE=1 SV=2 - [STX4_HUMAN]	19.87	1	5	5	8									100.63	16.16	4	4					42.31	9.43	2	2	45.2	6.73	2	2	297	34.1589	6.27783
O00186	Syntaxin-binding protein 3 OS=Homo sapiens GN=STXBP3 PE=1 SV=2 - [STXB3_HUMAN]	19.76	1	11	11	21	53.25	2.2	1	1	50.63	6.76	4	4	384.761	15.71	9	12					43.03	1.69	1	1	84.1042	4.05	2	3	592	67.7208	7.79639
P68871	Hemoglobin subunit beta OS=Homo sapiens GN=HBB PE=1 SV=2 - [HBB_HUMAN]	19.73	5	2	2	4	72.43	19.73	2	2	38.2	6.8	1	2																	147	15.9883	7.28369
Q9UBV8	Peflin OS=Homo sapiens GN=PEF1 PE=1 SV=1 - [PEF1_HUMAN]	19.72	1	6	6	13	77.36	4.58	1	1	157.379	19.72	6	6					96.6533	4.58	1	2	116.59	13.38	4	4					284	30.3613	6.53662
Q13724	Mannosyl-oligosaccharide glucosidase OS=Homo sapiens GN=MOGS PE=1 SV=5 - [MOGS_HUMAN]	19.71	1	14	14	32					52.21	1.43	1	1	373.449	18.76	13	21	48.14	1.43	1	1					154.472	8.84	7	9	837	91.8606	8.89502
O15260	Surfeit locus protein 4 OS=Homo sapiens GN=SURF4 PE=1 SV=3 - [SURF4_HUMAN]	19.7	1	5	5	31	57.62	7.06	2	2	89.47	7.06	2	5	402.298	19.7	5	18									86.0467	6.69	2	6	269	30.3738	7.78174
Q8TED1	Probable glutathione peroxidase 8 OS=Homo sapiens GN=GPX8 PE=1 SV=2 - [GPX8_HUMAN]	19.62	1	4	4	6									89.29	19.62	4	6													209	23.8658	9.34912
P62891	60S ribosomal protein L39 OS=Homo sapiens GN=RPL39 PE=1 SV=2 - [RL39_HUMAN]	19.61	2	1	1	1																	25.55	19.61	1	1					51	6.40265	12.5571
P43304	Glycerol-3-phosphate dehydrogenase, mitochondrial OS=Homo sapiens GN=GPD2 PE=1 SV=3 - [GPDM_HUMAN]	19.53	1	12	12	28	26.37	1.79	1	1	221.394	13.07	7	9	344.267	13.48	8	10					59.89	2.2	1	3	125.545	7.7	5	5	727	80.8016	7.69385
P60033	CD81 antigen OS=Homo sapiens GN=CD81 PE=1 SV=1 - [CD81_HUMAN]	19.49	1	3	3	7					95.9	8.47	1	1									117.953	19.49	3	3	171.977	8.47	1	3	236	25.7921	5.2876
P30154	Serine/threonine-protein phosphatase 2A 65 kDa regulatory subunit A beta isoform OS=Homo sapiens GN=PPP2R1B PE=1 SV=3 - [2AAB_HUMAN]	19.47	1	7	10	16					139.45	4.16	2	2	259.78	17.14	8	9					166.31	4.33	3	3	114	2	1	2	601	66.1715	4.94482
O15355	Protein phosphatase 1G OS=Homo sapiens GN=PPM1G PE=1 SV=1 - [PPM1G_HUMAN]	19.41	1	9	9	19	151.806	9.34	4	4	320.737	19.41	9	11					57.14	2.2	1	1	81.11	4.76	2	2	49.47	2.2	1	1	546	59.2347	4.36084
Q29963	HLA class I histocompatibility antigen, Cw-6 alpha chain OS=Homo sapiens GN=HLA-C PE=2 SV=2 - [1C06_HUMAN]	19.4	11	0	5	15									216.455	16.39	4	6	43.22	6.56	1	1	35.79	3.55	1	1	180.773	19.4	5	7	366	40.9431	5.99854
P30508	HLA class I histocompatibility antigen, Cw-12 alpha chain OS=Homo sapiens GN=HLA-C PE=2 SV=2 - [1C12_HUMAN]	19.4	11	0	5	13									190.378	12.57	3	5	43.22	6.56	1	1	83.06	7.38	2	2	133.773	15.57	4	5	366	40.8601	6.30322
Q8TCJ2	Dolichyl-diphosphooligosaccharide--protein glycosyltransferase subunit STT3B OS=Homo sapiens GN=STT3B PE=1 SV=1 - [STT3B_HUMAN]	19.37	1	13	15	26					86.7811	2.78	2	2	308.818	16.34	13	19									83.3567	4.6	4	5	826	93.6137	8.90967
Q86U90	YrdC domain-containing protein, mitochondrial OS=Homo sapiens GN=YRDC PE=1 SV=1 - [YRDC_HUMAN]	19.35	1	4	4	5					61.4933	19.35	4	4									36.77	6.45	1	1					279	29.3093	8.57275
P83436	Conserved oligomeric Golgi complex subunit 7 OS=Homo sapiens GN=COG7 PE=1 SV=1 - [COG7_HUMAN]	19.35	1	12	12	18					86.6611	7.92	5	5	346.275	14.94	9	12									41.72	1.56	1	1	770	86.289	5.46533
Q6UWP7	Lysocardiolipin acyltransferase 1 OS=Homo sapiens GN=LCLAT1 PE=1 SV=1 - [LCLT1_HUMAN]	19.32	1	7	7	17	92.1898	2.42	1	2	90.1916	2.42	1	3	183.89	19.32	7	10	41.64	2.42	1	1	45.09	2.42	1	1					414	48.8883	8.6167
P01763	Ig heavy chain V-III region WEA OS=Homo sapiens PE=1 SV=1 - [HV302_HUMAN]	19.3	12	2	2	2	29.25	13.16	1	1																	34.16	6.14	1	1	114	12.2485	8.49951
P35249	Replication factor C subunit 4 OS=Homo sapiens GN=RFC4 PE=1 SV=2 - [RFC4_HUMAN]	19.28	1	5	5	8					52.9131	5.51	2	2	112.72	16.8	4	4					53.12	2.75	1	1	25.72	2.75	1	1	363	39.6569	8.01611
Q9Y263	Phospholipase A-2-activating protein OS=Homo sapiens GN=PLAA PE=1 SV=2 - [PLAP_HUMAN]	19.25	1	10	10	13					40.64	2.64	1	1	440.746	16.6	9	11									52.4	1.64	1	1	795	87.1014	6.3667
P61221	ATP-binding cassette sub-family E member 1 OS=Homo sapiens GN=ABCE1 PE=1 SV=1 - [ABCE1_HUMAN]	19.2	1	11	11	23	52.2	3.34	2	2	196.417	12.35	7	7	99.43	8.85	5	5	38.62	1.67	1	1	129.917	8.35	5	5	88.8267	5.68	3	3	599	67.271	8.33838
P09429	High mobility group protein B1 OS=Homo sapiens GN=HMGB1 PE=1 SV=3 - [HMGB1_HUMAN]	19.07	2	3	4	7	40.1475	11.63	2	2	56.2301	14.88	3	3									47.04	14.42	2	2					215	24.8782	5.74463
P50502	Hsc70-interacting protein OS=Homo sapiens GN=ST13 PE=1 SV=2 - [F10A1_HUMAN]	18.97	3	9	9	47	143.536	10.03	3	4	53.04	2.71	1	1	600.026	18.7	8	20	99.4024	6.5	2	3	184.542	13.28	5	6	335.32	13.82	5	13	369	41.3055	5.2749
Q06203	Amidophosphoribosyltransferase OS=Homo sapiens GN=PPAT PE=1 SV=1 - [PUR1_HUMAN]	18.96	1	9	9	13					217.137	15.67	7	7									26.9736	4.64	2	2	91.2655	7.93	4	4	517	57.3624	6.75635
Q9BWF3	RNA-binding protein 4 OS=Homo sapiens GN=RBM4 PE=1 SV=1 - [RBM4_HUMAN]	18.96	2	5	5	7									127.08	14.29	3	3					97.4463	9.07	3	3	65.28	4.4	1	1	364	40.2887	7.07861
Q15056	Eukaryotic translation initiation factor 4H OS=Homo sapiens GN=EIF4H PE=1 SV=5 - [IF4H_HUMAN]	18.95	1	3	3	7	33.72	9.68	2	2	47.05	13.31	2	2					38.01	5.65	1	1	33.8886	13.31	2	2					248	27.3684	7.2251
Q09028	Histone-binding protein RBBP4 OS=Homo sapiens GN=RBBP4 PE=1 SV=3 - [RBBP4_HUMAN]	18.82	1	2	8	24	62.5041	3.76	2	2	48.7989	3.76	2	2	158.949	13.41	4	6	34.38	1.88	1	1					310.146	12.24	6	13	425	47.6261	4.89404
Q9Y3I0	tRNA-splicing ligase RtcB homolog OS=Homo sapiens GN=RTCB PE=1 SV=1 - [RTCB_HUMAN]	18.81	1	9	9	11					73.6872	7.13	3	3	38.63	2.18	1	1									209.668	11.68	6	7	505	55.1749	7.2251
P49207	60S ribosomal protein L34 OS=Homo sapiens GN=RPL34 PE=1 SV=3 - [RL34_HUMAN]	18.8	1	4	4	6					60.8501	10.26	2	2	70.4628	18.8	3	3									34.02	8.55	1	1	117	13.2845	11.4731
Q9H6E4	Coiled-coil domain-containing protein 134 OS=Homo sapiens GN=CCDC134 PE=1 SV=1 - [CC134_HUMAN]	18.78	1	3	3	4	23.98	5.24	1	1	70.76	18.78	3	3																	229	26.544	8.85107
O14656	Torsin-1A OS=Homo sapiens GN=TOR1A PE=1 SV=1 - [TOR1A_HUMAN]	18.67	1	5	5	10	70.55	3.01	1	1					178.87	15.36	4	5	26.54	3.01	1	1	107.831	7.23	2	2	44.5	3.01	1	1	332	37.7845	6.99072
Q6PJG6	BRCA1-associated ATM activator 1 OS=Homo sapiens GN=BRAT1 PE=1 SV=2 - [BRAT1_HUMAN]	18.64	1	12	12	27					164.314	6.82	5	5	474.437	16.69	10	14	117.125	3.05	2	2	103.42	2.68	2	2	237.61	6.94	4	4	821	88.0629	5.2749
Q9H4A4	Aminopeptidase B OS=Homo sapiens GN=RNPEP PE=1 SV=2 - [AMPB_HUMAN]	18.62	1	10	10	15					199.035	15.69	8	8	49.9178	2.77	2	2					75.9667	5.23	3	3	63.98	2.92	2	2	650	72.5495	5.74463
O95336	6-phosphogluconolactonase OS=Homo sapiens GN=PGLS PE=1 SV=2 - [6PGL_HUMAN]	18.6	1	4	4	7					74.784	18.6	4	4									69.0767	12.4	3	3					258	27.5296	6.04932
Q13257	Mitotic spindle assembly checkpoint protein MAD2A OS=Homo sapiens GN=MAD2L1 PE=1 SV=1 - [MD2L1_HUMAN]	18.54	1	5	5	16					40.4269	8.29	2	2	105.84	18.54	4	5									150.528	18.54	5	9	205	23.4952	5.08447
Q5T1J5	Putative coiled-coil-helix-coiled-coil-helix domain-containing protein CHCHD2P9, mitochondrial OS=Homo sapiens GN=CHCHD2P9 PE=5 SV=1 - [CHCH9_HUMAN]	18.54	2	1	1	4					46.96	18.54	1	1									66.16	18.54	1	1	39.88	18.54	1	2	151	15.4797	9.89111
P23246	Splicing factor, proline- and glutamine-rich OS=Homo sapiens GN=SFPQ PE=1 SV=2 - [SFPQ_HUMAN]	18.53	1	12	13	30	39.9	1.7	1	1	56.81	4.1	2	2	232.444	14.99	10	12	142.387	12.16	7	7	31.64	1.7	1	1	184.794	8.35	5	7	707	76.1016	9.43701
P18463	HLA class I histocompatibility antigen, B-37 alpha chain OS=Homo sapiens GN=HLA-B PE=1 SV=1 - [1B37_HUMAN]	18.51	27	1	5	12									192.178	15.47	4	5					35.79	3.59	1	1	143.704	12.98	4	6	362	40.4311	6.15088
Q04941	Proteolipid protein 2 OS=Homo sapiens GN=PLP2 PE=1 SV=1 - [PLP2_HUMAN]	18.42	1	2	2	15	48.4	8.55	1	1	50.47	18.42	2	2	159.3	8.55	1	5	36.19	8.55	1	1	54.36	18.42	2	2	113.56	8.55	1	4	152	16.6797	7.23975
Q92598	Heat shock protein 105 kDa OS=Homo sapiens GN=HSPH1 PE=1 SV=1 - [HS105_HUMAN]	18.41	1	9	12	33					92.16	5.13	3	3	286.296	8.51	6	9	203.682	11.77	7	7	191.068	10.02	6	6	225.338	9.09	6	8	858	96.8037	5.38916
Q8IXB1	DnaJ homolog subfamily C member 10 OS=Homo sapiens GN=DNAJC10 PE=1 SV=2 - [DJC10_HUMAN]	18.41	1	13	13	22					72.9967	4.29	3	3	26.69	0.88	1	1	278.943	14.75	10	11	69.3647	2.77	2	2	109.66	7.06	5	5	793	91.0213	7.18115
P63208	S-phase kinase-associated protein 1 OS=Homo sapiens GN=SKP1 PE=1 SV=2 - [SKP1_HUMAN]	18.4	1	3	3	5					39.4	10.43	1	1	46.18	10.43	1	1					33.62	10.43	1	1	62.95	15.34	2	2	163	18.6462	4.53857
O95347	Structural maintenance of chromosomes protein 2 OS=Homo sapiens GN=SMC2 PE=1 SV=2 - [SMC2_HUMAN]	18.38	1	19	19	36	248.793	12.87	12	12	112.999	5.51	5	5	128.728	3.51	4	6					31.97	1.67	1	1	179.933	8.6	10	12	1197	135.572	8.42627
P13637	Sodium/potassium-transporting ATPase subunit alpha-3 OS=Homo sapiens GN=ATP1A3 PE=1 SV=3 - [AT1A3_HUMAN]	18.36	3	1	19	118	665.458	11.85	9	13	668.643	15.2	14	22	1410.02	13.43	13	37	632.164	14.31	13	15	451.03	13.13	10	11	531.525	12.83	11	20	1013	111.677	5.37646
Q9HD20	Manganese-transporting ATPase 13A1 OS=Homo sapiens GN=ATP13A1 PE=1 SV=2 - [AT131_HUMAN]	18.36	1	19	19	39	30.04	1	1	1	47.8477	1	1	2	726.966	17.77	18	31									100.538	3.74	4	5	1204	132.87	8.1333
Q562R1	Beta-actin-like protein 2 OS=Homo sapiens GN=ACTBL2 PE=1 SV=2 - [ACTBL_HUMAN]	18.35	1	1	7	53	146.609	6.38	2	3	334.726	10.64	4	11	257.56	14.1	4	10	168.578	15.69	4	5	326.792	10.64	4	11	180.834	12.5	5	13	376	41.976	5.59229
P14678	Small nuclear ribonucleoprotein-associated proteins B and B' OS=Homo sapiens GN=SNRPB PE=1 SV=2 - [RSMB_HUMAN]	18.33	2	4	4	7					61.2438	3.33	1	2	73.6117	18.33	4	5													240	24.5937	11.1948
Q9NVI7	ATPase family AAA domain-containing protein 3A OS=Homo sapiens GN=ATAD3A PE=1 SV=2 - [ATD3A_HUMAN]	18.3	2	4	11	26	74.1542	4.42	3	3	225.591	12.15	8	9	112.441	12.46	7	7					99.6174	7.73	4	4	78.8315	2.68	2	3	634	71.3247	8.98291
P84103	Serine/arginine-rich splicing factor 3 OS=Homo sapiens GN=SRSF3 PE=1 SV=1 - [SRSF3_HUMAN]	18.29	1	2	2	8	36.54	5.49	1	1	36.53	18.29	2	2	22.89	12.8	1	1	38.02	5.49	1	1	25.91	12.8	1	1	65.69	5.49	1	2	164	19.3179	11.6489
P23526	Adenosylhomocysteinase OS=Homo sapiens GN=AHCY PE=1 SV=4 - [SAHH_HUMAN]	18.29	1	7	7	24	69.22	2.55	1	1	188.759	13.66	5	5	109.47	10.88	4	4					124.251	10.65	4	4	335.068	15.28	6	10	432	47.6852	6.34131
Q13617	Cullin-2 OS=Homo sapiens GN=CUL2 PE=1 SV=2 - [CUL2_HUMAN]	18.26	1	15	15	24					75.58	1.74	1	1	365.804	18.26	15	17									151.17	7.65	6	6	745	86.9268	6.91748
P09874	Poly [ADP-ribose] polymerase 1 OS=Homo sapiens GN=PARP1 PE=1 SV=4 - [PARP1_HUMAN]	18.15	1	16	16	43	246.197	5.13	4	5	242.513	4.14	4	6	197.88	10.95	9	10	305.589	11.05	9	9	164.565	4.04	3	3	328.841	6.51	5	10	1014	113.012	8.88037
Q96MW5	Conserved oligomeric Golgi complex subunit 8 OS=Homo sapiens GN=COG8 PE=1 SV=2 - [COG8_HUMAN]	18.14	1	11	11	22					112.301	12.09	6	7	187.706	13.4	8	10					68.1018	6.05	3	3	43.1637	3.1	2	2	612	68.3803	5.19873
Q9UBM7	7-dehydrocholesterol reductase OS=Homo sapiens GN=DHCR7 PE=1 SV=1 - [DHCR7_HUMAN]	18.11	1	8	8	29	91.5169	5.05	2	2	99.24	8.21	4	4	373.718	18.11	8	17					133.599	9.05	3	3	68.3932	3.16	2	3	475	54.4538	8.70459
O43402	ER membrane protein complex subunit 8 OS=Homo sapiens GN=EMC8 PE=1 SV=1 - [EMC8_HUMAN]	18.1	1	3	3	7					67.75	4.29	1	1	98.74	18.1	3	4					57.89	4.29	1	1	60.75	4.29	1	1	210	23.7577	6.40479
O43752	Syntaxin-6 OS=Homo sapiens GN=STX6 PE=1 SV=1 - [STX6_HUMAN]	18.04	1	3	3	4					29.18	5.1	1	1	86.66	12.94	2	3													255	29.1578	4.93213
Q9Y3A5	Ribosome maturation protein SBDS OS=Homo sapiens GN=SBDS PE=1 SV=4 - [SBDS_HUMAN]	18	1	3	3	5					63.38	10.4	2	2									34.29	10.8	2	2	53.7	3.2	1	1	250	28.7453	8.74854
Q15008	26S proteasome non-ATPase regulatory subunit 6 OS=Homo sapiens GN=PSMD6 PE=1 SV=1 - [PSMD6_HUMAN]	17.99	1	7	7	8									52.5738	5.14	2	2					98.8836	9.51	3	3	86.3167	9.77	3	3	389	45.5023	5.61768
Q9NR30	Nucleolar RNA helicase 2 OS=Homo sapiens GN=DDX21 PE=1 SV=5 - [DDX21_HUMAN]	17.88	1	9	11	20	45.1	1.4	1	1	64.08	4.34	2	2	166.215	9.45	6	8	91.5903	7.28	4	4	49.7617	2.68	2	2	65.4495	3.96	3	3	783	87.2904	9.27588
P59998	Actin-related protein 2/3 complex subunit 4 OS=Homo sapiens GN=ARPC4 PE=1 SV=3 - [ARPC4_HUMAN]	17.86	1	3	3	9	46.81	4.76	1	1	95.9295	17.86	3	3					31.63	4.76	1	1	112.159	17.86	3	3	39.13	4.76	1	1	168	19.6543	8.42627
Q10471	Polypeptide N-acetylgalactosaminyltransferase 2 OS=Homo sapiens GN=GALNT2 PE=1 SV=1 - [GALT2_HUMAN]	17.86	1	9	9	13	22.94	2.1	1	1	88.6533	8.06	3	3	176.902	11.73	6	6	26.28	2.1	1	1					19.83	3.15	2	2	571	64.6915	8.35303
P12277	Creatine kinase B-type OS=Homo sapiens GN=CKB PE=1 SV=1 - [KCRB_HUMAN]	17.85	1	5	5	18					126.86	7.09	2	2	168.423	8.92	3	4					235.369	16.01	4	5	257.02	8.92	3	7	381	42.6173	5.59229
P62714	Serine/threonine-protein phosphatase 2A catalytic subunit beta isoform OS=Homo sapiens GN=PPP2CB PE=1 SV=1 - [PP2AB_HUMAN]	17.8	2	3	4	6					61.6299	12.94	3	3	69.87	8.41	2	2									55.12	3.56	1	1	309	35.5523	5.42725
Q86X55	Histone-arginine methyltransferase CARM1 OS=Homo sapiens GN=CARM1 PE=1 SV=3 - [CARM1_HUMAN]	17.76	1	8	8	16	31.18	2.14	1	1	242.755	17.76	8	9					44.68	2.14	1	1	138.21	10.03	4	5					608	65.8114	6.72705
Q15758	Neutral amino acid transporter B(0) OS=Homo sapiens GN=SLC1A5 PE=1 SV=2 - [AAAT_HUMAN]	17.74	1	10	10	88	388.826	13.49	7	11	340.135	9.61	6	9	1250.75	17.74	10	38	154.857	9.61	4	8	159.127	7.21	4	4	453.847	15.34	9	18	541	56.5623	5.47803
P02768	Serum albumin OS=Homo sapiens GN=ALB PE=1 SV=2 - [ALBU_HUMAN]	17.73	1	14	14	138	466.565	13.14	10	22	605.164	8.21	5	56	81.6767	3.61	2	3	90.55	2.46	1	4	646.605	5.09	3	40	289.961	4.76	4	13	609	69.3215	6.27783
O94822	E3 ubiquitin-protein ligase listerin OS=Homo sapiens GN=LTN1 PE=1 SV=6 - [LTN1_HUMAN]	17.72	1	29	29	64	246.205	6.68	9	10	113.097	2.72	4	4	637.489	13.48	23	34									263.504	8.27	13	16	1766	200.423	6.25244
Q9GZV4	Eukaryotic translation initiation factor 5A-2 OS=Homo sapiens GN=EIF5A2 PE=1 SV=3 - [IF5A2_HUMAN]	17.65	3	3	3	6	45.67	4.58	1	1	41.2	4.58	1	1					41.1	4.58	1	1	31.4	7.84	1	1	34.79	9.8	2	2	153	16.7822	5.57959
Q9H773	dCTP pyrophosphatase 1 OS=Homo sapiens GN=DCTPP1 PE=1 SV=1 - [DCTP1_HUMAN]	17.65	1	3	3	5					50.5579	7.06	2	3									49.4648	17.65	2	2					170	18.6694	5.03369
O94874	E3 UFM1-protein ligase 1 OS=Homo sapiens GN=UFL1 PE=1 SV=2 - [UFL1_HUMAN]	17.63	1	12	12	30	48.63	1.39	1	1	83.1253	4.53	4	4	415.662	17.63	12	19	24.38	1.39	1	1	61.21	2.64	2	2	83.5572	2.64	2	3	794	89.5398	6.78564
O14737	Programmed cell death protein 5 OS=Homo sapiens GN=PDCD5 PE=1 SV=3 - [PDCD5_HUMAN]	17.6	1	2	2	2																	0	8.8	1	1	22.93	8.8	1	1	125	14.2763	6.03662
P28072	Proteasome subunit beta type-6 OS=Homo sapiens GN=PSMB6 PE=1 SV=4 - [PSB6_HUMAN]	17.57	1	5	5	24	77.6	13.39	3	3	46.0529	8.79	2	2	112.278	8.79	2	2	49.83	8.79	2	2	83.4154	12.97	4	4	318.485	17.57	4	11	239	25.3414	4.91943
Q9UPU5	Ubiquitin carboxyl-terminal hydrolase 24 OS=Homo sapiens GN=USP24 PE=1 SV=3 - [UBP24_HUMAN]	17.56	1	37	37	69	711.303	12.21	24	27	545.78	9.24	20	21	296.661	5.19	11	11	53.98	0.42	1	1	157.652	2.48	6	6	66.3088	1.03	3	3	2620	294.178	6.13818
Q9NXS2	Glutaminyl-peptide cyclotransferase-like protein OS=Homo sapiens GN=QPCTL PE=1 SV=2 - [QPCTL_HUMAN]	17.54	1	6	6	6									113.39	17.54	6	6													382	42.8971	9.81787
Q13838	Spliceosome RNA helicase DDX39B OS=Homo sapiens GN=DDX39B PE=1 SV=1 - [DX39B_HUMAN]	17.52	2	6	6	17	141.25	5.61	2	2	120.388	10.51	4	5	98.6933	6.78	2	2	39.25	2.34	1	1	90.3833	5.61	2	2	189.946	7.01	3	5	428	48.9599	5.66846
Q9P0T7	Transmembrane protein 9 OS=Homo sapiens GN=TMEM9 PE=1 SV=1 - [TMEM9_HUMAN]	17.49	1	2	2	3									82.09	17.49	2	2									59.03	7.1	1	1	183	20.5604	6.65381
P16989	Y-box-binding protein 3 OS=Homo sapiens GN=YBX3 PE=1 SV=4 - [YBOX3_HUMAN]	17.47	2	1	6	8					37.71	4.3	1	1	21.03	5.38	2	2					29.08	4.3	1	1	112.34	11.83	3	4	372	40.066	9.77393
P05198	Eukaryotic translation initiation factor 2 subunit 1 OS=Homo sapiens GN=EIF2S1 PE=1 SV=3 - [IF2A_HUMAN]	17.46	1	6	6	13	52.88	3.81	1	1					199.13	14.29	5	6					36.77	2.22	1	1	242.416	9.52	3	5	315	36.0894	5.08447
Q9BTE3	Mini-chromosome maintenance complex-binding protein OS=Homo sapiens GN=MCMBP PE=1 SV=2 - [MCMBP_HUMAN]	17.45	1	9	9	13					249.343	15.73	8	10	62.22	2.8	2	2					46.58	1.09	1	1					642	72.9338	5.87158
Q96CN7	Isochorismatase domain-containing protein 1 OS=Homo sapiens GN=ISOC1 PE=1 SV=3 - [ISOC1_HUMAN]	17.45	1	4	4	9					125.901	12.75	3	3	38.56	8.39	2	2					124.697	12.75	3	3	37.7	3.69	1	1	298	32.2161	7.38623
O00743	Serine/threonine-protein phosphatase 6 catalytic subunit OS=Homo sapiens GN=PPP6C PE=1 SV=1 - [PPP6_HUMAN]	17.38	1	5	5	13	42.86	7.21	2	2	42.71	4.26	1	1	71.307	12.46	4	6					72.09	9.18	2	2	32.52	2.95	1	2	305	35.1215	5.69385
P46060	Ran GTPase-activating protein 1 OS=Homo sapiens GN=RANGAP1 PE=1 SV=1 - [RAGP1_HUMAN]	17.38	1	8	8	13									238.956	12.95	6	7									200.463	10.73	5	6	587	63.5023	4.67822
Q9Y4W6	AFG3-like protein 2 OS=Homo sapiens GN=AFG3L2 PE=1 SV=2 - [AFG32_HUMAN]	17.31	1	12	13	28	61.84	2.38	2	2	87.1912	6.15	5	5	245.18	13.68	10	14	94.0224	3.39	3	3	60.36	1.13	1	1	77.6739	2.89	2	3	797	88.5282	8.66064
Q8WUY1	Protein THEM6 OS=Homo sapiens GN=THEM6 PE=1 SV=2 - [THEM6_HUMAN]	17.31	1	3	3	8	32.91	3.85	1	1	41.19	9.62	2	2	29.87	11.54	2	2					41.19	9.62	2	2	32.11	3.85	1	1	208	23.8499	9.5542
P62191	26S protease regulatory subunit 4 OS=Homo sapiens GN=PSMC1 PE=1 SV=1 - [PRS4_HUMAN]	17.27	1	6	7	19	32.48	2.27	1	1	130.583	7.5	3	4	85.8582	7.5	3	4					75.39	2.73	1	1	260.457	15	6	9	440	49.1537	6.21436
P30049	ATP synthase subunit delta, mitochondrial OS=Homo sapiens GN=ATP5D PE=1 SV=2 - [ATPD_HUMAN]	17.26	1	3	3	7	41.91	5.36	1	1	40.54	5.36	1	1	77.19	17.26	3	3									68.77	13.69	2	2	168	17.4792	5.49072
P18031	Tyrosine-protein phosphatase non-receptor type 1 OS=Homo sapiens GN=PTPN1 PE=1 SV=1 - [PTN1_HUMAN]	17.24	1	6	6	16	65.01	2.53	1	1	172.912	13.1	4	4	136.079	9.66	4	4					127.395	5.52	2	2	135.53	9.66	4	5	435	49.9348	6.26514
Q16718	NADH dehydrogenase [ubiquinone] 1 alpha subcomplex subunit 5 OS=Homo sapiens GN=NDUFA5 PE=1 SV=3 - [NDUA5_HUMAN]	17.24	1	2	2	4									34.17	8.62	1	1									62.55	17.24	2	3	116	13.4502	5.98584
P08574	Cytochrome c1, heme protein, mitochondrial OS=Homo sapiens GN=CYC1 PE=1 SV=3 - [CY1_HUMAN]	17.23	1	5	5	9	30.58	4.92	1	1	102.61	13.54	3	4	58.3867	8.62	3	3					24.86	4.92	1	1					325	35.399	8.99756
Q8WY22	BRI3-binding protein OS=Homo sapiens GN=BRI3BP PE=1 SV=1 - [BRI3B_HUMAN]	17.13	1	4	4	8									325.36	17.13	4	8													251	27.8178	9.43701
P55084	Trifunctional enzyme subunit beta, mitochondrial OS=Homo sapiens GN=HADHB PE=1 SV=3 - [ECHB_HUMAN]	17.09	1	9	9	19	65.7	1.9	1	1	140.554	9.92	5	5	90.7913	7.17	4	4	52.23	1.9	1	1	58.82	3.8	2	2	120.918	7.59	4	6	474	51.2615	9.40771
O95168	NADH dehydrogenase [ubiquinone] 1 beta subcomplex subunit 4 OS=Homo sapiens GN=NDUFB4 PE=1 SV=3 - [NDUB4_HUMAN]	17.05	1	2	2	2									37.51	9.3	1	1									41.75	7.75	1	1	129	15.1991	9.84717
Q8NF37	Lysophosphatidylcholine acyltransferase 1 OS=Homo sapiens GN=LPCAT1 PE=1 SV=2 - [PCAT1_HUMAN]	17.04	1	10	10	18	69.21	2.25	1	1	125.999	8.24	4	4	127.555	7.49	4	6					64.26	1.87	1	1	114.21	7.49	4	6	534	59.1134	6.02393
P27105	Erythrocyte band 7 integral membrane protein OS=Homo sapiens GN=STOM PE=1 SV=3 - [STOM_HUMAN]	17.01	1	4	4	4									212.476	17.01	4	4													288	31.7107	7.88428
Q9H7Z7	Prostaglandin E synthase 2 OS=Homo sapiens GN=PTGES2 PE=1 SV=1 - [PGES2_HUMAN]	16.98	1	6	6	11					85.3556	6.1	2	2	219.943	16.98	6	6	35.4	3.71	1	1	49.96	3.71	1	1	53.86	2.65	1	1	377	41.9167	9.15869
P62316	Small nuclear ribonucleoprotein Sm D2 OS=Homo sapiens GN=SNRPD2 PE=1 SV=1 - [SMD2_HUMAN]	16.95	1	2	2	2					44.12	8.47	1	1	28.63	8.47	1	1													118	13.5182	9.90576
Q8NBN7	Retinol dehydrogenase 13 OS=Homo sapiens GN=RDH13 PE=1 SV=2 - [RDH13_HUMAN]	16.92	1	4	4	4									116.447	11.48	3	3					20.49	5.44	1	1					331	35.9099	8.104
Q8NBS9	Thioredoxin domain-containing protein 5 OS=Homo sapiens GN=TXNDC5 PE=1 SV=2 - [TXND5_HUMAN]	16.9	1	6	6	9	47.46	2.08	1	1	38.24	2.31	1	1	61.94	14.58	5	5					41.01	2.31	1	1	28.16	2.31	1	1	432	47.5987	5.97314
Q16775	Hydroxyacylglutathione hydrolase, mitochondrial OS=Homo sapiens GN=HAGH PE=1 SV=2 - [GLO2_HUMAN]	16.88	1	4	4	6					49.4785	12.66	3	3									34.6167	14.29	3	3					308	33.7843	8.11865
Q96S66	Chloride channel CLIC-like protein 1 OS=Homo sapiens GN=CLCC1 PE=1 SV=1 - [CLCC1_HUMAN]	16.88	1	7	7	9					49.2934	10.34	4	4	0	1.27	1	1					30.75	2.18	1	1	37.95	7.44	3	3	551	61.9831	5.5542
Q9P258	Protein RCC2 OS=Homo sapiens GN=RCC2 PE=1 SV=2 - [RCC2_HUMAN]	16.86	1	7	7	23	108.382	4.02	2	3	209.491	14.94	6	10					75.4799	6.7	3	3	108.9	13.6	5	5	34.51	5.36	2	2	522	56.0492	8.77783
Q8NFQ8	Torsin-1A-interacting protein 2 OS=Homo sapiens GN=TOR1AIP2 PE=1 SV=1 - [TOIP2_HUMAN]	16.81	1	6	6	14					63.93	2.34	1	1	164.588	16.81	6	10					47.21	2.34	1	1	56.59	5.11	2	2	470	51.2322	4.95752
P82932	28S ribosomal protein S6, mitochondrial OS=Homo sapiens GN=MRPS6 PE=1 SV=3 - [RT06_HUMAN]	16.8	1	2	2	2																					33.47	16.8	2	2	125	14.2176	9.26123
Q8N2G8	GH3 domain-containing protein OS=Homo sapiens GN=GHDC PE=1 SV=2 - [GHDC_HUMAN]	16.79	1	8	8	13	65.55	2.83	1	1	114.804	10.94	5	6	52.2953	7.74	3	3					45.73	1.51	1	1	39.3664	3.02	2	2	530	57.4873	7.88428
Q9Y371	Endophilin-B1 OS=Homo sapiens GN=SH3GLB1 PE=1 SV=1 - [SHLB1_HUMAN]	16.71	1	5	5	6	39.72	3.29	1	1					24.74	3.01	1	1					65.6668	10.41	3	3	51.63	3.01	1	1	365	40.7708	6.03662
P18085	ADP-ribosylation factor 4 OS=Homo sapiens GN=ARF4 PE=1 SV=3 - [ARF4_HUMAN]	16.67	3	1	2	3					46.33	11.11	1	1									26.97	11.11	1	1	61.63	5.56	1	1	180	20.4977	7.13721
P84085	ADP-ribosylation factor 5 OS=Homo sapiens GN=ARF5 PE=1 SV=2 - [ARF5_HUMAN]	16.67	3	1	2	3					46.33	11.11	1	1									26.97	11.11	1	1	38.48	5.56	1	1	180	20.5166	6.78564
Q96H79	Zinc finger CCCH-type antiviral protein 1-like OS=Homo sapiens GN=ZC3HAV1L PE=1 SV=2 - [ZCCHL_HUMAN]	16.67	1	4	4	8					59.5354	13.67	3	4					38.59	7.33	2	2	33.7727	11	2	2					300	32.9405	8.1333
Q8TF09	Dynein light chain roadblock-type 2 OS=Homo sapiens GN=DYNLRB2 PE=1 SV=1 - [DLRB2_HUMAN]	16.67	2	1	1	1																	24.57	16.67	1	1					96	10.8477	7.50342
Q9NZ45	CDGSH iron-sulfur domain-containing protein 1 OS=Homo sapiens GN=CISD1 PE=1 SV=1 - [CISD1_HUMAN]	16.67	1	1	1	1																	28.77	16.67	1	1					108	12.1912	9.08545
P08240	Signal recognition particle receptor subunit alpha OS=Homo sapiens GN=SRPR PE=1 SV=2 - [SRPR_HUMAN]	16.61	1	9	9	25					160.947	7.99	5	5	374.582	15.36	8	15					74.98	2.19	1	1	110.35	7.52	4	4	638	69.7672	8.95361
Q9UBQ5	Eukaryotic translation initiation factor 3 subunit K OS=Homo sapiens GN=EIF3K PE=1 SV=1 - [EIF3K_HUMAN]	16.51	1	3	3	7	46.07	6.88	1	1	34.35	6.88	1	1	28.06	16.51	2	2	34.74	6.88	1	1	50.95	6.88	1	1	26.65	6.42	1	1	218	25.0434	4.93213
Q6P1M0	Long-chain fatty acid transport protein 4 OS=Homo sapiens GN=SLC27A4 PE=1 SV=1 - [S27A4_HUMAN]	16.49	1	10	10	16					137.079	9.49	5	5	196.02	10.73	6	7					53.3952	5.29	3	3	49.08	1.71	1	1	643	72.0181	8.47021
Q8NEW0	Zinc transporter 7 OS=Homo sapiens GN=SLC30A7 PE=2 SV=1 - [ZNT7_HUMAN]	16.49	1	6	6	11					116.361	5.59	2	3	55.98	7.45	3	4					58.65	3.99	1	2	39.12	5.05	2	2	376	41.5993	6.94678
Q96ER3	Protein SAAL1 OS=Homo sapiens GN=SAAL1 PE=1 SV=2 - [SAAL1_HUMAN]	16.46	1	6	6	11	40.67	2.95	1	1	94.11	10.55	3	3	95.3003	5.91	3	3	43.94	2.95	1	1	34.56	2.95	1	1	66.93	5.91	2	2	474	53.5237	4.50049
Q9UBB6	Neurochondrin OS=Homo sapiens GN=NCDN PE=1 SV=1 - [NCDN_HUMAN]	16.46	1	9	9	23	119.621	3.16	2	3	218.241	11.93	6	7	243.715	6.72	4	6	72.29	1.65	1	1	87.06	5.35	3	3	87.04	3.29	2	3	729	78.8136	5.47803
P24534	Elongation factor 1-beta OS=Homo sapiens GN=EEF1B2 PE=1 SV=3 - [EF1B_HUMAN]	16.44	1	3	3	12	48.98	5.78	1	1	124.15	12.44	2	2	108.3	5.78	1	2	61.65	5.78	1	1	62.62	5.78	1	1	180.21	9.78	2	5	225	24.7483	4.66553
P43487	Ran-specific GTPase-activating protein OS=Homo sapiens GN=RANBP1 PE=1 SV=1 - [RANG_HUMAN]	16.42	1	4	4	14	64.7	11.94	2	2	102.654	11.94	3	3	62.1245	10.95	2	4	64.74	5.47	1	1	64.08	11.94	2	2	53.08	9.95	2	2	201	23.2956	5.2876
Q15363	Transmembrane emp24 domain-containing protein 2 OS=Homo sapiens GN=TMED2 PE=1 SV=1 - [TMED2_HUMAN]	16.42	1	4	4	9	46.84	6.47	1	1	38.72	4.48	1	1	117.12	11.94	3	5					64.42	6.47	1	1	26.35	4.48	1	1	201	22.7464	5.17334
P49721	Proteasome subunit beta type-2 OS=Homo sapiens GN=PSMB2 PE=1 SV=1 - [PSB2_HUMAN]	16.42	1	3	3	4									39.43	5.47	1	1									50.97	10.95	2	3	201	22.8217	7.02002
Q12905	Interleukin enhancer-binding factor 2 OS=Homo sapiens GN=ILF2 PE=1 SV=2 - [ILF2_HUMAN]	16.41	1	5	5	26	25.51	3.59	1	1	110.711	5.38	2	3	271.058	16.41	5	8	24.09	3.59	1	1	62.72	6.15	2	2	304.106	12.05	4	11	390	43.0352	5.26221
Q7Z2K6	Endoplasmic reticulum metallopeptidase 1 OS=Homo sapiens GN=ERMP1 PE=1 SV=2 - [ERMP1_HUMAN]	16.37	1	14	14	28	85.2934	1.11	1	2	113.778	2.54	2	2	355.468	16.37	14	20									98.2068	4.98	4	4	904	100.167	7.51807
P28331	NADH-ubiquinone oxidoreductase 75 kDa subunit, mitochondrial OS=Homo sapiens GN=NDUFS1 PE=1 SV=3 - [NDUS1_HUMAN]	16.37	1	9	9	11	83.68	1.93	1	1					336.51	14.44	8	10													727	79.4165	6.22705
Q9NR50	Translation initiation factor eIF-2B subunit gamma OS=Homo sapiens GN=EIF2B3 PE=1 SV=1 - [EI2BG_HUMAN]	16.37	1	6	6	13					57.5849	8.41	3	3	144.5	7.96	3	4									167.837	7.96	3	6	452	50.208	6.46826
P26639	Threonine--tRNA ligase, cytoplasmic OS=Homo sapiens GN=TARS PE=1 SV=3 - [SYTC_HUMAN]	16.32	2	11	11	20					85.59	4.7	3	3	145.367	11.07	7	7	85.69	4.84	3	3	68.8272	3.6	2	2	127.18	5.53	4	5	723	83.3819	6.66846
O60831	PRA1 family protein 2 OS=Homo sapiens GN=PRAF2 PE=1 SV=1 - [PRAF2_HUMAN]	16.29	1	2	2	17	59.78	6.18	1	1	76.38	6.18	1	2	203.787	16.29	2	6	97.8951	6.18	1	2	79.68	6.18	1	1	174.85	6.18	1	5	178	19.2455	9.18799
P23634	Plasma membrane calcium-transporting ATPase 4 OS=Homo sapiens GN=ATP2B4 PE=1 SV=2 - [AT2B4_HUMAN]	16.28	1	5	18	45	272.095	5.56	6	7	210.87	4.27	4	5	497.202	14.18	14	18	188.156	5.64	5	5					333.068	8.54	9	10	1241	137.833	6.59521
Q9UNL2	Translocon-associated protein subunit gamma OS=Homo sapiens GN=SSR3 PE=1 SV=1 - [SSRG_HUMAN]	16.22	1	5	5	14	47.17	9.73	2	2	90.09	7.57	1	1	231.91	16.22	5	8	33.84	7.57	1	1	89.62	7.57	1	1	66.28	7.57	1	1	185	21.0672	9.61279
Q9NS69	Mitochondrial import receptor subunit TOM22 homolog OS=Homo sapiens GN=TOMM22 PE=1 SV=3 - [TOM22_HUMAN]	16.2	1	2	2	5	32.81	7.75	1	2					112.07	8.45	1	2									76.53	8.45	1	1	142	15.5118	4.33545
Q9NUQ7	Ufm1-specific protease 2 OS=Homo sapiens GN=UFSP2 PE=1 SV=3 - [UFSP2_HUMAN]	16.2	1	6	6	10					180.636	14.29	5	5	118.576	5.12	2	2									165.551	5.12	2	3	469	53.2272	7.00537
Q9NR46	Endophilin-B2 OS=Homo sapiens GN=SH3GLB2 PE=1 SV=1 - [SHLB2_HUMAN]	16.2	1	5	5	12					138.162	13.42	4	4									144.9	12.41	4	4	135.83	6.08	2	4	395	43.9466	5.98584
Q8IXI1	Mitochondrial Rho GTPase 2 OS=Homo sapiens GN=RHOT2 PE=1 SV=2 - [MIRO2_HUMAN]	16.18	1	8	9	17	68.34	3.4	2	2	212.854	12.14	7	7	112.643	9.22	4	5	46.31	1.62	1	1	53.29	1.78	1	1	64.69	1.62	1	1	618	68.0747	5.85889
P06493	Cyclin-dependent kinase 1 OS=Homo sapiens GN=CDK1 PE=1 SV=3 - [CDK1_HUMAN]	16.16	2	3	4	7	45.92	4.04	1	1	31.74	3.7	1	1	86.47	12.46	3	3					77.0319	7.74	2	2					297	34.0739	8.39697
Q9Y285	Phenylalanine--tRNA ligase alpha subunit OS=Homo sapiens GN=FARSA PE=1 SV=3 - [SYFA_HUMAN]	16.14	1	8	8	13					43.4009	4.13	2	2	30.81	2.56	1	1									272.485	14.76	7	10	508	57.5275	7.79639
Q9NRW7	Vacuolar protein sorting-associated protein 45 OS=Homo sapiens GN=VPS45 PE=1 SV=1 - [VPS45_HUMAN]	16.14	1	9	9	12					49.52	4.04	2	2	205.455	13.86	7	8					32.05	3.86	2	2					570	65.0358	8.23584
Q9NRK6	ATP-binding cassette sub-family B member 10, mitochondrial OS=Homo sapiens GN=ABCB10 PE=1 SV=2 - [ABCBA_HUMAN]	16.12	2	10	11	12	65.52	1.22	1	1	278.739	13.82	9	9													63.5206	2.57	2	2	738	79.0979	9.84717
Q14108	Lysosome membrane protein 2 OS=Homo sapiens GN=SCARB2 PE=1 SV=2 - [SCRB2_HUMAN]	16.11	1	8	8	17	39.5621	5.23	2	2	61.15	2.51	1	1	251.668	13.39	7	11									47.6652	4.6	2	3	478	54.2555	5.13525
P25205	DNA replication licensing factor MCM3 OS=Homo sapiens GN=MCM3 PE=1 SV=3 - [MCM3_HUMAN]	16.09	1	10	10	12					43.72	2.48	1	1	94.21	5.82	4	4	65.67	3.22	2	2	54.8009	3.34	2	2	64.8733	4.7	3	3	808	90.924	5.77002
Q14657	EKC/KEOPS complex subunit LAGE3 OS=Homo sapiens GN=LAGE3 PE=1 SV=2 - [LAGE3_HUMAN]	16.08	1	1	1	1																					49.58	16.08	1	1	143	14.7946	8.63135
Q9P2B2	Prostaglandin F2 receptor negative regulator OS=Homo sapiens GN=PTGFRN PE=1 SV=2 - [FPRP_HUMAN]	16.04	1	14	14	26					27.78	0.8	1	1	255.041	10.69	9	12	94.5381	5.23	4	4					168.98	9.1	9	9	879	98.4946	6.60986
O95182	NADH dehydrogenase [ubiquinone] 1 alpha subcomplex subunit 7 OS=Homo sapiens GN=NDUFA7 PE=1 SV=3 - [NDUA7_HUMAN]	15.93	1	1	1	2									64.49	15.93	1	1									20.53	15.93	1	1	113	12.5436	10.1841
O94779	Contactin-5 OS=Homo sapiens GN=CNTN5 PE=1 SV=2 - [CNTN5_HUMAN]	15.91	1	12	12	39	109.99	2.55	2	2									545.245	14.55	11	22	527.541	8.82	7	14	35	1	1	1	1100	120.611	6.34131
Q01105	Protein SET OS=Homo sapiens GN=SET PE=1 SV=3 - [SET_HUMAN]	15.86	2	4	4	9	75.9124	8.28	2	2	36.41	6.55	2	2									55.0253	6.55	2	2	68.9637	7.93	2	3	290	33.4687	4.32275
Q9BPW8	Protein NipSnap homolog 1 OS=Homo sapiens GN=NIPSNAP1 PE=1 SV=1 - [NIPS1_HUMAN]	15.85	1	4	4	8					30.59	3.17	1	1	53.38	3.17	1	2					69.8765	13.38	3	3	52.26	5.63	2	2	284	33.2888	9.30518
Q9BVG9	Phosphatidylserine synthase 2 OS=Homo sapiens GN=PTDSS2 PE=1 SV=1 - [PTSS2_HUMAN]	15.81	1	7	7	12	39.25	1.64	1	1	22.86	4.72	1	1	228.136	15.81	7	10													487	56.2165	6.25244
O96008	Mitochondrial import receptor subunit TOM40 homolog OS=Homo sapiens GN=TOMM40 PE=1 SV=1 - [TOM40_HUMAN]	15.79	1	5	5	15	106.045	5.82	2	2	79.1487	8.86	3	3	250.741	15.79	5	7					52.71	3.05	1	1	48.9585	5.82	2	2	361	37.8691	7.25439
O15121	Sphingolipid delta(4)-desaturase DES1 OS=Homo sapiens GN=DEGS1 PE=1 SV=1 - [DEGS1_HUMAN]	15.79	1	3	3	13	55.18	4.95	1	1	68.67	10.53	2	2	195.894	15.79	3	7	39.73	4.95	1	1	57.95	10.53	2	2					323	37.8412	7.45947
O43813	LanC-like protein 1 OS=Homo sapiens GN=LANCL1 PE=1 SV=1 - [LANC1_HUMAN]	15.79	1	7	7	15					76	3.01	1	1	109.576	7.27	4	6					70.1665	7.02	2	2	146.297	8.52	4	6	399	45.2536	7.75244
Q8TEM1	Nuclear pore membrane glycoprotein 210 OS=Homo sapiens GN=NUP210 PE=1 SV=3 - [PO210_HUMAN]	15.74	1	24	24	48	424.236	7.9	11	11	344.33	7.31	11	11	392.135	10.17	16	18									152.374	4.82	8	8	1887	204.983	6.81494
P43307	Translocon-associated protein subunit alpha OS=Homo sapiens GN=SSR1 PE=1 SV=3 - [SSRA_HUMAN]	15.73	1	3	3	5					43	2.8	1	1	71.02	15.73	3	4													286	32.2153	4.48779
P11908	Ribose-phosphate pyrophosphokinase 2 OS=Homo sapiens GN=PRPS2 PE=1 SV=2 - [PRPS2_HUMAN]	15.72	1	1	5	13	42.4	2.2	1	1	77.7263	14.47	4	4	89.4167	10.69	3	3					86.65	12.58	3	3	41.63	5.35	2	2	318	34.747	6.60986
Q9UK99	F-box only protein 3 OS=Homo sapiens GN=FBXO3 PE=1 SV=3 - [FBX3_HUMAN]	15.71	1	7	7	11									83.8133	8.49	3	3									209.889	12.1	5	8	471	54.5254	4.99561
P56381	ATP synthase subunit epsilon, mitochondrial OS=Homo sapiens GN=ATP5E PE=1 SV=2 - [ATP5E_HUMAN]	15.69	2	1	1	1									40.7	15.69	1	1													51	5.77611	9.92041
P49770	Translation initiation factor eIF-2B subunit beta OS=Homo sapiens GN=EIF2B2 PE=1 SV=3 - [EI2BB_HUMAN]	15.67	1	4	4	5									179.16	15.67	4	5													351	38.9649	6.16357
Q13423	NAD(P) transhydrogenase, mitochondrial OS=Homo sapiens GN=NNT PE=1 SV=3 - [NNTM_HUMAN]	15.65	1	14	14	25	32.96	1.57	1	1	359.067	10.5	8	9	332.514	11.88	11	11	48.16	1.2	1	1	78.87	2.58	2	2	40.41	0.83	1	1	1086	113.823	8.08936
Q6UB35	Monofunctional C1-tetrahydrofolate synthase, mitochondrial OS=Homo sapiens GN=MTHFD1L PE=1 SV=1 - [C1TM_HUMAN]	15.64	1	14	14	30					106	8.59	8	8	34.7651	3.07	3	3	170.581	15.34	13	13	122.482	7.46	6	6					978	105.724	8.06006
P69849	Nodal modulator 3 OS=Homo sapiens GN=NOMO3 PE=2 SV=2 - [NOMO3_HUMAN]	15.63	2	1	15	41	59.71	2.05	2	2	98.7267	2.05	2	3	814.226	14.98	14	27	84.0663	1.96	2	2	71.13	1.23	1	1	147.347	4.09	5	6	1222	134.049	5.66846
O00767	Acyl-CoA desaturase OS=Homo sapiens GN=SCD PE=1 SV=2 - [ACOD_HUMAN]	15.6	1	4	4	4									168.72	15.6	4	4													359	41.4961	8.99756
Q04837	Single-stranded DNA-binding protein, mitochondrial OS=Homo sapiens GN=SSBP1 PE=1 SV=1 - [SSBP_HUMAN]	15.54	1	2	2	9	63.37	10.14	1	1	77.5764	15.54	2	2	61.36	10.14	1	1	55.22	10.14	1	1	88.9954	15.54	2	2	85.46	15.54	2	2	148	17.249	9.59814
Q6P3X3	Tetratricopeptide repeat protein 27 OS=Homo sapiens GN=TTC27 PE=1 SV=1 - [TTC27_HUMAN]	15.54	1	12	12	19					66.59	1.66	1	1	283.58	13.88	11	13	133.814	4.74	4	4					30.86	1.07	1	1	843	96.5712	5.59229
P20700	Lamin-B1 OS=Homo sapiens GN=LMNB1 PE=1 SV=2 - [LMNB1_HUMAN]	15.53	1	7	8	15	66.2803	3.75	2	2	76.584	7.51	3	3	138.508	10.07	6	6	53.6	2.05	1	1					42.2467	4.78	3	3	586	66.3676	5.16064
P11234	Ras-related protein Ral-B OS=Homo sapiens GN=RALB PE=1 SV=1 - [RALB_HUMAN]	15.53	1	1	3	4					53.45	5.83	1	1	108.274	15.53	3	3													206	23.3939	6.62451
P82909	28S ribosomal protein S36, mitochondrial OS=Homo sapiens GN=MRPS36 PE=1 SV=2 - [RT36_HUMAN]	15.53	1	1	1	1																					36.02	15.53	1	1	103	11.459	9.99365
Q04637	Eukaryotic translation initiation factor 4 gamma 1 OS=Homo sapiens GN=EIF4G1 PE=1 SV=4 - [IF4G1_HUMAN]	15.51	1	19	20	38	230.065	10.51	12	12	79.96	4	4	4	117.066	5.88	8	8	42.87	0.69	1	1	39.74	1.69	1	1	186.45	8.13	12	12	1599	175.382	5.32568
P26640	Valine--tRNA ligase OS=Homo sapiens GN=VARS PE=1 SV=4 - [SYVC_HUMAN]	15.51	1	18	18	30	148.446	5.54	5	5	176.746	3.48	4	4	218.547	5.22	5	5					99.11	1.98	2	2	404.946	11.55	13	14	1264	140.387	7.59131
P50336	Protoporphyrinogen oxidase OS=Homo sapiens GN=PPOX PE=1 SV=1 - [PPOX_HUMAN]	15.51	1	6	6	11					89.6637	7.55	3	3	102.553	8.18	3	3									152.2	6.5	3	5	477	50.7337	8.1626
P56537	Eukaryotic translation initiation factor 6 OS=Homo sapiens GN=EIF6 PE=1 SV=1 - [IF6_HUMAN]	15.51	1	3	3	4									29.3	4.08	1	1					58.18	5.71	1	1	30.33	9.8	2	2	245	26.5822	4.67822
Q9Y5Y2	Cytosolic Fe-S cluster assembly factor NUBP2 OS=Homo sapiens GN=NUBP2 PE=1 SV=1 - [NUBP2_HUMAN]	15.5	1	5	5	11	39.55	5.54	1	1	142.547	15.5	5	5									130.803	15.5	5	5					271	28.8068	5.8335
O75251	NADH dehydrogenase [ubiquinone] iron-sulfur protein 7, mitochondrial OS=Homo sapiens GN=NDUFS7 PE=1 SV=3 - [NDUS7_HUMAN]	15.49	1	4	4	10					133.082	10.8	2	3	42.6	4.23	1	1									154.853	15.49	4	6	213	23.5481	9.99365
Q9Y6D6	Brefeldin A-inhibited guanine nucleotide-exchange protein 1 OS=Homo sapiens GN=ARFGEF1 PE=1 SV=2 - [BIG1_HUMAN]	15.47	1	15	26	53	444.393	8.55	13	16	438.228	9.25	15	16	365.582	9.79	16	18									57.8478	1.24	3	3	1849	208.635	5.84619
P46379	Large proline-rich protein BAG6 OS=Homo sapiens GN=BAG6 PE=1 SV=2 - [BAG6_HUMAN]	15.46	1	13	13	41	222.159	7.69	6	7	88.1744	6.36	4	4	312.491	11.4	9	11					56.1038	4.86	3	3	469.328	13.69	11	16	1132	119.334	5.60498
P16949	Stathmin OS=Homo sapiens GN=STMN1 PE=1 SV=3 - [STMN1_HUMAN]	15.44	1	2	2	3									49.15	6.71	1	1									80.03	15.44	2	2	149	17.292	5.97314
Q9UHD9	Ubiquilin-2 OS=Homo sapiens GN=UBQLN2 PE=1 SV=2 - [UBQL2_HUMAN]	15.38	1	6	7	17	58.3	2.56	1	1	94.9673	6.89	3	4	200.3	8.49	3	4	51.53	2.56	1	1	89.0733	5.77	3	3	181.208	5.29	3	4	624	65.6546	5.22412
P07355	Annexin A2 OS=Homo sapiens GN=ANXA2 PE=1 SV=2 - [ANXA2_HUMAN]	15.34	2	5	5	8	46.72	4.13	1	1	82.3085	12.68	3	3									113.03	15.34	4	4					339	38.5798	7.75244
P25789	Proteasome subunit alpha type-4 OS=Homo sapiens GN=PSMA4 PE=1 SV=1 - [PSA4_HUMAN]	15.33	1	4	4	17	76.48	3.83	1	2	114.862	11.88	3	3	91.0523	10.34	3	3	59.94	8.81	2	2	107.21	15.33	4	4	88.7033	10.34	3	3	261	29.4652	7.72314
P48507	Glutamate--cysteine ligase regulatory subunit OS=Homo sapiens GN=GCLM PE=1 SV=1 - [GSH0_HUMAN]	15.33	1	3	3	8	67.63	4.74	1	1	140.723	15.33	3	3					74.1	9.85	2	2	88.03	9.85	2	2					274	30.7078	6.02393
Q16637	Survival motor neuron protein OS=Homo sapiens GN=SMN1 PE=1 SV=1 - [SMN_HUMAN]	15.31	1	3	3	6	56.32	6.12	1	1					83	9.18	2	4									20.62	3.06	1	1	294	31.8285	6.55127
Q8N5M9	Protein jagunal homolog 1 OS=Homo sapiens GN=JAGN1 PE=1 SV=1 - [JAGN1_HUMAN]	15.3	1	5	5	14	40.06	6.56	1	1	77.54	6.56	1	1	258.73	15.3	5	8	37.27	6.56	1	1					79.15	14.21	3	3	183	21.1111	9.72998
Q9UBI6	Guanine nucleotide-binding protein G(I)/G(S)/G(O) subunit gamma-12 OS=Homo sapiens GN=GNG12 PE=1 SV=3 - [GBG12_HUMAN]	15.28	1	1	1	2									31.98	15.28	1	1									36.16	15.28	1	1	72	8.00117	8.96826
Q14195	Dihydropyrimidinase-related protein 3 OS=Homo sapiens GN=DPYSL3 PE=1 SV=1 - [DPYL3_HUMAN]	15.26	2	5	7	10					263.619	15.26	7	7	44.87	2.81	1	1					29.81	1.23	1	1	0	1.23	1	1	570	61.9241	6.49365
Q99720	Sigma non-opioid intracellular receptor 1 OS=Homo sapiens GN=SIGMAR1 PE=1 SV=1 - [SGMR1_HUMAN]	15.25	1	4	4	17	30.51	9.42	2	2	43.96	9.42	2	2	106.579	15.25	4	5	29.95	9.42	2	2	38.32	5.83	1	1	73.73	8.52	2	5	223	25.1118	5.96045
O15155	BET1 homolog OS=Homo sapiens GN=BET1 PE=1 SV=1 - [BET1_HUMAN]	15.25	1	1	1	1									97.87	15.25	1	1													118	13.2808	9.05615
Q15155	Nodal modulator 1 OS=Homo sapiens GN=NOMO1 PE=1 SV=5 - [NOMO1_HUMAN]	15.22	1	1	15	42	59.71	2.05	2	2	98.7267	2.05	2	3	833.778	14.57	14	27	84.0663	1.96	2	2	71.13	1.23	1	1	185.386	5.48	6	7	1222	134.239	5.80811
Q96AJ9	Vesicle transport through interaction with t-SNAREs homolog 1A OS=Homo sapiens GN=VTI1A PE=1 SV=2 - [VTI1A_HUMAN]	15.21	1	2	2	2									0	4.61	1	1					55.65	10.6	1	1					217	25.2021	6.40479
Q92643	GPI-anchor transamidase OS=Homo sapiens GN=PIGK PE=1 SV=2 - [GPI8_HUMAN]	15.19	1	5	5	8	54.46	5.57	2	2	46.34	2.78	1	1	176.212	15.19	5	5													395	45.2227	6.16357
P54727	UV excision repair protein RAD23 homolog B OS=Homo sapiens GN=RAD23B PE=1 SV=1 - [RD23B_HUMAN]	15.16	2	5	5	7									59.17	7.09	1	1									139.387	15.16	5	6	409	43.1446	4.84326
Q96T76	MMS19 nucleotide excision repair protein homolog OS=Homo sapiens GN=MMS19 PE=1 SV=2 - [MMS19_HUMAN]	15.15	4	16	16	51					98.6018	3.01	4	4	450.027	15.15	16	28	61.2433	3.3	4	4	92.7093	2.52	3	3	229.636	9.22	11	12	1030	113.217	6.354
P37837	Transaldolase OS=Homo sapiens GN=TALDO1 PE=1 SV=2 - [TALDO_HUMAN]	15.13	1	5	5	7									62.15	5.64	2	2					90.1674	7.12	2	2	87.5377	8.9	3	3	337	37.5165	6.81494
P62306	Small nuclear ribonucleoprotein F OS=Homo sapiens GN=SNRPF PE=1 SV=1 - [RUXF_HUMAN]	15.12	1	1	1	3									106.523	15.12	1	2									66.83	15.12	1	1	86	9.71878	4.66553
P15151	Poliovirus receptor OS=Homo sapiens GN=PVR PE=1 SV=2 - [PVR_HUMAN]	15.11	1	6	6	14					87.1348	8.63	4	4	80.9254	11.51	4	4					72.2083	6.47	3	3	64	6	2	3	417	45.2738	6.52197
P47914	60S ribosomal protein L29 OS=Homo sapiens GN=RPL29 PE=1 SV=2 - [RL29_HUMAN]	15.09	1	3	3	10	67.66	9.43	1	2	89.22	9.43	1	2	80.25	14.47	2	2	27.63	9.43	1	1	58.88	10.06	2	2	31.97	9.43	1	1	159	17.7411	11.6636
Q9UEU0	Vesicle transport through interaction with t-SNAREs homolog 1B OS=Homo sapiens GN=VTI1B PE=1 SV=3 - [VTI1B_HUMAN]	15.09	1	2	2	3									57.7789	15.09	2	2									36.44	4.31	1	1	232	26.6719	9.0415
Q9Y394	Dehydrogenase/reductase SDR family member 7 OS=Homo sapiens GN=DHRS7 PE=1 SV=1 - [DHRS7_HUMAN]	15.04	1	5	5	9					35.38	2.36	1	1	182.4	9.73	3	5					66.8213	5.31	2	2	31.37	2.36	1	1	339	38.2741	8.32373
Q9UPT5	Exocyst complex component 7 OS=Homo sapiens GN=EXOC7 PE=1 SV=3 - [EXOC7_HUMAN]	14.97	1	9	9	13	37.87	1.36	1	1					269.53	14.97	9	10	28.12	1.36	1	1					25.36	0.95	1	1	735	83.3301	6.78564
Q7RTS9	Dymeclin OS=Homo sapiens GN=DYM PE=1 SV=1 - [DYM_HUMAN]	14.95	1	12	12	19					0	1.2	1	1	139.784	14.95	12	16									59.86	2.84	2	2	669	75.887	5.85889
Q92506	Estradiol 17-beta-dehydrogenase 8 OS=Homo sapiens GN=HSD17B8 PE=1 SV=2 - [DHB8_HUMAN]	14.94	1	3	3	6					130.726	14.94	3	3									142.265	14.94	3	3					261	26.9568	6.53662
Q9P0I2	ER membrane protein complex subunit 3 OS=Homo sapiens GN=EMC3 PE=1 SV=3 - [EMC3_HUMAN]	14.94	1	3	3	6									206.58	14.94	3	6													261	29.9324	6.81494
O60488	Long-chain-fatty-acid--CoA ligase 4 OS=Homo sapiens GN=ACSL4 PE=1 SV=2 - [ACSL4_HUMAN]	14.91	1	6	8	16	72.1212	4.08	2	2	76.7233	2.95	2	3	285.95	11.95	6	8	44.6	2.53	1	1					50.74	3.38	2	2	711	79.1367	8.38232
Q13057	Bifunctional coenzyme A synthase OS=Homo sapiens GN=COASY PE=1 SV=4 - [COASY_HUMAN]	14.89	1	9	9	15					138.09	14.89	9	9					39.98	5.32	2	2	78.03	7.27	4	4					564	62.29	6.99072
Q15393	Splicing factor 3B subunit 3 OS=Homo sapiens GN=SF3B3 PE=1 SV=4 - [SF3B3_HUMAN]	14.87	1	15	15	35					192.122	5.26	5	5	250.985	7.64	7	8	114.247	4.68	4	4	124.166	4.03	4	4	351.75	10.27	11	14	1217	135.492	5.26221
Q16555	Dihydropyrimidinase-related protein 2 OS=Homo sapiens GN=DPYSL2 PE=1 SV=1 - [DPYL2_HUMAN]	14.86	1	5	7	11					222.058	14.86	7	7	58.31	5.07	2	2					63.35	4.02	2	2					572	62.2546	6.37939
P20645	Cation-dependent mannose-6-phosphate receptor OS=Homo sapiens GN=M6PR PE=1 SV=1 - [MPRD_HUMAN]	14.8	1	3	3	3									117.58	14.8	3	3													277	30.9734	5.8335
Q15041	ADP-ribosylation factor-like protein 6-interacting protein 1 OS=Homo sapiens GN=ARL6IP1 PE=1 SV=2 - [AR6P1_HUMAN]	14.78	1	4	4	9	26.87	4.93	1	1	26.3	4.93	1	1	79.0405	9.85	3	4	25.75	11.82	2	2					36.84	6.9	1	1	203	23.3474	9.31982
O15372	Eukaryotic translation initiation factor 3 subunit H OS=Homo sapiens GN=EIF3H PE=1 SV=1 - [EIF3H_HUMAN]	14.77	1	4	4	6									154.992	12.22	3	4									88.21	5.97	2	2	352	39.9051	6.53662
Q9H910	Hematological and neurological expressed 1-like protein OS=Homo sapiens GN=HN1L PE=1 SV=1 - [HN1L_HUMAN]	14.74	1	2	2	3					49.11	7.37	1	1					24.25	7.37	1	1	55.32	7.37	1	1					190	20.051	9.26123
Q9Y5L4	Mitochondrial import inner membrane translocase subunit Tim13 OS=Homo sapiens GN=TIMM13 PE=1 SV=1 - [TIM13_HUMAN]	14.74	1	1	1	3					58.87	14.74	1	1	96.49	14.74	1	1									51.07	14.74	1	1	95	10.493	8.17725
Q00688	Peptidyl-prolyl cis-trans isomerase FKBP3 OS=Homo sapiens GN=FKBP3 PE=1 SV=1 - [FKBP3_HUMAN]	14.73	1	3	3	4					60.28	14.29	2	2									46.85	6.25	2	2					224	25.1613	9.27588
Q9Y295	Developmentally-regulated GTP-binding protein 1 OS=Homo sapiens GN=DRG1 PE=1 SV=1 - [DRG1_HUMAN]	14.71	1	4	4	7	47.17	4.36	1	1	55.0479	6.27	2	2	57.92	3	1	1					94.067	7.36	2	2	82.16	4.09	1	1	367	40.5168	8.89502
Q9HC38	Glyoxalase domain-containing protein 4 OS=Homo sapiens GN=GLOD4 PE=1 SV=1 - [GLOD4_HUMAN]	14.7	1	4	4	9	67.2037	14.7	4	4	76.7892	7.35	2	2					45.36	4.15	1	1	79.2636	7.03	2	2					313	34.7713	5.60498
Q9HC21	Mitochondrial thiamine pyrophosphate carrier OS=Homo sapiens GN=SLC25A19 PE=1 SV=1 - [TPC_HUMAN]	14.69	1	4	4	4					93.4712	11.56	3	3	28.73	3.13	1	1													320	35.4883	9.5542
P37268	Squalene synthase OS=Homo sapiens GN=FDFT1 PE=1 SV=1 - [FDFT_HUMAN]	14.63	1	5	5	10									172.458	14.63	5	6									54.2022	11.99	4	4	417	48.0842	6.53662
Q9BXW9	Fanconi anemia group D2 protein OS=Homo sapiens GN=FANCD2 PE=1 SV=1 - [FACD2_HUMAN]	14.62	1	20	20	43	435.234	10.2	13	16	130.861	2.52	3	3	425.3	8.7	11	16									208.604	5.3	7	8	1471	166.356	6.23975
P36957	Dihydrolipoyllysine-residue succinyltransferase component of 2-oxoglutarate dehydrogenase complex, mitochondrial OS=Homo sapiens GN=DLST PE=1 SV=4 - [ODO2_HUMAN]	14.57	1	6	6	17					79.9749	4.19	2	2	84.3575	6.62	3	3									362.464	13.02	5	12	453	48.7245	8.95361
Q96KA5	Cleft lip and palate transmembrane protein 1-like protein OS=Homo sapiens GN=CLPTM1L PE=1 SV=1 - [CLP1L_HUMAN]	14.5	1	7	7	18	49.35	1.86	1	1					256.521	12.08	6	8					65.43	1.86	1	2	207.199	11.52	6	7	538	62.189	8.55811
P56385	ATP synthase subunit e, mitochondrial OS=Homo sapiens GN=ATP5I PE=1 SV=2 - [ATP5I_HUMAN]	14.49	1	1	1	3	39.02	14.49	1	1					47.87	14.49	1	1									32.62	14.49	1	1	69	7.92833	9.34912
P57105	Synaptojanin-2-binding protein OS=Homo sapiens GN=SYNJ2BP PE=1 SV=2 - [SYJ2B_HUMAN]	14.48	1	2	2	4					29.45	6.21	1	1	40.53	6.21	1	1									55.8687	14.48	2	2	145	15.9182	6.30322
Q9UDX5	Mitochondrial fission process protein 1 OS=Homo sapiens GN=MTFP1 PE=1 SV=1 - [MTFP1_HUMAN]	14.46	1	2	2	4	32.3	6.63	1	1	79.919	14.46	2	2	62.55	6.63	1	1													166	17.9986	9.30518
Q99613	Eukaryotic translation initiation factor 3 subunit C OS=Homo sapiens GN=EIF3C PE=1 SV=1 - [EIF3C_HUMAN]	14.46	2	16	16	46					270.991	10.19	11	12	279.086	8.87	9	11	268.391	8.43	8	9	152.07	6.79	6	6	227.545	6.79	6	8	913	105.278	5.68115
Q9P003	Protein cornichon homolog 4 OS=Homo sapiens GN=CNIH4 PE=1 SV=1 - [CNIH4_HUMAN]	14.39	1	1	1	11	34.62	14.39	1	1					279.67	14.39	1	8									54.31	14.39	1	2	139	16.0822	6.65381
P60228	Eukaryotic translation initiation factor 3 subunit E OS=Homo sapiens GN=EIF3E PE=1 SV=1 - [EIF3E_HUMAN]	14.38	1	7	7	15	31.48	2.02	1	1	44.13	2.47	1	1	78.3096	8.09	4	4									161.077	12.36	6	9	445	52.1874	6.03662
Q15185	Prostaglandin E synthase 3 OS=Homo sapiens GN=PTGES3 PE=1 SV=1 - [TEBP_HUMAN]	14.37	1	2	2	2					41.41	14.37	2	2																	160	18.6854	4.53857
P53365	Arfaptin-2 OS=Homo sapiens GN=ARFIP2 PE=1 SV=1 - [ARFP2_HUMAN]	14.37	1	4	4	6					31.61	3.23	1	1	42.88	4.99	1	1					87.4241	9.38	3	3	23.37	4.99	1	1	341	37.8324	6.03662
O43324	Eukaryotic translation elongation factor 1 epsilon-1 OS=Homo sapiens GN=EEF1E1 PE=1 SV=1 - [MCA3_HUMAN]	14.37	1	2	2	3																	41.83	5.75	1	1	43.89	14.37	2	2	174	19.7983	8.54346
P49006	MARCKS-related protein OS=Homo sapiens GN=MARCKSL1 PE=1 SV=2 - [MRP_HUMAN]	14.36	1	2	2	5									67.93	14.36	2	2	44.35	7.69	1	1					100.726	14.36	2	2	195	19.5172	4.66553
Q92769	Histone deacetylase 2 OS=Homo sapiens GN=HDAC2 PE=1 SV=2 - [HDAC2_HUMAN]	14.34	4	6	6	15					97.06	11.48	4	4	22.96	2.46	1	1					53.01	2.66	1	2	126.903	7.79	4	8	488	55.3288	5.90967
Q96HE7	ERO1-like protein alpha OS=Homo sapiens GN=ERO1L PE=1 SV=2 - [ERO1A_HUMAN]	14.32	2	6	6	9					158.589	12.61	5	5					69.23	2.99	1	1					95.32	7.05	3	3	468	54.3581	5.68115
P55036	26S proteasome non-ATPase regulatory subunit 4 OS=Homo sapiens GN=PSMD4 PE=1 SV=1 - [PSMD4_HUMAN]	14.32	1	4	4	6																					238.01	14.32	4	6	377	40.7112	4.79248
P01116	GTPase KRas OS=Homo sapiens GN=KRAS PE=1 SV=1 - [RASK_HUMAN]	14.29	1	1	2	5	60.62	7.94	1	1					43.56	6.35	1	2									30.67	6.35	1	2	189	21.642	6.771
P61077	Ubiquitin-conjugating enzyme E2 D3 OS=Homo sapiens GN=UBE2D3 PE=1 SV=1 - [UB2D3_HUMAN]	14.29	2	2	2	5					66.43	14.29	2	4									35.85	7.48	1	1					147	16.6764	7.79639
Q15436	Protein transport protein Sec23A OS=Homo sapiens GN=SEC23A PE=1 SV=2 - [SC23A_HUMAN]	14.25	1	6	8	17	41.96	1.57	1	1	120.921	6.01	3	3	62.57	3.27	2	2	243.737	11.24	6	6	132.468	3.92	2	2	85.1067	4.58	3	3	765	86.1053	7.07861
Q13148	TAR DNA-binding protein 43 OS=Homo sapiens GN=TARDBP PE=1 SV=1 - [TADBP_HUMAN]	14.25	1	5	5	5									116.137	7.97	3	3									78.74	6.28	2	2	414	44.7113	6.18896
Q06124	Tyrosine-protein phosphatase non-receptor type 11 OS=Homo sapiens GN=PTPN11 PE=1 SV=2 - [PTN11_HUMAN]	14.24	1	7	7	9					92.0329	11.22	6	6									66.1646	6.53	3	3					597	68.3933	7.29834
Q96JB5	CDK5 regulatory subunit-associated protein 3 OS=Homo sapiens GN=CDK5RAP3 PE=1 SV=2 - [CK5P3_HUMAN]	14.23	1	7	7	9					65.6508	5.93	3	3	91.0266	6.52	3	3					32.3	2.17	1	1	49.67	4.55	2	2	506	56.885	4.75439
Q9BVP2	Guanine nucleotide-binding protein-like 3 OS=Homo sapiens GN=GNL3 PE=1 SV=2 - [GNL3_HUMAN]	14.21	1	6	6	8					131.543	14.21	6	7													30.74	1.46	1	1	549	61.9545	9.15869
Q7Z4R8	UPF0669 protein C6orf120 OS=Homo sapiens GN=C6orf120 PE=1 SV=1 - [CF120_HUMAN]	14.14	1	1	1	1									28.51	14.14	1	1													191	20.7594	4.84326
P61923	Coatomer subunit zeta-1 OS=Homo sapiens GN=COPZ1 PE=1 SV=1 - [COPZ1_HUMAN]	14.12	1	2	2	3									26.16	8.47	1	1					0	8.47	1	1	27.78	5.65	1	1	177	20.1855	4.80518
Q96JJ7	Protein disulfide-isomerase TMX3 OS=Homo sapiens GN=TMX3 PE=1 SV=2 - [TMX3_HUMAN]	14.1	1	6	6	14					174.65	11.23	5	6	151.36	10.57	4	4									69.0056	3.52	2	4	454	51.8389	4.90674
Q9Y282	Endoplasmic reticulum-Golgi intermediate compartment protein 3 OS=Homo sapiens GN=ERGIC3 PE=1 SV=1 - [ERGI3_HUMAN]	14.1	1	7	7	11									69.9546	6.01	3	3	28.65	2.35	1	1	33.43	2.35	1	1	61.7874	12.01	6	6	383	43.1945	6.06201
P55786	Puromycin-sensitive aminopeptidase OS=Homo sapiens GN=NPEPPS PE=1 SV=2 - [PSA_HUMAN]	14.04	2	12	12	24					63.6622	2.07	2	2	257.48	10.88	9	10	68.8694	2.72	2	2	37.15	1.09	1	1	242.19	7.83	7	9	919	103.211	5.71924
P33176	Kinesin-1 heavy chain OS=Homo sapiens GN=KIF5B PE=1 SV=1 - [KINH_HUMAN]	14.02	3	11	11	23					116.55	4.05	3	3	164.123	7.37	6	6	205.96	7.48	6	6	68.4045	1.97	2	2	218.387	7.06	6	6	963	109.617	6.50732
P52597	Heterogeneous nuclear ribonucleoprotein F OS=Homo sapiens GN=HNRNPF PE=1 SV=3 - [HNRPF_HUMAN]	13.98	1	4	5	13					119.439	8.19	3	5					45.63	3.86	1	1	55.896	6.27	2	2	104.08	10.12	4	5	415	45.6429	5.57959
Q15417	Calponin-3 OS=Homo sapiens GN=CNN3 PE=1 SV=1 - [CNN3_HUMAN]	13.98	1	3	3	3					29.4	4.26	1	1									76.82	9.73	2	2					329	36.3908	6.04932
Q96QU8	Exportin-6 OS=Homo sapiens GN=XPO6 PE=1 SV=1 - [XPO6_HUMAN]	13.96	1	18	18	29					132.686	4.71	5	5	420.767	11.38	15	19									106.625	3.91	4	5	1125	128.801	6.354
Q92597	Protein NDRG1 OS=Homo sapiens GN=NDRG1 PE=1 SV=1 - [NDRG1_HUMAN]	13.96	1	3	3	5									248.79	13.96	3	4									98.54	3.55	1	1	394	42.8077	5.8208
P14854	Cytochrome c oxidase subunit 6B1 OS=Homo sapiens GN=COX6B1 PE=1 SV=2 - [CX6B1_HUMAN]	13.95	1	1	1	1	28.15	13.95	1	1																					86	10.1857	7.04932
P00505	Aspartate aminotransferase, mitochondrial OS=Homo sapiens GN=GOT2 PE=1 SV=3 - [AATM_HUMAN]	13.95	1	6	6	11					71.6673	4.65	2	2	34.29	3.02	1	1					199.55	11.63	5	5	90.9479	7.67	3	3	430	47.4873	9.01221
P10515	Dihydrolipoyllysine-residue acetyltransferase component of pyruvate dehydrogenase complex, mitochondrial OS=Homo sapiens GN=DLAT PE=1 SV=3 - [ODP2_HUMAN]	13.91	1	9	9	14	29.75	2.16	1	1	62.9292	5.56	4	4	108.965	7.57	4	4					61.5163	2.94	2	2	90.6243	4.95	3	3	647	68.9531	7.84033
Q02878	60S ribosomal protein L6 OS=Homo sapiens GN=RPL6 PE=1 SV=3 - [RL6_HUMAN]	13.89	1	5	5	5	0	3.47	1	1	28	6.6	2	2	40.42	3.13	1	1					34.63	4.17	1	1					288	32.7076	10.5796
Q99627	COP9 signalosome complex subunit 8 OS=Homo sapiens GN=COPS8 PE=1 SV=1 - [CSN8_HUMAN]	13.88	1	2	2	6									58.88	7.18	1	1					76.38	7.18	1	1	211.785	13.88	2	4	209	23.211	5.37646
P61088	Ubiquitin-conjugating enzyme E2 N OS=Homo sapiens GN=UBE2N PE=1 SV=1 - [UBE2N_HUMAN]	13.82	2	2	2	6					32.49	7.24	1	1	40.94	7.24	1	1									115.36	13.82	2	4	152	17.127	6.56592
P82979	SAP domain-containing ribonucleoprotein OS=Homo sapiens GN=SARNP PE=1 SV=3 - [SARNP_HUMAN]	13.81	1	3	3	4	52.06	4.29	1	1	39.56	4.76	1	1									41.92	4.76	1	1	22.48	4.76	1	1	210	23.6564	6.41748
Q92499	ATP-dependent RNA helicase DDX1 OS=Homo sapiens GN=DDX1 PE=1 SV=2 - [DDX1_HUMAN]	13.78	1	10	10	14					38.7442	3.38	2	2	152.964	10.27	8	8	63.5339	4.73	3	3					29.73	1.08	1	1	740	82.3798	7.2251
Q9NQE9	Histidine triad nucleotide-binding protein 3 OS=Homo sapiens GN=HINT3 PE=1 SV=1 - [HINT3_HUMAN]	13.74	1	2	2	3									71.17	13.74	2	2									51.2	5.49	1	1	182	20.3481	6.59521
P50897	Palmitoyl-protein thioesterase 1 OS=Homo sapiens GN=PPT1 PE=1 SV=1 - [PPT1_HUMAN]	13.73	1	3	3	11	75.7	4.9	1	1					233.82	13.73	3	6	99.2	10.78	2	2	51.42	4.9	1	1	61.5	4.9	1	1	306	34.1713	6.52197
Q8N4H5	Mitochondrial import receptor subunit TOM5 homolog OS=Homo sapiens GN=TOMM5 PE=1 SV=1 - [TOM5_HUMAN]	13.73	1	1	1	1									35.46	13.73	1	1													51	6.03137	9.70068
Q02338	D-beta-hydroxybutyrate dehydrogenase, mitochondrial OS=Homo sapiens GN=BDH1 PE=1 SV=3 - [BDH_HUMAN]	13.7	1	3	3	4					89.7561	7.87	2	2	41.99	2.92	1	1					22.95	5.83	1	1					343	38.1325	8.95361
O43776	Asparagine--tRNA ligase, cytoplasmic OS=Homo sapiens GN=NARS PE=1 SV=1 - [SYNC_HUMAN]	13.69	1	7	7	14	53.3407	3.83	2	2	144.344	12.23	6	6	79.5133	5.29	3	3	30.5	2.37	1	1	49.46	4.01	2	2					548	62.9025	6.25244
O15397	Importin-8 OS=Homo sapiens GN=IPO8 PE=1 SV=2 - [IPO8_HUMAN]	13.69	1	13	14	42	136.806	4.24	4	4	209.359	7.52	7	7	500.713	12.73	13	18	148.504	5.11	5	5	206.862	5.5	5	5	86.9796	2.12	2	3	1037	119.861	5.16064
O15127	Secretory carrier-associated membrane protein 2 OS=Homo sapiens GN=SCAMP2 PE=1 SV=2 - [SCAM2_HUMAN]	13.68	1	3	3	10					203.51	9.73	2	3	189.65	10.03	2	4					126.69	9.73	2	2	44.99	3.95	1	1	329	36.6253	6.1001
P63151	Serine/threonine-protein phosphatase 2A 55 kDa regulatory subunit B alpha isoform OS=Homo sapiens GN=PPP2R2A PE=1 SV=1 - [2ABA_HUMAN]	13.65	4	5	5	7	29.98	3.36	1	1	50.9421	11.19	4	4													51.45	4.92	2	2	447	51.6595	6.20166
O00461	Golgi integral membrane protein 4 OS=Homo sapiens GN=GOLIM4 PE=1 SV=1 - [GOLI4_HUMAN]	13.65	1	7	7	9									201.426	13.65	7	8									29.24	2.3	1	1	696	81.8313	4.76709
P00441	Superoxide dismutase [Cu-Zn] OS=Homo sapiens GN=SOD1 PE=1 SV=2 - [SODC_HUMAN]	13.64	1	2	2	2																					50.19	13.64	2	2	154	15.9259	6.12549
P19367	Hexokinase-1 OS=Homo sapiens GN=HK1 PE=1 SV=3 - [HXK1_HUMAN]	13.63	2	10	11	17					64.7867	4.03	3	3	145.531	7.09	6	6	89.2567	3.38	3	3					81.9968	5.23	5	5	917	102.42	6.80029
Q9H936	Mitochondrial glutamate carrier 1 OS=Homo sapiens GN=SLC25A22 PE=1 SV=1 - [GHC1_HUMAN]	13.62	2	4	4	6	39.87	2.48	1	1	67.92	4.64	1	1									129.454	13.62	4	4					323	34.4483	9.29053
Q99417	C-Myc-binding protein OS=Homo sapiens GN=MYCBP PE=1 SV=3 - [MYCBP_HUMAN]	13.59	1	1	1	2									27.76	13.59	1	1									20.97	13.59	1	1	103	11.9593	5.90967
Q9HD45	Transmembrane 9 superfamily member 3 OS=Homo sapiens GN=TM9SF3 PE=1 SV=2 - [TM9S3_HUMAN]	13.58	1	8	8	12	41.66	1.87	1	1	34.81	1.87	1	1	104.58	6.96	4	7									40.2767	4.24	3	3	589	67.8431	7.21045
Q9H4I3	TraB domain-containing protein OS=Homo sapiens GN=TRABD PE=1 SV=1 - [TRABD_HUMAN]	13.56	1	5	5	10	44.56	2.66	1	1	62.38	7.18	2	2	119.83	3.19	1	2					45	3.19	1	1	81.8333	6.91	3	4	376	42.2939	8.00146
Q7Z4W1	L-xylulose reductase OS=Homo sapiens GN=DCXR PE=1 SV=2 - [DCXR_HUMAN]	13.52	1	3	3	3					79.6706	13.52	3	3																	244	25.8966	8.104
P56937	3-keto-steroid reductase OS=Homo sapiens GN=HSD17B7 PE=1 SV=1 - [DHB7_HUMAN]	13.49	1	4	4	7					107.113	10.26	3	4	63.73	6.74	2	2					48.22	3.52	1	1					341	38.1818	8.104
Q8N983	39S ribosomal protein L43, mitochondrial OS=Homo sapiens GN=MRPL43 PE=1 SV=1 - [RM43_HUMAN]	13.49	1	3	3	4									34.19	5.12	1	1									79.9782	13.49	3	3	215	23.4162	8.646
O94903	Proline synthase co-transcribed bacterial homolog protein OS=Homo sapiens GN=PROSC PE=1 SV=1 - [PROSC_HUMAN]	13.45	1	3	3	5	62.62	4.73	1	1	54.2906	8.73	2	2					24.07	4.73	1	1	21.15	5.82	1	1					275	30.3246	7.50342
Q96CW5	Gamma-tubulin complex component 3 OS=Homo sapiens GN=TUBGCP3 PE=1 SV=2 - [GCP3_HUMAN]	13.45	1	10	10	19									318.461	11.14	8	9	73.3038	3.31	3	3					281.295	7.83	6	7	907	103.506	8.11865
Q16698	2,4-dienoyl-CoA reductase, mitochondrial OS=Homo sapiens GN=DECR1 PE=1 SV=1 - [DECR_HUMAN]	13.43	1	3	3	6					52.8201	13.43	3	3	60.98	3.88	1	1					44.0123	10.45	2	2					335	36.0448	9.27588
P12532	Creatine kinase U-type, mitochondrial OS=Homo sapiens GN=CKMT1A PE=1 SV=1 - [KCRU_HUMAN]	13.43	2	5	5	6					79.89	7.67	2	2	82.0533	8.15	3	3									45.53	2.64	1	1	417	47.0072	8.33838
Q08J23	tRNA (cytosine(34)-C(5))-methyltransferase OS=Homo sapiens GN=NSUN2 PE=1 SV=2 - [NSUN2_HUMAN]	13.43	1	8	8	18									250.042	12.52	7	9	109.8	3.52	2	2					221.754	5.08	4	7	767	86.4158	6.771
Q9BW92	Threonine--tRNA ligase, mitochondrial OS=Homo sapiens GN=TARS2 PE=1 SV=1 - [SYTM_HUMAN]	13.37	1	8	8	16	60.06	1.39	1	1	132.19	6.41	3	3	69.0519	4.18	3	3	81.49	3.2	2	2	116.817	4.32	2	2	125.218	5.71	4	5	718	80.9854	7.29834
Q96DX4	RING finger and SPRY domain-containing protein 1 OS=Homo sapiens GN=RSPRY1 PE=2 SV=1 - [RSPRY_HUMAN]	13.37	1	6	6	9					232.601	6.25	3	4	171.897	11.98	5	5													576	64.1389	5.56689
O15067	Phosphoribosylformylglycinamidine synthase OS=Homo sapiens GN=PFAS PE=1 SV=4 - [PUR4_HUMAN]	13.3	1	15	15	32	384.094	9.94	10	11	322.338	9.57	11	12	93.9	1.57	2	3					54.4	1.79	2	2	85.72	2.32	3	4	1338	144.643	5.75732
O75223	Gamma-glutamylcyclotransferase OS=Homo sapiens GN=GGCT PE=1 SV=1 - [GGCT_HUMAN]	13.3	1	2	2	2					51.46	13.3	2	2																	188	20.9943	5.13525
Q969Q5	Ras-related protein Rab-24 OS=Homo sapiens GN=RAB24 PE=1 SV=1 - [RAB24_HUMAN]	13.3	1	2	2	2					85.03	7.88	1	1													20	5.42	1	1	203	23.1094	6.22705
P07203	Glutathione peroxidase 1 OS=Homo sapiens GN=GPX1 PE=1 SV=4 - [GPX1_HUMAN]	13.3	1	2	2	2					65.65	13.3	2	2																	203	22.0751	6.55127
P51665	26S proteasome non-ATPase regulatory subunit 7 OS=Homo sapiens GN=PSMD7 PE=1 SV=2 - [PSMD7_HUMAN]	13.27	1	4	4	9	78.77	3.4	1	1					47.12	5.56	2	2	31.43	3.4	1	1	119.65	11.11	3	3	46.35	5.56	2	2	324	37.0025	6.771
O00161	Synaptosomal-associated protein 23 OS=Homo sapiens GN=SNAP23 PE=1 SV=1 - [SNP23_HUMAN]	13.27	1	2	2	3									27.57	6.64	1	1									41.6	13.27	2	2	211	23.3395	5.0083
Q9NXU5	ADP-ribosylation factor-like protein 15 OS=Homo sapiens GN=ARL15 PE=1 SV=1 - [ARL15_HUMAN]	13.24	1	2	2	4	34.2	4.41	1	1	83.9076	13.24	2	2									44.17	4.41	1	1					204	22.8615	5.63037
P61619	Protein transport protein Sec61 subunit alpha isoform 1 OS=Homo sapiens GN=SEC61A1 PE=1 SV=2 - [S61A1_HUMAN]	13.24	2	8	8	29									257.642	10.92	7	19					26.32	2.31	1	1	121.084	10.5	6	9	476	52.2305	8.06006
P17931	Galectin-3 OS=Homo sapiens GN=LGALS3 PE=1 SV=5 - [LEG3_HUMAN]	13.2	1	3	3	10									109.438	13.2	3	6					42.1411	13.2	3	4					250	26.1361	8.55811
O94829	Importin-13 OS=Homo sapiens GN=IPO13 PE=1 SV=3 - [IPO13_HUMAN]	13.19	1	10	10	24					67.9333	6.13	4	4	376.949	11.94	9	14	57.9974	2.39	2	2	80.62	1.45	1	1	73.5689	3.22	3	3	963	108.126	5.30029
P0DJ93	Small integral membrane protein 13 OS=Homo sapiens GN=SMIM13 PE=3 SV=1 - [SIM13_HUMAN]	13.19	1	1	1	1									34.83	13.19	1	1													91	10.3443	6.66846
Q9BVC6	Transmembrane protein 109 OS=Homo sapiens GN=TMEM109 PE=1 SV=1 - [TM109_HUMAN]	13.17	1	6	6	39	126.709	9.47	2	3	142.37	13.17	4	5	360.042	9.47	4	14	104.52	4.94	1	3	73.75	4.94	1	1	439.868	9.47	4	13	243	26.1936	10.4771
Q8N1S5	Zinc transporter ZIP11 OS=Homo sapiens GN=SLC39A11 PE=2 SV=3 - [S39AB_HUMAN]	13.16	1	3	3	9					97.3894	4.97	1	2	154.513	13.16	3	6									72.53	4.97	1	1	342	35.3734	5.60498
Q9BUN8	Derlin-1 OS=Homo sapiens GN=DERL1 PE=1 SV=1 - [DERL1_HUMAN]	13.15	1	3	3	11	52.54	4.38	1	1	29.04	4.38	1	1	158.143	13.15	3	7					29.6	4.38	1	1	0	4.38	1	1	251	28.7818	9.51025
Q92688	Acidic leucine-rich nuclear phosphoprotein 32 family member B OS=Homo sapiens GN=ANP32B PE=1 SV=1 - [AN32B_HUMAN]	13.15	1	3	4	5					61.8013	10.76	3	3	38.39	3.19	1	1	33.32	2.39	1	1									251	28.7703	4.05615
Q9UMS4	Pre-mRNA-processing factor 19 OS=Homo sapiens GN=PRPF19 PE=1 SV=1 - [PRP19_HUMAN]	13.1	1	6	6	8					103.69	7.94	3	3					25.53	3.17	1	1					69.7578	9.72	4	4	504	55.1463	6.60986
P24941	Cyclin-dependent kinase 2 OS=Homo sapiens GN=CDK2 PE=1 SV=2 - [CDK2_HUMAN]	13.09	2	2	3	5					45.6273	13.09	3	3									68.8375	7.72	2	2					298	33.908	8.67529
Q13308	Inactive tyrosine-protein kinase 7 OS=Homo sapiens GN=PTK7 PE=1 SV=2 - [PTK7_HUMAN]	13.08	1	11	11	19	283.212	7.94	6	7	69.77	1.21	1	1	158.066	4.77	4	5									161.985	6.36	6	6	1070	118.317	7.09326
Q9H3P7	Golgi resident protein GCP60 OS=Homo sapiens GN=ACBD3 PE=1 SV=4 - [GCP60_HUMAN]	13.07	1	5	5	11	66.65	3.03	1	1	302.243	13.07	5	5	140.477	10.04	3	3					106.66	4.73	2	2					528	60.556	5.05908
Q5BJF2	Transmembrane protein 97 OS=Homo sapiens GN=TMEM97 PE=1 SV=1 - [TMM97_HUMAN]	13.07	1	3	3	7	45.43	4.55	1	1					50.9967	13.07	2	3									46.48	10.23	2	3	176	20.8342	9.37842
Q6AI08	HEAT repeat-containing protein 6 OS=Homo sapiens GN=HEATR6 PE=1 SV=1 - [HEAT6_HUMAN]	13.04	1	11	11	20									382.167	13.04	11	14	56.13	0.93	1	1					136.156	5.5	5	5	1181	128.699	7.03467
O43447	Peptidyl-prolyl cis-trans isomerase H OS=Homo sapiens GN=PPIH PE=1 SV=1 - [PPIH_HUMAN]	12.99	1	2	2	4					57.35	5.08	1	1					41.71	7.91	1	1	42.1	5.08	1	1	33.04	7.91	1	1	177	19.1956	8.07471
Q9NQ88	Fructose-2,6-bisphosphatase TIGAR OS=Homo sapiens GN=TIGAR PE=1 SV=1 - [TIGAR_HUMAN]	12.96	1	3	3	6					87.311	12.96	3	3									93.9208	12.96	3	3					270	30.0431	7.69385
Q13190	Syntaxin-5 OS=Homo sapiens GN=STX5 PE=1 SV=2 - [STX5_HUMAN]	12.96	1	3	3	3									96.98	8.45	2	2					40.87	4.51	1	1					355	39.6478	9.15869
O95140	Mitofusin-2 OS=Homo sapiens GN=MFN2 PE=1 SV=3 - [MFN2_HUMAN]	12.95	1	9	9	9									202.718	12.95	9	9													757	86.3468	6.97607
P51151	Ras-related protein Rab-9A OS=Homo sapiens GN=RAB9A PE=1 SV=1 - [RAB9A_HUMAN]	12.94	2	3	3	13	31.82	6.97	1	1	48.41	12.44	2	2	129.877	12.94	3	5					85.8368	12.44	2	2	85.2715	12.44	2	3	201	22.8232	5.46533
Q8IZV5	Retinol dehydrogenase 10 OS=Homo sapiens GN=RDH10 PE=1 SV=1 - [RDH10_HUMAN]	12.9	1	4	4	8									109.397	7.62	3	5					80.42	5.28	1	1	34.17	2.35	1	2	341	38.0624	7.40088
Q96IU4	Alpha/beta hydrolase domain-containing protein 14B OS=Homo sapiens GN=ABHD14B PE=1 SV=1 - [ABHEB_HUMAN]	12.86	1	2	2	3					42.29	12.86	2	2	33.42	6.19	1	1													210	22.3316	6.40479
Q9UBS4	DnaJ homolog subfamily B member 11 OS=Homo sapiens GN=DNAJB11 PE=1 SV=1 - [DJB11_HUMAN]	12.85	1	4	4	9													65.2345	7.54	2	2	62.6804	8.38	3	3	125.564	9.78	3	4	358	40.4886	6.17627
Q53H96	Pyrroline-5-carboxylate reductase 3 OS=Homo sapiens GN=PYCRL PE=1 SV=2 - [P5CR3_HUMAN]	12.77	1	3	3	6					71.8013	8.76	2	2	61.21	4.01	1	1					81.8029	8.03	2	2	49.82	4.01	1	1	274	28.6309	7.50342
Q9Y6D0	Selenoprotein K OS=Homo sapiens GN=SELK PE=1 SV=3 - [SELK_HUMAN]	12.77	1	1	1	1																					49.76	12.77	1	1	94	10.6393	10.8579
Q15019	Septin-2 OS=Homo sapiens GN=SEPT2 PE=1 SV=1 - [SEPT2_HUMAN]	12.74	1	4	4	10	49.81	3.32	1	1					102.94	9.7	3	3	64.19	3.88	1	1	79.1	6.93	2	2	110.606	6.37	2	3	361	41.4613	6.59521
O14787	Transportin-2 OS=Homo sapiens GN=TNPO2 PE=1 SV=3 - [TNPO2_HUMAN]	12.71	1	5	12	78	99.9162	3.34	3	5	191.192	7.36	7	9	774.142	11.71	11	35	265.067	5.69	5	9	112.225	3.79	3	3	299.695	10.48	10	17	897	101.322	5.0083
P61011	Signal recognition particle 54 kDa protein OS=Homo sapiens GN=SRP54 PE=1 SV=1 - [SRP54_HUMAN]	12.7	1	7	7	15					110.148	10.52	5	5	57.8217	4.56	2	2	45.2693	4.56	2	2	79.29	2.18	1	1	87.7123	7.54	4	5	504	55.6683	8.74854
P10586	Receptor-type tyrosine-protein phosphatase F OS=Homo sapiens GN=PTPRF PE=1 SV=2 - [PTPRF_HUMAN]	12.69	1	18	20	39	94.8885	2.99	5	5	25.08	0.52	1	1	337.506	8.13	13	15	86.62	1.47	2	2					319.979	9.07	14	16	1907	212.744	6.30322
P49591	Serine--tRNA ligase, cytoplasmic OS=Homo sapiens GN=SARS PE=1 SV=3 - [SYSC_HUMAN]	12.65	1	6	6	11	73.9	1.56	1	2	157.21	11.09	5	6					55.81	1.56	1	1	66.2085	4.28	2	2					514	58.7401	6.43018
O60637	Tetraspanin-3 OS=Homo sapiens GN=TSPAN3 PE=2 SV=1 - [TSN3_HUMAN]	12.65	1	3	3	5									72.1991	9.09	2	3									42.6254	6.32	2	2	253	27.9992	5.80811
P61956	Small ubiquitin-related modifier 2 OS=Homo sapiens GN=SUMO2 PE=1 SV=3 - [SUMO2_HUMAN]	12.63	3	1	1	5	88.79	12.63	1	1					56.08	12.63	1	1	63.49	12.63	1	1					91.89	12.63	1	2	95	10.8644	5.50342
Q9Y6G9	Cytoplasmic dynein 1 light intermediate chain 1 OS=Homo sapiens GN=DYNC1LI1 PE=1 SV=3 - [DC1L1_HUMAN]	12.62	1	5	5	9	31.1	1.91	1	1	45.33	4.21	2	2					42.18	1.91	1	1	59.75	5.54	2	2	62.0851	7.07	3	3	523	56.544	6.41748
Q8TC07	TBC1 domain family member 15 OS=Homo sapiens GN=TBC1D15 PE=1 SV=2 - [TBC15_HUMAN]	12.59	1	8	8	18	112.534	4.92	3	3	168.859	8.68	5	5	84.6082	5.35	4	4	67.14	1.88	1	1	153.847	6.95	4	4	40.84	1.45	1	1	691	79.4397	5.66846
P61081	NEDD8-conjugating enzyme Ubc12 OS=Homo sapiens GN=UBE2M PE=1 SV=1 - [UBC12_HUMAN]	12.57	1	3	3	6	36.76	6.01	1	1	63.4523	10.93	2	2									33.15	12.57	3	3					183	20.8866	7.69385
Q9Y2U9	Kelch domain-containing protein 2 OS=Homo sapiens GN=KLHDC2 PE=1 SV=1 - [KLDC2_HUMAN]	12.56	1	5	5	7									128.696	12.56	5	7													406	46.0693	6.60986
Q9GZP9	Derlin-2 OS=Homo sapiens GN=DERL2 PE=1 SV=1 - [DERL2_HUMAN]	12.55	1	1	1	1																	78.44	12.55	1	1					239	27.5493	7.28369
Q8N6L1	Keratinocyte-associated protein 2 OS=Homo sapiens GN=KRTCAP2 PE=1 SV=2 - [KTAP2_HUMAN]	12.5	1	1	1	1									41.02	12.5	1	1													136	14.6689	9.61279
Q14232	Translation initiation factor eIF-2B subunit alpha OS=Homo sapiens GN=EIF2B1 PE=1 SV=1 - [EI2BA_HUMAN]	12.46	1	3	3	4					77.2	7.21	2	2	33.59	5.25	1	1					37.87	2.62	1	1					305	33.6908	7.32764
O00299	Chloride intracellular channel protein 1 OS=Homo sapiens GN=CLIC1 PE=1 SV=4 - [CLIC1_HUMAN]	12.45	1	2	2	3					65.36	7.47	1	1									78.18	7.47	1	1	29.19	4.98	1	1	241	26.9057	5.17334
P41240	Tyrosine-protein kinase CSK OS=Homo sapiens GN=CSK PE=1 SV=1 - [CSK_HUMAN]	12.44	1	5	5	9	51.6652	4.67	2	2	211.047	9.56	4	5									34.12	1.78	1	1	36.05	2.44	1	1	450	50.6717	7.06396
Q86UE4	Protein LYRIC OS=Homo sapiens GN=MTDH PE=1 SV=2 - [LYRIC_HUMAN]	12.37	1	5	5	6	45.58	2.23	1	1	52.18	2.75	1	1	75.2967	7.39	3	3					49.09	2.75	1	1					582	63.7988	9.31982
Q9Y678	Coatomer subunit gamma-1 OS=Homo sapiens GN=COPG1 PE=1 SV=1 - [COPG1_HUMAN]	12.36	1	7	9	18	34.05	1.26	1	1					125.139	9.27	7	7	58.93	1.26	1	1	96.85	2.06	1	1	132.695	7.67	6	8	874	97.6555	5.46533
O15084	Serine/threonine-protein phosphatase 6 regulatory ankyrin repeat subunit A OS=Homo sapiens GN=ANKRD28 PE=1 SV=5 - [ANR28_HUMAN]	12.35	1	8	10	13									258.319	12.35	10	11					28.09	1.04	1	1	44.96	0.85	1	1	1053	112.894	6.25244
P29144	Tripeptidyl-peptidase 2 OS=Homo sapiens GN=TPP2 PE=1 SV=4 - [TPP2_HUMAN]	12.33	1	13	13	18	43.79	1.28	1	1	49.09	0.64	1	1	144.48	4.56	5	5									361.919	8.49	9	11	1249	138.263	6.31592
Q9UI26	Importin-11 OS=Homo sapiens GN=IPO11 PE=1 SV=1 - [IPO11_HUMAN]	12.31	1	13	13	17					34.9288	2.67	2	2	305.184	12.31	13	13									36.08	2.46	2	2	975	112.463	5.24951
Q15785	Mitochondrial import receptor subunit TOM34 OS=Homo sapiens GN=TOMM34 PE=1 SV=2 - [TOM34_HUMAN]	12.3	1	2	2	2					100.38	5.83	1	1									82.87	6.47	1	1					309	34.5378	8.98291
P04080	Cystatin-B OS=Homo sapiens GN=CSTB PE=1 SV=2 - [CYTB_HUMAN]	12.24	1	1	1	5	45.54	12.24	1	1	38.62	12.24	1	1					70.64	12.24	1	1	45.87	12.24	1	1	27.14	12.24	1	1	98	11.1326	7.56201
Q5VWZ2	Lysophospholipase-like protein 1 OS=Homo sapiens GN=LYPLAL1 PE=1 SV=3 - [LYPL1_HUMAN]	12.24	1	2	2	3					27.69	8.02	1	1									26.82	8.02	1	1	43.03	4.22	1	1	237	26.2994	7.84033
O75027	ATP-binding cassette sub-family B member 7, mitochondrial OS=Homo sapiens GN=ABCB7 PE=1 SV=2 - [ABCB7_HUMAN]	12.23	1	8	8	16					254.816	11.04	7	7	191.353	6.91	5	7					70.21	1.6	1	1	53.83	1.33	1	1	752	82.5892	9.33447
Q92575	UBX domain-containing protein 4 OS=Homo sapiens GN=UBXN4 PE=1 SV=2 - [UBXN4_HUMAN]	12.2	1	4	4	9	0	1.77	1	1	105.37	4.13	1	1	226.88	8.07	3	7													508	56.7427	6.37939
Q9UBX3	Mitochondrial dicarboxylate carrier OS=Homo sapiens GN=SLC25A10 PE=1 SV=2 - [DIC_HUMAN]	12.2	1	3	3	4					104.803	9.41	2	3	47.28	2.79	1	1													287	31.2623	9.53955
Q96C36	Pyrroline-5-carboxylate reductase 2 OS=Homo sapiens GN=PYCR2 PE=1 SV=1 - [P5CR2_HUMAN]	12.19	1	2	3	7	42.96	4.06	1	1	146.741	4.06	1	2	20.94	3.13	1	1					179.041	9.06	2	3					320	33.6157	7.76709
Q86SF2	N-acetylgalactosaminyltransferase 7 OS=Homo sapiens GN=GALNT7 PE=1 SV=1 - [GALT7_HUMAN]	12.18	1	8	8	8									108.957	12.18	8	8													657	75.341	7.10791
Q14008	Cytoskeleton-associated protein 5 OS=Homo sapiens GN=CKAP5 PE=1 SV=3 - [CKAP5_HUMAN]	12.16	1	22	22	33	257.744	4.92	8	9					327.84	6.69	13	13									331.76	5.81	10	11	2032	225.352	7.79639
Q5XKE5	Keratin, type II cytoskeletal 79 OS=Homo sapiens GN=KRT79 PE=1 SV=2 - [K2C79_HUMAN]	12.15	5	1	6	31	309.697	3.93	2	10					88.241	9.91	5	8	171.215	3.93	2	5	28.05	1.68	1	1	79.2219	7.66	4	7	535	57.8002	7.1958
P50395	Rab GDP dissociation inhibitor beta OS=Homo sapiens GN=GDI2 PE=1 SV=2 - [GDIB_HUMAN]	12.13	1	3	5	8					74.19	2.7	1	1									126.887	6.07	2	2	148.45	8.76	4	5	445	50.6309	6.46826
P67936	Tropomyosin alpha-4 chain OS=Homo sapiens GN=TPM4 PE=1 SV=3 - [TPM4_HUMAN]	12.1	4	3	3	7	23.27	5.65	1	1	26.22	6.05	1	1	43.75	5.65	1	1	30.64	5.65	1	1	37.12	12.1	3	3					248	28.5045	4.69092
Q07955	Serine/arginine-rich splicing factor 1 OS=Homo sapiens GN=SRSF1 PE=1 SV=2 - [SRSF1_HUMAN]	12.1	1	3	3	3					71.5426	12.1	3	3																	248	27.7278	10.3599
Q5BJH7	Protein YIF1B OS=Homo sapiens GN=YIF1B PE=1 SV=1 - [YIF1B_HUMAN]	12.1	1	2	2	2									55.6	7.96	1	1									35.04	4.14	1	1	314	34.413	9.15869
Q96EY5	Multivesicular body subunit 12A OS=Homo sapiens GN=MVB12A PE=1 SV=1 - [MB12A_HUMAN]	12.09	1	2	2	3					65.8419	12.09	2	2									67.45	5.49	1	1					273	28.7647	8.90967
P31689	DnaJ homolog subfamily A member 1 OS=Homo sapiens GN=DNAJA1 PE=1 SV=2 - [DNJA1_HUMAN]	12.09	1	4	4	6									126.4	10.33	3	4									60.78	5.04	2	2	397	44.8395	7.07861
P56378	6.8 kDa mitochondrial proteolipid OS=Homo sapiens GN=MP68 PE=1 SV=1 - [68MP_HUMAN]	12.07	1	1	1	1																					27.05	12.07	1	1	58	6.65759	10.0815
P62942	Peptidyl-prolyl cis-trans isomerase FKBP1A OS=Homo sapiens GN=FKBP1A PE=1 SV=2 - [FKB1A_HUMAN]	12.04	1	1	1	2																	57.34	12.04	1	1	59.42	12.04	1	1	108	11.9431	8.1626
P15170	Eukaryotic peptide chain release factor GTP-binding subunit ERF3A OS=Homo sapiens GN=GSPT1 PE=1 SV=1 - [ERF3A_HUMAN]	12.02	2	6	6	8					63.9739	7.82	4	4	23.1	2	1	1	0	2.4	1	1	49.28	4.41	2	2					499	55.7203	5.61768
Q9GZM5	Protein YIPF3 OS=Homo sapiens GN=YIPF3 PE=1 SV=1 - [YIPF3_HUMAN]	12	1	3	3	3									79.22	12	3	3													350	38.2226	5.75732
P26583	High mobility group protein B2 OS=Homo sapiens GN=HMGB2 PE=1 SV=2 - [HMGB2_HUMAN]	11.96	1	2	3	4	30.2575	11.96	2	2	31.46	7.18	1	1					26.12	7.18	1	1									209	24.0187	7.81104
O75880	Protein SCO1 homolog, mitochondrial OS=Homo sapiens GN=SCO1 PE=1 SV=1 - [SCO1_HUMAN]	11.96	1	2	2	6	29.46	5.32	1	1	69.53	11.96	2	2					33.02	5.32	1	1	65.32	11.96	2	2					301	33.7925	8.88037
Q9H0U3	Magnesium transporter protein 1 OS=Homo sapiens GN=MAGT1 PE=1 SV=1 - [MAGT1_HUMAN]	11.94	1	4	4	7					32.48	6.27	2	2	60.76	8.96	3	3					47.01	2.69	1	1	31.41	2.69	1	1	335	38.0114	9.62744
Q15029	116 kDa U5 small nuclear ribonucleoprotein component OS=Homo sapiens GN=EFTUD2 PE=1 SV=1 - [U5S1_HUMAN]	11.93	1	9	10	16					0	1.03	1	1	123.27	6.28	5	5	122.857	3.6	3	3	38.84	1.03	1	1	156.98	7.3	6	6	972	109.366	4.99561
Q6P996	Pyridoxal-dependent decarboxylase domain-containing protein 1 OS=Homo sapiens GN=PDXDC1 PE=1 SV=2 - [PDXD1_HUMAN]	11.93	2	7	7	13									220.137	8.88	5	6	61.2389	4.06	3	3					95.41	6.09	4	4	788	86.6523	5.37646
Q6P1A2	Lysophospholipid acyltransferase 5 OS=Homo sapiens GN=LPCAT3 PE=1 SV=1 - [MBOA5_HUMAN]	11.91	1	5	5	8	47.11	1.85	1	1					179.097	11.91	5	5									20.02	4.52	2	2	487	55.9981	8.68994
Q6IQ22	Ras-related protein Rab-12 OS=Homo sapiens GN=RAB12 PE=1 SV=3 - [RAB12_HUMAN]	11.89	1	2	2	2	37.94	3.69	1	1					50.13	8.2	1	1													244	27.2311	8.41162
Q13011	Delta(3,5)-Delta(2,4)-dienoyl-CoA isomerase, mitochondrial OS=Homo sapiens GN=ECH1 PE=1 SV=2 - [ECH1_HUMAN]	11.89	1	3	3	10	42.92	4.88	1	1	187.436	8.23	2	3	43.32	3.66	1	1	85.94	4.88	1	2	157.002	4.88	1	2	29.11	3.66	1	1	328	35.7934	8.00146
P35270	Sepiapterin reductase OS=Homo sapiens GN=SPR PE=1 SV=1 - [SPRE_HUMAN]	11.88	1	2	2	4					104.59	11.88	2	2									102.772	11.88	2	2					261	28.0308	8.04541
Q3ZAQ7	Vacuolar ATPase assembly integral membrane protein VMA21 OS=Homo sapiens GN=VMA21 PE=1 SV=1 - [VMA21_HUMAN]	11.88	1	1	1	5									67.8	11.88	1	2									80	11.88	1	3	101	11.3469	7.23975
Q9BRR6	ADP-dependent glucokinase OS=Homo sapiens GN=ADPGK PE=1 SV=1 - [ADPGK_HUMAN]	11.87	1	5	5	8					127.78	5.84	2	2	81.19	6.04	3	4					112.85	3.22	1	1	50.51	3.02	1	1	497	54.0547	6.20166
O00165	HCLS1-associated protein X-1 OS=Homo sapiens GN=HAX1 PE=1 SV=2 - [HAX1_HUMAN]	11.83	1	3	3	4									64.9167	11.83	3	3									41.99	3.94	1	1	279	31.6011	4.91943
P60059	Protein transport protein Sec61 subunit gamma OS=Homo sapiens GN=SEC61G PE=1 SV=1 - [SC61G_HUMAN]	11.76	1	1	1	1									30.24	11.76	1	1													68	7.73617	9.99365
Q8N138	ORM1-like protein 3 OS=Homo sapiens GN=ORMDL3 PE=1 SV=1 - [ORML3_HUMAN]	11.76	3	2	2	2									27.21	4.58	1	1									22.25	7.19	1	1	153	17.4833	9.64209
Q5T9A4	ATPase family AAA domain-containing protein 3B OS=Homo sapiens GN=ATAD3B PE=1 SV=1 - [ATD3B_HUMAN]	11.73	1	1	8	17	64.1356	2.93	2	2	137.063	8.64	6	6	87.3349	6.02	4	4					72.8022	4.32	3	3	57.3086	1.23	1	2	648	72.5273	9.20264
Q9BV57	1,2-dihydroxy-3-keto-5-methylthiopentene dioxygenase OS=Homo sapiens GN=ADI1 PE=1 SV=1 - [MTND_HUMAN]	11.73	1	2	2	3					43.0536	11.73	2	2									30.79	3.91	1	1					179	21.4846	5.68115
O43143	Putative pre-mRNA-splicing factor ATP-dependent RNA helicase DHX15 OS=Homo sapiens GN=DHX15 PE=1 SV=2 - [DHX15_HUMAN]	11.7	1	9	9	21					87.3717	4.15	3	3	203.355	9.31	7	8	81.8657	4.53	3	4	112.628	3.14	2	2	101.007	4.53	4	4	795	90.8752	7.45947
Q13596	Sorting nexin-1 OS=Homo sapiens GN=SNX1 PE=1 SV=3 - [SNX1_HUMAN]	11.69	1	4	5	7					72.56	6.7	3	3	43.53	1.92	1	1					84.31	3.07	1	1	53.73	4.98	2	2	522	59.0331	5.14795
Q9Y3E2	BolA-like protein 1 OS=Homo sapiens GN=BOLA1 PE=1 SV=1 - [BOLA1_HUMAN]	11.68	1	1	1	2					32.93	11.68	1	1									41.71	11.68	1	1					137	14.2805	7.95752
O94910	Latrophilin-1 OS=Homo sapiens GN=LPHN1 PE=1 SV=1 - [LPHN1_HUMAN]	11.67	1	15	15	32													252.771	8.14	10	10	108.26	2.1	2	2	515.754	9.5	12	20	1474	162.614	6.59521
Q587I9	Vesicle transport protein SFT2C OS=Homo sapiens GN=SFT2D3 PE=2 SV=1 - [SFT2C_HUMAN]	11.63	1	2	2	2																					63.76	11.63	2	2	215	21.7759	9.89111
Q7L5D6	Golgi to ER traffic protein 4 homolog OS=Homo sapiens GN=GET4 PE=1 SV=1 - [GET4_HUMAN]	11.62	1	3	3	5									88.4067	11.62	3	3									77.53	3.67	1	2	327	36.481	5.41455
P21397	Amine oxidase [flavin-containing] A OS=Homo sapiens GN=MAOA PE=1 SV=1 - [AOFA_HUMAN]	11.57	2	4	4	4					56.3342	9.3	3	3	31.68	2.28	1	1													527	59.6435	7.85498
Q13155	Aminoacyl tRNA synthase complex-interacting multifunctional protein 2 OS=Homo sapiens GN=AIMP2 PE=1 SV=2 - [AIMP2_HUMAN]	11.56	1	2	2	2									81.14	11.56	2	2													320	35.3263	8.22119
P50748	Kinetochore-associated protein 1 OS=Homo sapiens GN=KNTC1 PE=1 SV=1 - [KNTC1_HUMAN]	11.54	1	22	22	35	251.136	5.3	9	9	91.1446	2.17	4	4	389.67	8.96	17	19									50.6436	1.31	3	3	2209	250.588	5.97314
P09972	Fructose-bisphosphate aldolase C OS=Homo sapiens GN=ALDOC PE=1 SV=2 - [ALDOC_HUMAN]	11.54	2	2	4	12					95.52	6.32	1	1	117.2	9.07	3	3					374.86	9.62	3	6	49.7351	8.24	2	2	364	39.4312	6.87354
P22087	rRNA 2'-O-methyltransferase fibrillarin OS=Homo sapiens GN=FBL PE=1 SV=2 - [FBRL_HUMAN]	11.53	2	3	3	6					0	3.43	1	1	22.97	4.05	1	1	25.21	3.43	1	1	33.6883	7.48	2	2	23.95	4.05	1	1	321	33.7634	10.1841
Q29RF7	Sister chromatid cohesion protein PDS5 homolog A OS=Homo sapiens GN=PDS5A PE=1 SV=1 - [PDS5A_HUMAN]	11.52	2	11	11	15									304.702	10.02	9	10									97.68	4.41	5	5	1337	150.734	7.91357
Q9NX47	E3 ubiquitin-protein ligase MARCH5 OS=Homo sapiens GN=MARCH5 PE=1 SV=1 - [MARH5_HUMAN]	11.51	1	2	2	2					63.44	11.51	2	2																	278	31.2112	8.70459
Q9H0V9	VIP36-like protein OS=Homo sapiens GN=LMAN2L PE=1 SV=1 - [LMA2L_HUMAN]	11.49	1	4	4	5	34.93	2.3	1	1	37.18	2.3	1	1	44.22	4.89	2	2					42.7	4.31	1	1					348	39.6852	8.38232
P49069	Calcium signal-modulating cyclophilin ligand OS=Homo sapiens GN=CAMLG PE=1 SV=1 - [CAMLG_HUMAN]	11.49	1	2	2	3									81.6245	11.49	2	3													296	32.9317	8.04541
Q96SZ5	2-aminoethanethiol dioxygenase OS=Homo sapiens GN=ADO PE=1 SV=2 - [AEDO_HUMAN]	11.48	1	2	2	4					53.5388	11.48	2	2									51.63	11.48	2	2					270	29.7319	6.03662
Q9UI10	Translation initiation factor eIF-2B subunit delta OS=Homo sapiens GN=EIF2B4 PE=1 SV=2 - [EI2BD_HUMAN]	11.47	1	5	5	9					186.164	7.07	3	3	75.618	4.59	2	3									128.527	7.07	3	3	523	57.5213	9.37842
Q9C0E8	Protein lunapark OS=Homo sapiens GN=LNP PE=1 SV=2 - [LNP_HUMAN]	11.45	1	4	4	13					103.05	6.07	2	2	205.241	11.45	4	6									142.3	6.07	2	5	428	47.7102	5.10986
P19388	DNA-directed RNA polymerases I, II, and III subunit RPABC1 OS=Homo sapiens GN=POLR2E PE=1 SV=4 - [RPAB1_HUMAN]	11.43	1	2	2	3									27.81	4.76	1	1									95.23	6.67	1	2	210	24.5357	5.94775
P63010	AP-2 complex subunit beta OS=Homo sapiens GN=AP2B1 PE=1 SV=1 - [AP2B1_HUMAN]	11.42	1	4	10	19					23.29	1.49	1	1	224.573	9.71	8	10					0	0.85	1	1	121.744	6.51	6	7	937	104.486	5.37646
Q14344	Guanine nucleotide-binding protein subunit alpha-13 OS=Homo sapiens GN=GNA13 PE=1 SV=2 - [GNA13_HUMAN]	11.41	6	4	4	10					50.6209	2.92	1	2	89.8212	7.69	3	3					72.424	9.28	3	3	85.0332	2.92	1	2	377	44.0217	8.00146
Q92890	Ubiquitin fusion degradation protein 1 homolog OS=Homo sapiens GN=UFD1L PE=1 SV=3 - [UFD1_HUMAN]	11.4	1	3	3	4									101.68	11.4	3	4													307	34.4783	6.69775
Q9Y3C8	Ubiquitin-fold modifier-conjugating enzyme 1 OS=Homo sapiens GN=UFC1 PE=1 SV=3 - [UFC1_HUMAN]	11.38	1	2	2	3					35.61	11.38	2	2					30.73	5.39	1	1									167	19.446	7.40088
Q13283	Ras GTPase-activating protein-binding protein 1 OS=Homo sapiens GN=G3BP1 PE=1 SV=1 - [G3BP1_HUMAN]	11.37	1	4	4	6					55.5744	9.01	3	3	48.72	4.51	2	2									50.37	2.36	1	1	466	52.1321	5.51611
Q99470	Stromal cell-derived factor 2 OS=Homo sapiens GN=SDF2 PE=1 SV=2 - [SDF2_HUMAN]	11.37	1	1	1	2																	190.1	11.37	1	2					211	23.0114	7.32764
O96005	Cleft lip and palate transmembrane protein 1 OS=Homo sapiens GN=CLPTM1 PE=1 SV=1 - [CLPT1_HUMAN]	11.36	1	7	7	22					31.48	1.05	1	1	362.248	11.36	7	13									156.437	6.88	5	8	669	76.0485	6.30322
Q8WWC4	Uncharacterized protein C2orf47, mitochondrial OS=Homo sapiens GN=C2orf47 PE=1 SV=1 - [CB047_HUMAN]	11.34	1	3	3	7	22.28	3.78	1	1	27.04	4.81	1	1	64.7569	6.53	2	2	34.45	3.78	1	1					80.82	3.78	1	2	291	32.524	9.17334
Q9H9E3	Conserved oligomeric Golgi complex subunit 4 OS=Homo sapiens GN=COG4 PE=1 SV=3 - [COG4_HUMAN]	11.34	1	7	7	7									262.469	11.34	7	7													785	89.0264	5.18604
Q9H0P0	Cytosolic 5'-nucleotidase 3A OS=Homo sapiens GN=NT5C3A PE=1 SV=3 - [5NT3A_HUMAN]	11.31	1	2	2	2									72.65	11.31	2	2													336	37.9238	7.12256
P27816	Microtubule-associated protein 4 OS=Homo sapiens GN=MAP4 PE=1 SV=3 - [MAP4_HUMAN]	11.28	1	9	9	14	147.21	8.07	6	6	52.57	1.48	1	1	91.17	2.26	2	2									172.03	5.47	5	5	1152	120.93	5.42725
O43819	Protein SCO2 homolog, mitochondrial OS=Homo sapiens GN=SCO2 PE=1 SV=3 - [SCO2_HUMAN]	11.28	1	3	3	4					33.21	3.38	1	1	45.31	7.52	2	2									24.83	3.76	1	1	266	29.7914	8.85107
P53680	AP-2 complex subunit sigma OS=Homo sapiens GN=AP2S1 PE=1 SV=2 - [AP2S1_HUMAN]	11.27	1	2	2	3					30.79	4.93	1	1	25.47	6.34	1	1									30.6	4.93	1	1	142	17.0067	6.17627
P62070	Ras-related protein R-Ras2 OS=Homo sapiens GN=RRAS2 PE=1 SV=1 - [RRAS2_HUMAN]	11.27	2	2	2	2									63.8598	11.27	2	2													204	23.3847	6.01123
O95674	Phosphatidate cytidylyltransferase 2 OS=Homo sapiens GN=CDS2 PE=1 SV=1 - [CDS2_HUMAN]	11.24	1	3	3	4									168.65	11.24	3	4													445	51.3841	7.09326
Q5VV42	Threonylcarbamoyladenosine tRNA methylthiotransferase OS=Homo sapiens GN=CDKAL1 PE=1 SV=1 - [CDKAL_HUMAN]	11.23	1	6	6	7									169.813	11.23	6	7													579	65.0701	7.45947
O60749	Sorting nexin-2 OS=Homo sapiens GN=SNX2 PE=1 SV=2 - [SNX2_HUMAN]	11.18	1	5	6	10					81.028	5.39	2	2	78.7967	5.97	3	3					98.8759	4.62	2	2	88.2606	6.55	3	3	519	58.4347	5.12256
Q9BTZ2	Dehydrogenase/reductase SDR family member 4 OS=Homo sapiens GN=DHRS4 PE=1 SV=3 - [DHRS4_HUMAN]	11.15	2	3	3	3					28.8497	7.91	2	2									53.21	3.24	1	1					278	29.5184	8.55811
O14981	TATA-binding protein-associated factor 172 OS=Homo sapiens GN=BTAF1 PE=1 SV=2 - [BTAF1_HUMAN]	11.14	1	17	17	29	170.257	3.84	6	6					491.954	10.49	16	18									137.939	2.27	4	5	1849	206.756	6.52197
Q03518	Antigen peptide transporter 1 OS=Homo sapiens GN=TAP1 PE=1 SV=2 - [TAP1_HUMAN]	11.14	1	6	6	6									206.907	11.14	6	6													808	87.1627	8.01611
Q13085	Acetyl-CoA carboxylase 1 OS=Homo sapiens GN=ACACA PE=1 SV=2 - [ACACA_HUMAN]	11.13	2	21	21	32	264.757	6.86	12	12	295.662	7.5	13	13	66.7667	1.83	4	4					56.11	0.98	2	2	40.69	0.34	1	1	2346	265.385	6.3667
O14602	Eukaryotic translation initiation factor 1A, Y-chromosomal OS=Homo sapiens GN=EIF1AY PE=1 SV=4 - [IF1AY_HUMAN]	11.11	2	1	1	1					29	11.11	1	1																	144	16.4323	5.23682
Q8WWV3	Reticulon-4-interacting protein 1, mitochondrial OS=Homo sapiens GN=RTN4IP1 PE=1 SV=2 - [RT4I1_HUMAN]	11.11	1	3	3	3									67.9867	11.11	3	3													396	43.5616	9.11475
Q9BWH2	FUN14 domain-containing protein 2 OS=Homo sapiens GN=FUNDC2 PE=1 SV=2 - [FUND2_HUMAN]	11.11	1	2	2	3									25.95	5.29	1	1									50.43	11.11	2	2	189	20.6627	9.72998
Q9NZL9	Methionine adenosyltransferase 2 subunit beta OS=Homo sapiens GN=MAT2B PE=1 SV=1 - [MAT2B_HUMAN]	11.08	1	3	3	7	89.9576	7.49	2	2	100.706	11.08	3	3									146.864	7.49	2	2					334	37.5282	7.35693
Q7Z3C6	Autophagy-related protein 9A OS=Homo sapiens GN=ATG9A PE=1 SV=3 - [ATG9A_HUMAN]	11.08	1	8	8	11					39.07	1.43	1	1	151.553	7.99	6	7									100.873	2.86	2	3	839	94.387	6.66846
O95163	Elongator complex protein 1 OS=Homo sapiens GN=IKBKAP PE=1 SV=3 - [ELP1_HUMAN]	11.04	1	11	11	13	281.174	9.16	8	8	33.259	1.13	2	2													42.1	2.1	3	3	1332	150.159	5.93506
Q9UBN7	Histone deacetylase 6 OS=Homo sapiens GN=HDAC6 PE=1 SV=2 - [HDAC6_HUMAN]	11.03	1	12	12	34	258.364	7.08	7	8	288.163	7.82	8	9	77.5	1.81	2	2	95.21	1.89	2	2	123.69	4.12	4	6	157.408	6.42	6	7	1215	131.336	5.30029
P35250	Replication factor C subunit 2 OS=Homo sapiens GN=RFC2 PE=1 SV=3 - [RFC2_HUMAN]	11.02	1	3	3	3																	46.99	2.54	1	1	60.1474	8.47	2	2	354	39.1321	6.44287
Q8NCG7	Sn1-specific diacylglycerol lipase beta OS=Homo sapiens GN=DAGLB PE=1 SV=2 - [DGLB_HUMAN]	11.01	1	6	6	8					44.65	1.79	1	1	190.67	11.01	6	6									30.65	1.79	1	1	672	73.6845	6.55127
P07099	Epoxide hydrolase 1 OS=Homo sapiens GN=EPHX1 PE=1 SV=1 - [HYEP_HUMAN]	10.99	1	6	6	7					49.27	1.76	1	1	33.56	5.27	3	3					50.49	1.76	1	1	29.06	3.96	2	2	455	52.915	7.25439
Q5JTV8	Torsin-1A-interacting protein 1 OS=Homo sapiens GN=TOR1AIP1 PE=1 SV=2 - [TOIP1_HUMAN]	10.98	1	5	5	14	31.28	2.06	1	1	115.661	2.06	1	3	220.743	10.81	4	6									152.29	6.69	4	4	583	66.2083	8.17725
Q9Y5K5	Ubiquitin carboxyl-terminal hydrolase isozyme L5 OS=Homo sapiens GN=UCHL5 PE=1 SV=3 - [UCHL5_HUMAN]	10.94	1	3	3	3									25.38	5.17	1	1					65.8033	5.78	2	2					329	37.583	5.32568
Q9NP58	ATP-binding cassette sub-family B member 6, mitochondrial OS=Homo sapiens GN=ABCB6 PE=1 SV=1 - [ABCB6_HUMAN]	10.93	1	7	7	14					135.78	3.21	2	2	302.74	10.93	7	9									71.8933	2.49	2	3	842	93.8262	8.48486
Q16629	Serine/arginine-rich splicing factor 7 OS=Homo sapiens GN=SRSF7 PE=1 SV=1 - [SRSF7_HUMAN]	10.92	1	2	2	3									50.72	7.14	1	1					47.89	3.78	1	1	28.11	3.78	1	1	238	27.35	11.8247
Q9UNN8	Endothelial protein C receptor OS=Homo sapiens GN=PROCR PE=1 SV=1 - [EPCR_HUMAN]	10.92	1	2	2	3									34.98	10.92	2	2					34.98	3.78	1	1					238	26.6546	7.18115
P62314	Small nuclear ribonucleoprotein Sm D1 OS=Homo sapiens GN=SNRPD1 PE=1 SV=1 - [SMD1_HUMAN]	10.92	1	1	1	1																	36.6	10.92	1	1					119	13.2734	11.561
Q92797	Symplekin OS=Homo sapiens GN=SYMPK PE=1 SV=2 - [SYMPK_HUMAN]	10.91	1	13	13	19	102.957	2.9	3	3					173.991	6.28	8	9									159.16	6.36	7	7	1274	141.059	6.12549
Q8NB37	Parkinson disease 7 domain-containing protein 1 OS=Homo sapiens GN=PDDC1 PE=1 SV=1 - [PDDC1_HUMAN]	10.91	1	1	1	1																	75.7	10.91	1	1					220	23.2826	6.60986
Q92544	Transmembrane 9 superfamily member 4 OS=Homo sapiens GN=TM9SF4 PE=1 SV=2 - [TM9S4_HUMAN]	10.9	1	8	8	18	141.037	4.83	2	3					261.966	8.26	7	13									75.8372	3.58	2	2	642	74.4697	6.53662
P42771	Cyclin-dependent kinase inhibitor 2A, isoforms 1/2/3 OS=Homo sapiens GN=CDKN2A PE=1 SV=2 - [CD2A1_HUMAN]	10.9	1	1	1	3					43.14	10.9	1	1									42.03	10.9	1	1	38.99	10.9	1	1	156	16.5224	5.80811
P05556	Integrin beta-1 OS=Homo sapiens GN=ITGB1 PE=1 SV=2 - [ITB1_HUMAN]	10.9	1	8	8	21					49.5767	5.51	3	3	322.467	7.77	6	10	64.66	3.26	2	2	49.38	1.13	1	1	177.58	5.14	4	5	798	88.357	5.38916
O75976	Carboxypeptidase D OS=Homo sapiens GN=CPD PE=1 SV=2 - [CBPD_HUMAN]	10.87	1	14	14	22	106.368	2.97	4	4	42.19	0.58	1	1	165.871	6.01	8	8									209.251	6.45	8	9	1380	152.835	6.04932
Q9P2X0	Dolichol-phosphate mannosyltransferase subunit 3 OS=Homo sapiens GN=DPM3 PE=1 SV=2 - [DPM3_HUMAN]	10.87	1	1	1	4									69.82	10.87	1	2									57.98	10.87	1	2	92	10.0872	5.93506
Q08945	FACT complex subunit SSRP1 OS=Homo sapiens GN=SSRP1 PE=1 SV=1 - [SSRP1_HUMAN]	10.86	1	7	7	10					46.75	1.55	1	1	87.3467	5.36	4	4	84.25	3.95	2	2	70.65	2.12	1	1	45.34	2.68	2	2	709	81.0244	6.87354
O14966	Ras-related protein Rab-7L1 OS=Homo sapiens GN=RAB29 PE=1 SV=1 - [RAB7L_HUMAN]	10.84	1	1	2	7					56.47	5.42	1	1	89.4367	10.84	2	3					60.78	5.42	1	1	64.16	5.42	1	2	203	23.1404	7.18115
Q9H853	Putative tubulin-like protein alpha-4B OS=Homo sapiens GN=TUBA4B PE=5 SV=2 - [TBA4B_HUMAN]	10.79	1	1	2	12	35.66	4.98	1	1	40.13	4.98	1	2	145.74	10.79	2	4					77.09	10.79	2	2	115.163	4.98	1	3	241	27.5337	7.82568
Q7L576	Cytoplasmic FMR1-interacting protein 1 OS=Homo sapiens GN=CYFIP1 PE=1 SV=1 - [CYFP1_HUMAN]	10.77	2	12	12	22	153.249	3.67	4	4	105.89	2.87	3	3	125.782	5.43	6	6					24.54	0.96	1	1	146.497	5.83	7	8	1253	145.089	6.90283
P00918	Carbonic anhydrase 2 OS=Homo sapiens GN=CA2 PE=1 SV=2 - [CAH2_HUMAN]	10.77	1	3	3	9					65.4	7.31	2	2	81.2933	10.77	3	3					65.3	7.31	2	2	108.07	3.46	1	2	260	29.2279	7.40088
Q9UI12	V-type proton ATPase subunit H OS=Homo sapiens GN=ATP6V1H PE=1 SV=1 - [VATH_HUMAN]	10.77	1	5	5	8					55.507	4.97	2	2	84.01	9.11	4	4									44.43	4.35	2	2	483	55.8471	6.48096
Q10567	AP-1 complex subunit beta-1 OS=Homo sapiens GN=AP1B1 PE=1 SV=2 - [AP1B1_HUMAN]	10.75	1	3	9	15					23.29	1.48	1	1	149.069	8.75	7	8					0	0.84	1	1	114.02	6.01	5	5	949	104.57	5.05908
Q15181	Inorganic pyrophosphatase OS=Homo sapiens GN=PPA1 PE=1 SV=2 - [IPYR_HUMAN]	10.73	1	2	2	4					21.46	3.11	1	1									37.84	10.73	2	2	26.15	3.11	1	1	289	32.6392	5.85889
Q8NBJ4	Golgi membrane protein 1 OS=Homo sapiens GN=GOLM1 PE=1 SV=1 - [GOLM1_HUMAN]	10.72	1	3	3	3									61.9767	10.72	3	3													401	45.3058	4.97021
O15258	Protein RER1 OS=Homo sapiens GN=RER1 PE=1 SV=1 - [RER1_HUMAN]	10.71	1	2	2	4									123.39	10.71	2	4													196	22.9429	9.53955
P35573	Glycogen debranching enzyme OS=Homo sapiens GN=AGL PE=1 SV=3 - [GDE_HUMAN]	10.7	1	14	14	23	61.37	0.91	1	1	54.5554	1.44	2	2	61.4633	2.61	3	3					43.99	0.91	1	1	415.678	9.92	13	16	1532	174.652	6.75635
P52434	DNA-directed RNA polymerases I, II, and III subunit RPABC3 OS=Homo sapiens GN=POLR2H PE=1 SV=4 - [RPAB3_HUMAN]	10.67	1	2	2	2																					42.21	10.67	2	2	150	17.1324	4.67822
Q8IZQ5	Selenoprotein H OS=Homo sapiens GN=SELH PE=1 SV=2 - [SELH_HUMAN]	10.66	1	1	1	1																	35.34	10.66	1	1					122	13.4461	9.74463
Q9NRR5	Ubiquilin-4 OS=Homo sapiens GN=UBQLN4 PE=1 SV=2 - [UBQL4_HUMAN]	10.65	1	2	5	10					129.12	6.82	2	2	77.57	6.49	3	3					133.31	6.82	3	3	92.37	4.33	2	2	601	63.8124	5.22412
O43292	Glycosylphosphatidylinositol anchor attachment 1 protein OS=Homo sapiens GN=GPAA1 PE=1 SV=3 - [GPAA1_HUMAN]	10.63	1	6	6	12	46.74	3.86	2	2	96.6842	7.09	4	4	95.7664	5.31	3	3									57.2567	3.86	2	3	621	67.58	8.06006
Q9NWW5	Ceroid-lipofuscinosis neuronal protein 6 OS=Homo sapiens GN=CLN6 PE=1 SV=1 - [CLN6_HUMAN]	10.61	1	3	3	6					72.64	10.29	2	2	49.78	6.75	1	1	34.85	6.75	1	1	58.17	7.07	2	2					311	35.8959	8.86572
P51659	Peroxisomal multifunctional enzyme type 2 OS=Homo sapiens GN=HSD17B4 PE=1 SV=3 - [DHB4_HUMAN]	10.6	1	6	6	10					46.26	1.77	1	1	136.646	9.38	5	5					90.308	2.99	2	2	52.61	3.67	2	2	736	79.6363	8.83643
Q8IYS2	Uncharacterized protein KIAA2013 OS=Homo sapiens GN=KIAA2013 PE=2 SV=1 - [K2013_HUMAN]	10.57	1	6	6	12									141.85	10.57	6	10									33.25	2.84	2	2	634	69.1135	8.19189
P55735	Protein SEC13 homolog OS=Homo sapiens GN=SEC13 PE=1 SV=3 - [SEC13_HUMAN]	10.56	1	2	2	4					89.6566	10.56	2	2									72.67	7.14	1	1	0	3.42	1	1	322	35.5181	5.47803
P69905	Hemoglobin subunit alpha OS=Homo sapiens GN=HBA1 PE=1 SV=2 - [HBA_HUMAN]	10.56	1	1	1	2					33.21	10.56	1	2																	142	15.2479	8.67529
Q92538	Golgi-specific brefeldin A-resistance guanine nucleotide exchange factor 1 OS=Homo sapiens GN=GBF1 PE=1 SV=2 - [GBF1_HUMAN]	10.54	1	16	17	25	114.789	2.42	3	3	37.79	0.54	1	1	359.607	8.34	14	16	37.39	0.32	1	1					50.4775	0.32	1	4	1859	206.315	5.73193
Q99729	Heterogeneous nuclear ribonucleoprotein A/B OS=Homo sapiens GN=HNRNPAB PE=1 SV=2 - [ROAA_HUMAN]	10.54	1	2	3	3									62.61	7.53	2	2									62.5	3.01	1	1	332	36.2024	8.20654
Q9Y3D9	28S ribosomal protein S23, mitochondrial OS=Homo sapiens GN=MRPS23 PE=1 SV=2 - [RT23_HUMAN]	10.53	1	2	2	6					54.88	5.26	1	1					24.43	5.26	1	1	57.37	5.26	1	1	69.54	10.53	2	3	190	21.7573	8.89502
Q8IXI2	Mitochondrial Rho GTPase 1 OS=Homo sapiens GN=RHOT1 PE=1 SV=2 - [MIRO1_HUMAN]	10.52	1	5	6	15	42.52	1.78	1	1	146.608	7.44	4	4	115.296	7.77	4	5	37.44	1.62	1	1	66.8025	3.07	2	2	60.4505	2.75	2	2	618	70.7389	6.26514
P53992	Protein transport protein Sec24C OS=Homo sapiens GN=SEC24C PE=1 SV=3 - [SC24C_HUMAN]	10.51	1	9	9	17					82.7723	7.4	6	6	52.85	1.92	2	2	68.7594	7.68	6	6	71.0909	2.56	2	2	72.94	1.19	1	1	1094	118.249	7.06396
Q9UHQ9	NADH-cytochrome b5 reductase 1 OS=Homo sapiens GN=CYB5R1 PE=1 SV=1 - [NB5R1_HUMAN]	10.49	1	4	4	5									131.35	10.49	4	5													305	34.0732	9.37842
Q6ZXV5	Transmembrane and TPR repeat-containing protein 3 OS=Homo sapiens GN=TMTC3 PE=1 SV=2 - [TMTC3_HUMAN]	10.49	1	8	8	11									345.902	10.49	8	11													915	103.942	8.86572
O60613	15 kDa selenoprotein OS=Homo sapiens GN=SEP15 PE=1 SV=3 - [SEP15_HUMAN]	10.49	1	2	2	2													34.07	5.56	1	1	42.35	4.94	1	1					162	17.7799	5.03369
P99999	Cytochrome c OS=Homo sapiens GN=CYCS PE=1 SV=2 - [CYC_HUMAN]	10.48	1	1	1	1																	21.49	10.48	1	1					105	11.7411	9.56885
O95881	Thioredoxin domain-containing protein 12 OS=Homo sapiens GN=TXNDC12 PE=1 SV=1 - [TXD12_HUMAN]	10.47	1	2	2	3	32.23	10.47	2	2									39.56	5.23	1	1									172	19.1936	5.40186
Q7L2E3	Putative ATP-dependent RNA helicase DHX30 OS=Homo sapiens GN=DHX30 PE=1 SV=1 - [DHX30_HUMAN]	10.47	1	12	12	21					83.5506	2.35	3	3	198.934	6.87	8	9	65.6619	1.42	2	2					170.947	6.11	7	7	1194	133.855	8.77783
Q96A65	Exocyst complex component 4 OS=Homo sapiens GN=EXOC4 PE=1 SV=1 - [EXOC4_HUMAN]	10.47	1	7	7	9									161.41	5.95	4	4	22.06	1.75	1	1	55.36	1.64	1	1	111.677	4.21	3	3	974	110.429	6.49365
Q9UBF2	Coatomer subunit gamma-2 OS=Homo sapiens GN=COPG2 PE=1 SV=1 - [COPG2_HUMAN]	10.45	1	6	8	18					24.64	1.15	1	1	198.646	9.3	7	8	88.82	4.13	3	3	95.57	1.95	1	1	111.403	5.97	5	5	871	97.5596	5.80811
Q9BY77	Polymerase delta-interacting protein 3 OS=Homo sapiens GN=POLDIP3 PE=1 SV=2 - [PDIP3_HUMAN]	10.45	1	3	3	3																					88.9733	10.45	3	3	421	46.0605	9.99365
O43390	Heterogeneous nuclear ribonucleoprotein R OS=Homo sapiens GN=HNRNPR PE=1 SV=1 - [HNRPR_HUMAN]	10.43	1	2	7	23	120.71	7.74	4	4	69.84	5.06	4	4	167.03	6.48	4	5	89.47	3.95	2	2	57.664	3.32	3	3	134.95	5.21	3	5	633	70.8993	8.1333
Q9BZG1	Ras-related protein Rab-34 OS=Homo sapiens GN=RAB34 PE=1 SV=1 - [RAB34_HUMAN]	10.42	1	2	2	2									108.55	10.42	2	2													259	29.0259	7.88428
Q9BSJ2	Gamma-tubulin complex component 2 OS=Homo sapiens GN=TUBGCP2 PE=1 SV=2 - [GCP2_HUMAN]	10.42	1	9	9	14									140.865	10.42	8	8	47.73	3.22	2	2					100.113	2.88	3	4	902	102.469	6.84424
P09132	Signal recognition particle 19 kDa protein OS=Homo sapiens GN=SRP19 PE=1 SV=3 - [SRP19_HUMAN]	10.42	1	1	1	1									59.55	10.42	1	1													144	16.1454	9.84717
Q99733	Nucleosome assembly protein 1-like 4 OS=Homo sapiens GN=NAP1L4 PE=1 SV=1 - [NP1L4_HUMAN]	10.4	1	2	4	6					50.95	7.47	3	4													54.85	5.6	2	2	375	42.7969	4.69092
Q08431	Lactadherin OS=Homo sapiens GN=MFGE8 PE=1 SV=2 - [MFGM_HUMAN]	10.34	1	3	3	3									68.13	10.34	3	3													387	43.0955	8.14795
B7ZAQ6	Golgi pH regulator A OS=Homo sapiens GN=GPR89A PE=1 SV=2 - [GPHRA_HUMAN]	10.33	2	4	4	17	152.564	5.49	2	3	279.753	5.49	2	5	329.875	10.33	4	8									44.95	2.64	1	1	455	52.8819	9.27588
Q92522	Histone H1x OS=Homo sapiens GN=H1FX PE=1 SV=1 - [H1X_HUMAN]	10.33	1	2	2	3					77.55	10.33	2	2									56.29	5.63	1	1					213	22.4735	10.7554
Q96BW5	Phosphotriesterase-related protein OS=Homo sapiens GN=PTER PE=1 SV=1 - [PTER_HUMAN]	10.32	1	4	4	6					91.6911	10.32	4	4									85.3853	6.59	2	2					349	38.993	6.52197
O43759	Synaptogyrin-1 OS=Homo sapiens GN=SYNGR1 PE=1 SV=2 - [SNG1_HUMAN]	10.3	1	2	2	6	40.33	5.15	1	1	46.25	5.15	1	1					26.04	5.15	1	1	40.06	5.15	1	1	55.88	10.3	2	2	233	25.4393	4.67822
P63218	Guanine nucleotide-binding protein G(I)/G(S)/G(O) subunit gamma-5 OS=Homo sapiens GN=GNG5 PE=1 SV=3 - [GBG5_HUMAN]	10.29	1	1	1	1																					0	10.29	1	1	68	7.31381	9.84717
Q15021	Condensin complex subunit 1 OS=Homo sapiens GN=NCAPD2 PE=1 SV=3 - [CND1_HUMAN]	10.28	1	15	15	25	225.099	5.57	7	7	80.645	1.57	2	2	123.27	3.14	4	4					38.31	0.57	1	1	136.754	4.14	7	11	1401	157.082	6.60986
P07197	Neurofilament medium polypeptide OS=Homo sapiens GN=NEFM PE=1 SV=3 - [NFM_HUMAN]	10.26	1	7	7	8	122.61	5.35	3	3									102.537	6.22	5	5									916	102.411	4.90674
Q96S97	Myeloid-associated differentiation marker OS=Homo sapiens GN=MYADM PE=1 SV=2 - [MYADM_HUMAN]	10.25	1	2	2	2									145.63	10.25	2	2													322	35.2503	8.14795
Q8N0U8	Vitamin K epoxide reductase complex subunit 1-like protein 1 OS=Homo sapiens GN=VKORC1L1 PE=1 SV=2 - [VKORL_HUMAN]	10.23	1	2	2	5	66.33	5.68	1	2	31.75	5.68	1	1	39.55	4.55	1	1	31.49	5.68	1	1									176	19.8227	9.12939
P55209	Nucleosome assembly protein 1-like 1 OS=Homo sapiens GN=NAP1L1 PE=1 SV=1 - [NP1L1_HUMAN]	10.23	1	3	5	8					129.793	10.23	5	6									55.56	4.35	1	1	21.57	2.56	1	1	391	45.3459	4.4624
Q9UPN7	Serine/threonine-protein phosphatase 6 regulatory subunit 1 OS=Homo sapiens GN=PPP6R1 PE=1 SV=5 - [PP6R1_HUMAN]	10.22	1	7	7	11									222.21	10.22	7	9									44.34	3.06	2	2	881	96.6637	4.55127
Q96HY6	DDRGK domain-containing protein 1 OS=Homo sapiens GN=DDRGK1 PE=1 SV=2 - [DDRGK_HUMAN]	10.19	1	2	2	8									161.32	10.19	2	5									126.223	10.19	2	3	314	35.5895	5.12256
O60783	28S ribosomal protein S14, mitochondrial OS=Homo sapiens GN=MRPS14 PE=1 SV=1 - [RT14_HUMAN]	10.16	1	1	1	1																					34.62	10.16	1	1	128	15.129	11.4146
P06730	Eukaryotic translation initiation factor 4E OS=Homo sapiens GN=EIF4E PE=1 SV=2 - [IF4E_HUMAN]	10.14	1	2	2	2					21.72	3.69	1	1	24.94	6.45	1	1													217	25.0815	6.15088
Q96JJ3	Engulfment and cell motility protein 2 OS=Homo sapiens GN=ELMO2 PE=1 SV=2 - [ELMO2_HUMAN]	10.14	2	6	6	8									206.8	10.14	6	7									29.28	1.25	1	1	720	82.5623	5.89697
O75390	Citrate synthase, mitochondrial OS=Homo sapiens GN=CS PE=1 SV=2 - [CISY_HUMAN]	10.09	1	5	5	10					99.8286	7.94	3	3					43.28	6.22	2	2	80.72	5.79	2	2	85.8076	4.08	2	3	466	51.6795	8.32373
Q96K19	E3 ubiquitin-protein ligase RNF170 OS=Homo sapiens GN=RNF170 PE=1 SV=2 - [RN170_HUMAN]	10.08	1	3	3	4					48.45	6.59	1	1	75.59	8.91	2	2					44.26	6.59	1	1					258	29.7952	5.57959
Q9Y385	Ubiquitin-conjugating enzyme E2 J1 OS=Homo sapiens GN=UBE2J1 PE=1 SV=2 - [UB2J1_HUMAN]	10.06	1	2	2	2									94.95	10.06	2	2													318	35.1767	6.7417
O43684	Mitotic checkpoint protein BUB3 OS=Homo sapiens GN=BUB3 PE=1 SV=1 - [BUB3_HUMAN]	10.06	1	3	3	4									52.94	4.57	2	2					43.95	7.62	2	2					328	37.1312	6.84424
Q9GZZ1	N-alpha-acetyltransferase 50 OS=Homo sapiens GN=NAA50 PE=1 SV=1 - [NAA50_HUMAN]	10.06	1	1	1	1																					21.43	10.06	1	1	169	19.386	8.80713
Q9NRZ5	1-acyl-sn-glycerol-3-phosphate acyltransferase delta OS=Homo sapiens GN=AGPAT4 PE=1 SV=1 - [PLCD_HUMAN]	10.05	1	4	4	5									75.74	10.05	4	5													378	43.9927	8.71924
Q9UKD2	mRNA turnover protein 4 homolog OS=Homo sapiens GN=MRTO4 PE=1 SV=2 - [MRT4_HUMAN]	10.04	1	1	1	1					35.34	10.04	1	1																	239	27.5429	8.29443
Q96GQ5	UPF0420 protein C16orf58 OS=Homo sapiens GN=C16orf58 PE=1 SV=2 - [CP058_HUMAN]	10.04	1	5	5	7									78.8394	8.12	4	4									90.2433	6.2	3	3	468	50.9852	6.93213
Q9NRN7	L-aminoadipate-semialdehyde dehydrogenase-phosphopantetheinyl transferase OS=Homo sapiens GN=AASDHPPT PE=1 SV=2 - [ADPPT_HUMAN]	10.03	1	3	3	4					75.9276	5.18	2	2									90.62	7.44	2	2					309	35.7531	6.80029
Q9NX62	Inositol monophosphatase 3 OS=Homo sapiens GN=IMPAD1 PE=1 SV=1 - [IMPA3_HUMAN]	10.03	1	2	2	3									34.73	10.03	2	2									23.9	2.79	1	1	359	38.657	6.85889
P49419	Alpha-aminoadipic semialdehyde dehydrogenase OS=Homo sapiens GN=ALDH7A1 PE=1 SV=5 - [AL7A1_HUMAN]	10.02	1	5	5	9					83.51	2.6	1	1	62.574	4.64	2	2									159.266	10.02	5	6	539	58.4501	7.98682
Q96JB2	Conserved oligomeric Golgi complex subunit 3 OS=Homo sapiens GN=COG3 PE=1 SV=3 - [COG3_HUMAN]	10.02	1	7	7	9					42.72	1.09	1	1	176.42	10.02	7	8													828	94.0363	5.56689
O43264	Centromere/kinetochore protein zw10 homolog OS=Homo sapiens GN=ZW10 PE=1 SV=3 - [ZW10_HUMAN]	10.01	1	7	7	19					37.56	1.16	1	1	417.827	10.01	7	14	79.829	2.95	2	2					38.1006	2.18	2	2	779	88.7729	6.26514
P08559	Pyruvate dehydrogenase E1 component subunit alpha, somatic form, mitochondrial OS=Homo sapiens GN=PDHA1 PE=1 SV=3 - [ODPA_HUMAN]	10	1	5	5	11	37	2.31	1	1	47.67	2.31	1	1	52.49	7.95	3	3					48.19	2.31	1	1	93.3687	6.92	4	5	390	43.2676	8.06006
Q96G23	Ceramide synthase 2 OS=Homo sapiens GN=CERS2 PE=1 SV=1 - [CERS2_HUMAN]	10	1	5	5	16	33.01	2.37	1	1	50.54	2.37	1	1	202.252	10	5	10	47.23	2.37	1	1	51.84	7.89	2	2	42.16	2.37	1	1	380	44.8473	8.98291
Q99816	Tumor susceptibility gene 101 protein OS=Homo sapiens GN=TSG101 PE=1 SV=2 - [TS101_HUMAN]	10	1	3	3	3					34.33	6.92	2	2	48.97	3.08	1	1													390	43.9165	6.45557
P81605	Dermcidin OS=Homo sapiens GN=DCD PE=1 SV=2 - [DCD_HUMAN]	10	1	1	1	1																					25.8	10	1	1	110	11.2768	6.53662
P23258	Tubulin gamma-1 chain OS=Homo sapiens GN=TUBG1 PE=1 SV=2 - [TBG1_HUMAN]	9.98	2	4	4	13	38.35	2.22	1	1	124.713	8.2	3	3	26.7441	4.21	2	2	42.12	4.21	2	2	34.54	2	1	1	62.9106	3.77	2	4	451	51.1378	6.13818
Q96FZ7	Charged multivesicular body protein 6 OS=Homo sapiens GN=CHMP6 PE=1 SV=3 - [CHMP6_HUMAN]	9.95	1	2	2	3									84.92	9.95	2	2									90.22	6.47	1	1	201	23.4703	5.31299
Q5T8D3	Acyl-CoA-binding domain-containing protein 5 OS=Homo sapiens GN=ACBD5 PE=1 SV=1 - [ACBD5_HUMAN]	9.93	1	4	4	4					40.2051	7.87	3	3	52.64	2.06	1	1													534	60.054	5.32568
Q9NXW9	Alpha-ketoglutarate-dependent dioxygenase alkB homolog 4 OS=Homo sapiens GN=ALKBH4 PE=1 SV=1 - [ALKB4_HUMAN]	9.93	1	3	3	6					81.7738	6.62	2	2					25.49	3.31	1	1	86.2944	9.93	3	3					302	33.8161	6.66846
P56589	Peroxisomal biogenesis factor 3 OS=Homo sapiens GN=PEX3 PE=1 SV=1 - [PEX3_HUMAN]	9.92	1	3	3	5									109.604	9.92	3	4									36.25	2.68	1	1	373	42.1129	8.14795
Q08380	Galectin-3-binding protein OS=Homo sapiens GN=LGALS3BP PE=1 SV=1 - [LG3BP_HUMAN]	9.91	1	5	5	6									62.08	4.62	2	2									93.6137	7.52	4	4	585	65.2893	5.2749
P15311	Ezrin OS=Homo sapiens GN=EZR PE=1 SV=4 - [EZRI_HUMAN]	9.9	2	4	6	16	47.0729	5.29	3	3	64.55	1.71	1	1	55.4729	1.54	1	2	50.0567	5.29	3	3	75.63	1.71	1	2	104.476	6.14	4	5	586	69.3697	6.26514
Q7L2H7	Eukaryotic translation initiation factor 3 subunit M OS=Homo sapiens GN=EIF3M PE=1 SV=1 - [EIF3M_HUMAN]	9.89	1	3	3	4					26.92	2.41	1	1	65.08	4.81	1	1					46.61	5.08	2	2					374	42.4758	5.63037
O00471	Exocyst complex component 5 OS=Homo sapiens GN=EXOC5 PE=1 SV=1 - [EXOC5_HUMAN]	9.89	1	7	7	8									102.776	9.89	7	7									24.68	1.27	1	1	708	81.8008	6.7124
Q86UL3	Glycerol-3-phosphate acyltransferase 4 OS=Homo sapiens GN=AGPAT6 PE=1 SV=1 - [GPAT4_HUMAN]	9.87	1	4	4	4									76.3	9.87	4	4													456	52.0372	9.18799
P05091	Aldehyde dehydrogenase, mitochondrial OS=Homo sapiens GN=ALDH2 PE=1 SV=2 - [ALDH2_HUMAN]	9.86	1	4	4	5					23.53	2.51	1	1													50.09	9.86	4	4	517	56.3456	7.04932
O14735	CDP-diacylglycerol--inositol 3-phosphatidyltransferase OS=Homo sapiens GN=CDIPT PE=1 SV=1 - [CDIPT_HUMAN]	9.86	1	2	2	14					60.78	5.16	1	2	119.077	9.86	2	5					66.0667	9.86	2	3	94.789	9.86	2	4	213	23.5231	8.03076
Q96HV5	Transmembrane protein 41A OS=Homo sapiens GN=TMEM41A PE=2 SV=1 - [TM41A_HUMAN]	9.85	1	2	2	4					43.03	6.06	1	1	63.83	6.06	1	1					29.87	6.06	1	1	41.76	3.79	1	1	264	29.6459	9.02686
Q9NSG2	Uncharacterized protein C1orf112 OS=Homo sapiens GN=C1orf112 PE=1 SV=1 - [CA112_HUMAN]	9.85	1	8	8	8									220.34	9.85	8	8													853	96.4917	5.99854
O14967	Calmegin OS=Homo sapiens GN=CLGN PE=1 SV=1 - [CLGN_HUMAN]	9.84	1	4	6	11	0	1.97	1	1	38	1.97	1	2	112	7.87	4	5									36.2477	4.1	3	3	610	69.9944	4.69092
Q9Y3B3	Transmembrane emp24 domain-containing protein 7 OS=Homo sapiens GN=TMED7 PE=1 SV=2 - [TMED7_HUMAN]	9.82	1	2	2	3					76.98	9.82	2	2	36.27	4.46	1	1													224	25.1556	6.88818
Q9NX61	Transmembrane protein 161A OS=Homo sapiens GN=TMEM161A PE=2 SV=1 - [T161A_HUMAN]	9.81	1	4	4	10	51.58	5.22	2	2					139.953	7.72	3	6	31.93	2.09	1	1					33.35	2.09	1	1	479	53.5675	8.44092
Q8IYI6	Exocyst complex component 8 OS=Homo sapiens GN=EXOC8 PE=1 SV=2 - [EXOC8_HUMAN]	9.79	1	7	7	7									149.16	7.72	5	5									28.31	2.07	2	2	725	81.7474	5.49072
P33121	Long-chain-fatty-acid--CoA ligase 1 OS=Homo sapiens GN=ACSL1 PE=1 SV=1 - [ACSL1_HUMAN]	9.74	1	6	7	10					60.88	1.72	1	1	114.86	7.45	5	6									55.1758	3.44	3	3	698	77.8929	7.15186
O76071	Probable cytosolic iron-sulfur protein assembly protein CIAO1 OS=Homo sapiens GN=CIAO1 PE=1 SV=1 - [CIAO1_HUMAN]	9.73	1	3	3	5									35.73	2.95	1	3					82.43	4.72	1	1	27.87	2.06	1	1	339	37.8158	4.97021
Q8TB61	Adenosine 3'-phospho 5'-phosphosulfate transporter 1 OS=Homo sapiens GN=SLC35B2 PE=1 SV=1 - [S35B2_HUMAN]	9.72	1	4	4	7									153.264	9.72	4	7													432	47.4836	9.15869
P09601	Heme oxygenase 1 OS=Homo sapiens GN=HMOX1 PE=1 SV=1 - [HMOX1_HUMAN]	9.72	1	2	2	2									36.92	9.72	2	2													288	32.798	8.25049
Q15459	Splicing factor 3A subunit 1 OS=Homo sapiens GN=SF3A1 PE=1 SV=1 - [SF3A1_HUMAN]	9.71	1	6	6	9									103.307	7.19	5	6	29.26	2.52	1	1					36.54	2.02	1	2	793	88.8305	5.22412
Q9UBV2	Protein sel-1 homolog 1 OS=Homo sapiens GN=SEL1L PE=1 SV=3 - [SE1L1_HUMAN]	9.7	1	6	6	17					31.15	0.88	1	1	218.04	3.53	2	5	76.3987	8.31	5	5	47.2249	5.16	3	3	123.337	3.53	2	3	794	88.6985	5.38916
Q9UMX0	Ubiquilin-1 OS=Homo sapiens GN=UBQLN1 PE=1 SV=2 - [UBQL1_HUMAN]	9.68	1	2	5	9					75.7196	7.98	3	3	46.25	4.41	2	2					55.95	2.89	2	2	92.37	4.41	2	2	589	62.4794	5.10986
O75534	Cold shock domain-containing protein E1 OS=Homo sapiens GN=CSDE1 PE=1 SV=2 - [CSDE1_HUMAN]	9.65	1	6	6	9					106.05	5.39	3	3	120.289	6.52	4	4					74.34	2.26	1	1	28.28	1.5	1	1	798	88.8289	6.25244
Q9BQG0	Myb-binding protein 1A OS=Homo sapiens GN=MYBBP1A PE=1 SV=2 - [MBB1A_HUMAN]	9.64	1	13	13	22	73.5933	4.07	5	5	73.0707	4.14	6	6	134.719	4.37	5	5									131.703	4.74	6	6	1328	148.762	9.27588
P19404	NADH dehydrogenase [ubiquinone] flavoprotein 2, mitochondrial OS=Homo sapiens GN=NDUFV2 PE=1 SV=2 - [NDUV2_HUMAN]	9.64	1	2	2	4	33.15	5.22	1	1	46.472	9.64	2	2	39.09	5.22	1	1													249	27.374	8.06006
Q9Y2Z9	Ubiquinone biosynthesis monooxygenase COQ6 OS=Homo sapiens GN=COQ6 PE=1 SV=2 - [COQ6_HUMAN]	9.62	1	4	4	7					57.9601	7.48	3	3	106.63	4.91	2	2									57.58	4.91	2	2	468	50.8378	7.29834
Q8N6T3	ADP-ribosylation factor GTPase-activating protein 1 OS=Homo sapiens GN=ARFGAP1 PE=1 SV=2 - [ARFG1_HUMAN]	9.61	1	3	3	4									90.71	7.14	2	2									59.8472	6.16	2	2	406	44.6403	5.65576
Q9Y3B4	Splicing factor 3B subunit 6 OS=Homo sapiens GN=SF3B6 PE=1 SV=1 - [SF3B6_HUMAN]	9.6	1	1	1	3									37.68	9.6	1	1									66.4324	9.6	1	2	125	14.5756	9.37842
Q9H2J7	Sodium-dependent neutral amino acid transporter B(0)AT2 OS=Homo sapiens GN=SLC6A15 PE=1 SV=1 - [S6A15_HUMAN]	9.59	1	7	7	10					29.8	1.64	1	1	279.963	9.59	7	8	38.04	1.64	1	1									730	81.7827	5.18604
Q9BY44	Eukaryotic translation initiation factor 2A OS=Homo sapiens GN=EIF2A PE=1 SV=3 - [EIF2A_HUMAN]	9.57	1	4	4	5					62.4	6.67	3	3									36.23	2.91	1	1	39.82	2.39	1	1	585	64.9492	8.86572
Q7L5N7	Lysophosphatidylcholine acyltransferase 2 OS=Homo sapiens GN=LPCAT2 PE=1 SV=1 - [PCAT2_HUMAN]	9.56	1	5	5	11					110.77	7.35	4	4	51.62	3.86	2	2					23.36	1.84	1	1	74.11	6.25	3	4	544	60.1694	6.55127
P98179	Putative RNA-binding protein 3 OS=Homo sapiens GN=RBM3 PE=1 SV=1 - [RBM3_HUMAN]	9.55	1	1	1	1																					22.81	9.55	1	1	157	17.16	8.90967
Q10713	Mitochondrial-processing peptidase subunit alpha OS=Homo sapiens GN=PMPCA PE=1 SV=2 - [MPPA_HUMAN]	9.52	1	5	5	6					37.2821	4	2	2													125.669	5.52	3	4	525	58.2156	6.91748
Q9NRF9	DNA polymerase epsilon subunit 3 OS=Homo sapiens GN=POLE3 PE=1 SV=1 - [DPOE3_HUMAN]	9.52	1	1	1	1									20.64	9.52	1	1													147	16.8493	4.7417
Q99735	Microsomal glutathione S-transferase 2 OS=Homo sapiens GN=MGST2 PE=1 SV=1 - [MGST2_HUMAN]	9.52	1	1	1	4									43.76	9.52	1	2									45.31	9.52	1	2	147	16.6098	9.5542
Q9Y3U8	60S ribosomal protein L36 OS=Homo sapiens GN=RPL36 PE=1 SV=3 - [RL36_HUMAN]	9.52	1	1	1	1																	22.2	9.52	1	1					105	12.2459	11.5903
O60763	General vesicular transport factor p115 OS=Homo sapiens GN=USO1 PE=1 SV=2 - [USO1_HUMAN]	9.46	1	7	7	12					0	1.04	1	1	265.464	9.46	7	8									61.1589	4.05	3	3	962	107.828	4.90674
Q92542	Nicastrin OS=Homo sapiens GN=NCSTN PE=1 SV=2 - [NICA_HUMAN]	9.45	1	7	7	29	50.07	1.55	1	1	53.7247	3.1	2	2	310.481	9.45	7	16	51.6235	2.68	2	2	70.19	2.82	2	2	167.345	7.19	5	6	709	78.3615	5.98584
Q15286	Ras-related protein Rab-35 OS=Homo sapiens GN=RAB35 PE=1 SV=1 - [RAB35_HUMAN]	9.45	1	2	2	18	62.9063	5.47	1	3	100.841	5.47	1	5	149.103	9.45	2	5	40.72	5.47	1	1	44.75	5.47	1	1	106.728	5.47	1	3	201	23.0108	8.29443
Q6Y1H2	Very-long-chain (3R)-3-hydroxyacyl-CoA dehydratase 2 OS=Homo sapiens GN=PTPLB PE=1 SV=1 - [HACD2_HUMAN]	9.45	1	2	2	4									126.4	9.45	2	4													254	28.3501	9.5542
Q13505	Metaxin-1 OS=Homo sapiens GN=MTX1 PE=1 SV=2 - [MTX1_HUMAN]	9.44	1	4	4	9					66.7258	5.36	2	2	117.14	7.51	3	4					79.1131	7.94	3	3					466	51.4446	9.78857
P30520	Adenylosuccinate synthetase isozyme 2 OS=Homo sapiens GN=ADSS PE=1 SV=3 - [PURA2_HUMAN]	9.43	1	3	3	4					98.3367	9.43	3	3													46.02	2.85	1	1	456	50.0658	6.55127
Q9Y2R0	Cytochrome c oxidase assembly factor 3 homolog, mitochondrial OS=Homo sapiens GN=COA3 PE=1 SV=1 - [COA3_HUMAN]	9.43	1	1	1	2					25.79	9.43	1	1									36.04	9.43	1	1					106	11.7241	9.59814
O14681	Etoposide-induced protein 2.4 homolog OS=Homo sapiens GN=EI24 PE=1 SV=4 - [EI24_HUMAN]	9.41	1	3	3	14	35.17	2.35	1	1	45.21	2.35	1	3	73.6821	5.29	2	6					40.065	6.47	2	2	41.46	2.35	1	2	340	38.9397	9.71533
Q16134	Electron transfer flavoprotein-ubiquinone oxidoreductase, mitochondrial OS=Homo sapiens GN=ETFDH PE=1 SV=2 - [ETFD_HUMAN]	9.4	1	5	5	6					55.69	5.51	3	3	66.28	3.89	2	2					32.71	1.62	1	1					617	68.4519	7.54736
P55769	NHP2-like protein 1 OS=Homo sapiens GN=NHP2L1 PE=1 SV=3 - [NH2L1_HUMAN]	9.38	1	1	1	1																					63.66	9.38	1	1	128	14.1646	8.45557
P38435	Vitamin K-dependent gamma-carboxylase OS=Homo sapiens GN=GGCX PE=1 SV=2 - [VKGC_HUMAN]	9.37	1	6	6	9	45.3	2.11	1	1					175.98	7.26	5	6	35.9	2.11	1	1					37.96	2.11	1	1	758	87.5048	8.01611
Q53S58	Transmembrane protein 177 OS=Homo sapiens GN=TMEM177 PE=2 SV=1 - [TM177_HUMAN]	9.32	1	3	3	4	0	2.89	1	1	55.8021	6.43	2	2									45.59	2.89	1	1					311	33.7386	9.61279
P10606	Cytochrome c oxidase subunit 5B, mitochondrial OS=Homo sapiens GN=COX5B PE=1 SV=2 - [COX5B_HUMAN]	9.3	1	2	2	5	49.25	8.53	1	2					72.73	9.3	1	2									23.16	8.53	1	1	129	13.6869	8.80713
Q13247	Serine/arginine-rich splicing factor 6 OS=Homo sapiens GN=SRSF6 PE=1 SV=2 - [SRSF6_HUMAN]	9.3	2	2	3	6					107.522	9.3	3	4	35.44	2.62	1	1									53.06	2.62	1	1	344	39.5634	11.4292
Q9H9A6	Leucine-rich repeat-containing protein 40 OS=Homo sapiens GN=LRRC40 PE=1 SV=1 - [LRC40_HUMAN]	9.3	1	6	6	10					137.852	9.3	6	6									62.8737	6.15	4	4					602	68.2071	6.43018
Q9Y639	Neuroplastin OS=Homo sapiens GN=NPTN PE=1 SV=2 - [NPTN_HUMAN]	9.3	1	3	3	9					72.56	2.51	1	1	157.033	9.3	3	6									67.5836	2.51	1	2	398	44.3595	7.98682
P51991	Heterogeneous nuclear ribonucleoprotein A3 OS=Homo sapiens GN=HNRNPA3 PE=1 SV=2 - [ROA3_HUMAN]	9.26	1	2	2	3									74.44	5.82	1	1									91.18	9.26	2	2	378	39.5706	9.01221
Q01814	Plasma membrane calcium-transporting ATPase 2 OS=Homo sapiens GN=ATP2B2 PE=1 SV=2 - [AT2B2_HUMAN]	9.25	1	1	12	30	207.534	6.68	7	7	119.283	2.9	3	3	266.68	6.11	7	10	53.3212	2.01	2	2					236.941	6.19	7	8	1243	136.789	5.90967
P11717	Cation-independent mannose-6-phosphate receptor OS=Homo sapiens GN=IGF2R PE=1 SV=3 - [MPRI_HUMAN]	9.23	1	20	20	46	253.687	4.54	9	9	203.17	4.22	10	10	211.562	3.69	9	13	31.91	0.4	1	1	91.7511	1.32	3	4	236.889	3.45	8	9	2491	274.199	5.93506
O95070	Protein YIF1A OS=Homo sapiens GN=YIF1A PE=1 SV=2 - [YIF1A_HUMAN]	9.22	1	2	2	6					59.59	5.12	1	1	128.533	9.22	2	3									84.96	5.12	1	2	293	31.9905	8.95361
Q99807	Ubiquinone biosynthesis protein COQ7 homolog OS=Homo sapiens GN=COQ7 PE=1 SV=3 - [COQ7_HUMAN]	9.22	1	2	2	3																					103.901	9.22	2	3	217	24.2615	8.5874
Q9UL46	Proteasome activator complex subunit 2 OS=Homo sapiens GN=PSME2 PE=1 SV=4 - [PSME2_HUMAN]	9.21	1	2	2	3					54.6259	9.21	2	2									20.8	6.28	1	1					239	27.3843	5.73193
Q12981	Vesicle transport protein SEC20 OS=Homo sapiens GN=BNIP1 PE=1 SV=3 - [SEC20_HUMAN]	9.21	1	1	1	1									69.59	9.21	1	1													228	26.1159	8.95361
A8MWD9	Putative small nuclear ribonucleoprotein G-like protein 15 OS=Homo sapiens GN=SNRPGP15 PE=5 SV=2 - [RUXGL_HUMAN]	9.21	2	1	1	1																					0	9.21	1	1	76	8.53845	8.83643
Q9BVM4	Gamma-glutamylaminecyclotransferase OS=Homo sapiens GN=GGACT PE=1 SV=2 - [GGACT_HUMAN]	9.15	1	1	1	1					78.93	9.15	1	1																	153	17.3178	6.87354
P50454	Serpin H1 OS=Homo sapiens GN=SERPINH1 PE=1 SV=2 - [SERPH_HUMAN]	9.09	1	3	3	7					118.563	9.09	3	3	79.14	3.59	1	1					86.88	6.46	2	2	30.32	3.59	1	1	418	46.4112	8.68994
P14621	Acylphosphatase-2 OS=Homo sapiens GN=ACYP2 PE=1 SV=2 - [ACYP2_HUMAN]	9.09	1	1	1	2					27.33	9.09	1	1									22.78	9.09	1	1					99	11.1326	9.49561
P35610	Sterol O-acyltransferase 1 OS=Homo sapiens GN=SOAT1 PE=1 SV=3 - [SOAT1_HUMAN]	9.09	1	5	5	11									176.056	9.09	5	11													550	64.6923	8.93896
Q14204	Cytoplasmic dynein 1 heavy chain 1 OS=Homo sapiens GN=DYNC1H1 PE=1 SV=5 - [DYHC1_HUMAN]	9.06	1	42	42	74	100.153	0.62	3	3					663.937	7.28	31	35									591.968	6.24	31	36	4646	532.072	6.40479
P49821	NADH dehydrogenase [ubiquinone] flavoprotein 1, mitochondrial OS=Homo sapiens GN=NDUFV1 PE=1 SV=4 - [NDUV1_HUMAN]	9.05	1	4	4	7	35.59	2.16	1	1	101.003	7.54	3	3	52.64	3.66	2	2									30.97	1.51	1	1	464	50.7848	8.20654
P35237	Serpin B6 OS=Homo sapiens GN=SERPINB6 PE=1 SV=3 - [SPB6_HUMAN]	9.04	1	3	3	5					62.62	6.65	2	2									98.2867	9.04	3	3					376	42.5941	5.2749
Q8IUR0	Trafficking protein particle complex subunit 5 OS=Homo sapiens GN=TRAPPC5 PE=1 SV=1 - [TPPC5_HUMAN]	9.04	1	2	2	3									31.0054	9.04	2	2									36.93	4.26	1	1	188	20.7702	9.65674
Q6L8Q7	2',5'-phosphodiesterase 12 OS=Homo sapiens GN=PDE12 PE=1 SV=2 - [PDE12_HUMAN]	9.03	1	4	4	5					168.741	9.03	4	4									47.62	2.13	1	1					609	67.3089	6.56592
P36551	Oxygen-dependent coproporphyrinogen-III oxidase, mitochondrial OS=Homo sapiens GN=CPOX PE=1 SV=3 - [HEM6_HUMAN]	9.03	1	4	4	6					72.2777	4.19	2	2									80.7698	9.03	4	4					454	50.12	8.25049
P42167	Lamina-associated polypeptide 2, isoforms beta/gamma OS=Homo sapiens GN=TMPO PE=1 SV=2 - [LAP2B_HUMAN]	9.03	1	4	4	7									142.574	9.03	4	5									0	3.74	2	2	454	50.6395	9.37842
P14927	Cytochrome b-c1 complex subunit 7 OS=Homo sapiens GN=UQCRB PE=1 SV=2 - [QCR7_HUMAN]	9.01	1	1	1	1									57.23	9.01	1	1													111	13.522	8.77783
Q8NB46	Serine/threonine-protein phosphatase 6 regulatory ankyrin repeat subunit C OS=Homo sapiens GN=ANKRD52 PE=1 SV=3 - [ANR52_HUMAN]	9.01	1	7	7	8									137.872	9.01	7	8													1076	115.004	6.48096
P62841	40S ribosomal protein S15 OS=Homo sapiens GN=RPS15 PE=1 SV=2 - [RS15_HUMAN]	8.97	1	1	1	1	28.59	8.97	1	1																					145	17.0292	10.3892
Q15388	Mitochondrial import receptor subunit TOM20 homolog OS=Homo sapiens GN=TOMM20 PE=1 SV=1 - [TOM20_HUMAN]	8.97	1	1	1	2									64.45	8.97	1	2													145	16.2877	8.60205
P06744	Glucose-6-phosphate isomerase OS=Homo sapiens GN=GPI PE=1 SV=4 - [G6PI_HUMAN]	8.96	1	5	5	10					62.0555	3.41	2	2									46.58	1.43	1	1	174.006	8.96	5	7	558	63.1072	8.32373
P38159	RNA-binding motif protein, X chromosome OS=Homo sapiens GN=RBMX PE=1 SV=3 - [RBMX_HUMAN]	8.95	4	3	3	4	96.1776	6.91	2	2																	35.9856	5.37	2	2	391	42.3063	10.0522
Q9BRQ6	Coiled-coil-helix-coiled-coil-helix domain-containing protein 6, mitochondrial OS=Homo sapiens GN=CHCHD6 PE=1 SV=1 - [CHCH6_HUMAN]	8.94	1	3	3	3					47.4488	8.94	3	3																	235	26.4414	8.85107
Q9NZJ6	Hexaprenyldihydroxybenzoate methyltransferase, mitochondrial OS=Homo sapiens GN=COQ3 PE=1 SV=3 - [COQ3_HUMAN]	8.94	1	2	2	3					88.91	4.61	1	1	26.64	4.34	1	1					63.04	4.61	1	1					369	41.028	7.41553
Q9BVT8	Transmembrane and ubiquitin-like domain-containing protein 1 OS=Homo sapiens GN=TMUB1 PE=1 SV=1 - [TMUB1_HUMAN]	8.94	1	2	2	3									73.701	8.94	2	3													246	26.2446	5.71924
O43760	Synaptogyrin-2 OS=Homo sapiens GN=SYNGR2 PE=1 SV=1 - [SNG2_HUMAN]	8.93	1	2	2	8					32.27	4.46	1	1	47.2072	8.93	2	3					29.78	4.46	1	1	64.5674	8.93	2	3	224	24.7941	4.94482
Q5BJD5	Transmembrane protein 41B OS=Homo sapiens GN=TMEM41B PE=1 SV=1 - [TM41B_HUMAN]	8.93	1	2	2	6									148.52	8.93	2	5									40.6	6.53	1	1	291	32.4924	9.5835
P50995	Annexin A11 OS=Homo sapiens GN=ANXA11 PE=1 SV=1 - [ANX11_HUMAN]	8.91	1	4	4	4					80.8329	6.53	3	3													43.47	2.38	1	1	505	54.3551	7.6499
P28482	Mitogen-activated protein kinase 1 OS=Homo sapiens GN=MAPK1 PE=1 SV=3 - [MK01_HUMAN]	8.89	9	1	3	4					36.66	2.22	1	1									48.4	8.89	3	3					360	41.3632	6.97607
Q9BUJ2	Heterogeneous nuclear ribonucleoprotein U-like protein 1 OS=Homo sapiens GN=HNRNPUL1 PE=1 SV=2 - [HNRL1_HUMAN]	8.88	1	6	6	14					144.577	4.91	3	3	66.76	4.09	3	3	160.138	6.43	4	4	122.611	5.02	3	3	76.71	1.75	1	1	856	95.6793	6.91748
P06737	Glycogen phosphorylase, liver form OS=Homo sapiens GN=PYGL PE=1 SV=4 - [PYGL_HUMAN]	8.85	3	7	7	17					32.59	0.94	1	1	85.22	6.38	5	5	42.72	4.49	3	3	35.75	0.94	1	1	183.44	7.44	6	7	847	97.087	7.1665
P39687	Acidic leucine-rich nuclear phosphoprotein 32 family member A OS=Homo sapiens GN=ANP32A PE=1 SV=1 - [AN32A_HUMAN]	8.84	1	2	3	4					38.66	6.43	2	2					33.32	2.41	1	1	27.83	6.43	1	1					249	28.5683	4.09424
O00170	AH receptor-interacting protein OS=Homo sapiens GN=AIP PE=1 SV=2 - [AIP_HUMAN]	8.79	1	2	2	5	66.88	4.24	1	1	68.47	4.24	1	1					45.33	4.24	1	1	63.9035	8.79	2	2					330	37.6121	6.29053
Q9Y2B0	Protein canopy homolog 2 OS=Homo sapiens GN=CNPY2 PE=1 SV=1 - [CNPY2_HUMAN]	8.79	1	1	1	1																					83.53	8.79	1	1	182	20.6392	4.91943
P46087	Putative ribosomal RNA methyltransferase NOP2 OS=Homo sapiens GN=NOP2 PE=1 SV=2 - [NOP2_HUMAN]	8.74	1	6	6	16					68.4831	2.22	2	2	124.91	5.79	4	4	104.991	4.06	3	3	209.568	7.64	5	5	74.69	2.96	2	2	812	89.2471	9.23193
P23368	NAD-dependent malic enzyme, mitochondrial OS=Homo sapiens GN=ME2 PE=1 SV=1 - [MAOM_HUMAN]	8.73	1	4	4	4					129.799	8.73	4	4																	584	65.4018	7.60596
P48723	Heat shock 70 kDa protein 13 OS=Homo sapiens GN=HSPA13 PE=1 SV=1 - [HSP13_HUMAN]	8.7	1	4	4	4									31.77	4.03	2	2									52.59	4.67	2	2	471	51.8951	5.75732
Q9BPX3	Condensin complex subunit 3 OS=Homo sapiens GN=NCAPG PE=1 SV=1 - [CND3_HUMAN]	8.67	1	8	8	18	41.1088	2.27	2	2	0	0.89	1	1	255.644	6.4	6	8	67.92	2.27	2	2	45.75	0.89	1	1	105.314	3.94	4	4	1015	114.262	5.59229
P30419	Glycylpeptide N-tetradecanoyltransferase 1 OS=Homo sapiens GN=NMT1 PE=1 SV=2 - [NMT1_HUMAN]	8.67	2	4	4	4					82.4588	4.84	2	2													33.63	3.83	2	2	496	56.7699	7.79639
Q8NI60	Chaperone activity of bc1 complex-like, mitochondrial OS=Homo sapiens GN=ADCK3 PE=1 SV=1 - [ADCK3_HUMAN]	8.66	1	4	4	10					94.43	4.02	2	2	68.9267	6.18	3	3									100.85	6.18	3	5	647	71.9044	6.99072
Q969Z3	Mitochondrial amidoxime reducing component 2 OS=Homo sapiens GN=MARC2 PE=1 SV=1 - [MARC2_HUMAN]	8.66	1	3	3	3									80.1255	8.66	3	3													335	37.9987	9.15869
Q9H0N0	Ras-related protein Rab-6C OS=Homo sapiens GN=RAB6C PE=1 SV=2 - [RAB6C_HUMAN]	8.66	1	1	1	1									87.73	8.66	1	1													254	28.3374	7.7085
P20336	Ras-related protein Rab-3A OS=Homo sapiens GN=RAB3A PE=1 SV=1 - [RAB3A_HUMAN]	8.64	4	1	2	7					31.3192	8.64	2	2	56.2686	8.64	2	3									50.36	3.64	1	2	220	24.9681	5.03369
Q13586	Stromal interaction molecule 1 OS=Homo sapiens GN=STIM1 PE=1 SV=3 - [STIM1_HUMAN]	8.61	1	5	5	6									99.29	7.01	4	4									36.65	3.36	2	2	685	77.3753	6.66846
O14893	Gem-associated protein 2 OS=Homo sapiens GN=GEMIN2 PE=1 SV=1 - [GEMI2_HUMAN]	8.57	1	2	2	3	45.42	4.29	1	1					47.7214	8.57	2	2													280	31.5651	5.57959
Q9P032	NADH dehydrogenase [ubiquinone] 1 alpha subcomplex assembly factor 4 OS=Homo sapiens GN=NDUFAF4 PE=1 SV=1 - [NDUF4_HUMAN]	8.57	1	2	2	2	29.35	8.57	1	1	29.45	5.71	1	1																	175	20.2538	8.82178
O00217	NADH dehydrogenase [ubiquinone] iron-sulfur protein 8, mitochondrial OS=Homo sapiens GN=NDUFS8 PE=1 SV=1 - [NDUS8_HUMAN]	8.57	1	1	1	1					65.13	8.57	1	1																	210	23.6896	6.34131
Q9NPJ3	Acyl-coenzyme A thioesterase 13 OS=Homo sapiens GN=ACOT13 PE=1 SV=1 - [ACO13_HUMAN]	8.57	1	1	1	1																	43.63	8.57	1	1					140	14.9509	9.14404
Q00059	Transcription factor A, mitochondrial OS=Homo sapiens GN=TFAM PE=1 SV=1 - [TFAM_HUMAN]	8.54	1	2	2	2	59.3847	8.54	2	2																					246	29.0782	9.71533
Q15392	Delta(24)-sterol reductase OS=Homo sapiens GN=DHCR24 PE=1 SV=2 - [DHC24_HUMAN]	8.53	1	6	6	9					0	2.33	1	1	96.9702	5.04	4	6					28.63	2.33	1	1	33.43	1.16	1	1	516	60.062	8.1626
Q15904	V-type proton ATPase subunit S1 OS=Homo sapiens GN=ATP6AP1 PE=1 SV=2 - [VAS1_HUMAN]	8.51	1	4	4	7									31.41	1.49	1	1									129.26	8.51	4	6	470	51.9926	6.13818
P11388	DNA topoisomerase 2-alpha OS=Homo sapiens GN=TOP2A PE=1 SV=3 - [TOP2A_HUMAN]	8.49	1	7	10	16	327.942	7.05	8	9	73.5	0.78	1	1	40.84	0.72	1	1									106.82	3.72	5	5	1531	174.276	8.71924
P98194	Calcium-transporting ATPase type 2C member 1 OS=Homo sapiens GN=ATP2C1 PE=1 SV=3 - [AT2C1_HUMAN]	8.49	1	6	6	13					38.39	1.85	1	1	437.791	6.64	5	10									90.56	2.94	2	2	919	100.512	6.7417
P60510	Serine/threonine-protein phosphatase 4 catalytic subunit OS=Homo sapiens GN=PPP4C PE=1 SV=1 - [PP4C_HUMAN]	8.47	1	1	2	2					30.87	4.89	1	1													33.64	3.58	1	1	307	35.0574	5.05908
O14683	Tumor protein p53-inducible protein 11 OS=Homo sapiens GN=TP53I11 PE=1 SV=2 - [P5I11_HUMAN]	8.47	1	1	1	1									32.27	8.47	1	1													189	21.0405	9.5542
Q15370	Transcription elongation factor B polypeptide 2 OS=Homo sapiens GN=TCEB2 PE=1 SV=1 - [ELOB_HUMAN]	8.47	1	1	1	1																					21.97	8.47	1	1	118	13.1246	4.88135
Q13409	Cytoplasmic dynein 1 intermediate chain 2 OS=Homo sapiens GN=DYNC1I2 PE=1 SV=3 - [DC1I2_HUMAN]	8.46	1	5	5	6									66.58	2.19	1	1					53.62	6.27	2	2	116.771	5.17	3	3	638	71.4121	5.19873
Q8N2F6	Armadillo repeat-containing protein 10 OS=Homo sapiens GN=ARMC10 PE=1 SV=1 - [ARM10_HUMAN]	8.45	1	2	2	3	45.58	4.66	1	1					69.37	3.79	1	2													343	37.5166	6.60986
Q8WX92	Negative elongation factor B OS=Homo sapiens GN=NELFB PE=1 SV=1 - [NELFB_HUMAN]	8.45	1	4	4	4					40.43	2.24	1	1	92.36	3.97	2	2	39.88	2.24	1	1									580	65.6554	6.12549
Q9Y3A3	MOB-like protein phocein OS=Homo sapiens GN=MOB4 PE=1 SV=1 - [PHOCN_HUMAN]	8.44	1	1	1	1																	39.03	8.44	1	1					225	26.0156	5.78271
Q9NVS9	Pyridoxine-5'-phosphate oxidase OS=Homo sapiens GN=PNPO PE=1 SV=1 - [PNPO_HUMAN]	8.43	1	1	1	2					40.16	8.43	1	1									43.28	8.43	1	1					261	29.9688	7.06396
P30040	Endoplasmic reticulum resident protein 29 OS=Homo sapiens GN=ERP29 PE=1 SV=4 - [ERP29_HUMAN]	8.43	1	2	2	2					41.86	4.6	1	1					40.26	3.83	1	1									261	28.9752	7.31299
Q7LGA3	Heparan sulfate 2-O-sulfotransferase 1 OS=Homo sapiens GN=HS2ST1 PE=1 SV=1 - [HS2ST_HUMAN]	8.43	1	3	3	6									116.23	8.43	3	4									24.43	2.53	1	2	356	41.8544	8.68994
Q9Y5J9	Mitochondrial import inner membrane translocase subunit Tim8 B OS=Homo sapiens GN=TIMM8B PE=1 SV=1 - [TIM8B_HUMAN]	8.43	1	1	1	1																					0	8.43	1	1	83	9.33754	5.12256
Q13405	39S ribosomal protein L49, mitochondrial OS=Homo sapiens GN=MRPL49 PE=1 SV=1 - [RM49_HUMAN]	8.43	1	1	1	1																					65.66	8.43	1	1	166	19.1859	9.45166
P53041	Serine/threonine-protein phosphatase 5 OS=Homo sapiens GN=PPP5C PE=1 SV=1 - [PPP5_HUMAN]	8.42	1	3	3	5					137.892	8.42	3	3					24.9	3.21	1	1	25.2	3.21	1	1					499	56.8423	6.27783
Q5U3C3	Transmembrane protein 164 OS=Homo sapiens GN=TMEM164 PE=2 SV=1 - [TM164_HUMAN]	8.42	1	2	2	2									34.8681	8.42	2	2													297	33.4856	8.1626
P21281	V-type proton ATPase subunit B, brain isoform OS=Homo sapiens GN=ATP6V1B2 PE=1 SV=3 - [VATB2_HUMAN]	8.41	2	3	3	3					152.851	8.41	3	3																	511	56.4649	5.80811
Q15654	Thyroid receptor-interacting protein 6 OS=Homo sapiens GN=TRIP6 PE=1 SV=3 - [TRIP6_HUMAN]	8.4	1	4	4	7	35.37	3.78	1	1	53.9033	5.88	3	4									36.05	3.78	1	1	29.23	2.52	1	1	476	50.2555	7.37158
P61769	Beta-2-microglobulin OS=Homo sapiens GN=B2M PE=1 SV=1 - [B2MG_HUMAN]	8.4	1	1	1	4					26.87	8.4	1	1	47.81	8.4	1	1									62.37	8.4	1	2	119	13.7059	6.52197
Q9UGJ1	Gamma-tubulin complex component 4 OS=Homo sapiens GN=TUBGCP4 PE=1 SV=1 - [GCP4_HUMAN]	8.4	1	4	4	6					34.35	3.3	1	1	86.1367	3.6	2	3					38.36	1.5	1	1	62.11	1.65	1	1	667	76.0413	6.65381
Q9Y5B9	FACT complex subunit SPT16 OS=Homo sapiens GN=SUPT16H PE=1 SV=1 - [SP16H_HUMAN]	8.4	1	8	8	13									101.26	5.64	4	5	42.6052	2.29	2	2					169.373	6.3	5	6	1047	119.838	5.65576
Q9UKV5	E3 ubiquitin-protein ligase AMFR OS=Homo sapiens GN=AMFR PE=1 SV=2 - [AMFR_HUMAN]	8.4	1	6	6	10									152.955	8.4	6	9					39.53	2.02	1	1					643	72.9488	6.39209
O95159	Zinc finger protein-like 1 OS=Homo sapiens GN=ZFPL1 PE=1 SV=2 - [ZFPL1_HUMAN]	8.39	1	2	2	2									33.31	5.81	1	1					49.92	2.58	1	1					310	34.0922	8.07471
Q7Z4Q2	HEAT repeat-containing protein 3 OS=Homo sapiens GN=HEATR3 PE=1 SV=2 - [HEAT3_HUMAN]	8.38	1	6	6	12					26.45	1.91	1	1	153.523	8.38	6	8					22.35	2.06	1	1	46.91	1.91	1	2	680	74.535	5.10986
Q9BT78	COP9 signalosome complex subunit 4 OS=Homo sapiens GN=COPS4 PE=1 SV=1 - [CSN4_HUMAN]	8.37	1	3	3	6									53.73	2.96	1	1									148.876	8.37	3	5	406	46.2397	5.8335
Q6UB28	Methionine aminopeptidase 1D, mitochondrial OS=Homo sapiens GN=METAP1D PE=1 SV=1 - [MAP12_HUMAN]	8.36	1	2	2	4					68.49	4.48	1	1					29.48	4.48	1	1	104.71	8.36	2	2					335	37.0647	6.84424
P17152	Transmembrane protein 11, mitochondrial OS=Homo sapiens GN=TMEM11 PE=1 SV=1 - [TMM11_HUMAN]	8.33	1	1	1	3					30.95	8.33	1	1	37.99	8.33	1	1					29.13	8.33	1	1					192	21.527	7.35693
O60427	Fatty acid desaturase 1 OS=Homo sapiens GN=FADS1 PE=1 SV=3 - [FADS1_HUMAN]	8.33	1	3	3	4									131.617	8.33	3	4													444	51.9306	8.86572
Q9NV96	Cell cycle control protein 50A OS=Homo sapiens GN=TMEM30A PE=1 SV=1 - [CC50A_HUMAN]	8.31	2	3	3	6					23.31	3.32	1	1	34.0733	8.31	3	3									31.02	5.54	2	2	361	40.6576	8.5874
Q96BI3	Gamma-secretase subunit APH-1A OS=Homo sapiens GN=APH1A PE=1 SV=1 - [APH1A_HUMAN]	8.3	1	3	3	3									116.973	8.3	3	3													265	28.9774	7.89893
Q96S44	TP53-regulating kinase OS=Homo sapiens GN=TP53RK PE=1 SV=2 - [PRPK_HUMAN]	8.3	1	1	1	1																	63.74	8.3	1	1					253	28.1428	9.53955
Q9NZL4	Hsp70-binding protein 1 OS=Homo sapiens GN=HSPBP1 PE=1 SV=1 - [HPBP1_HUMAN]	8.29	1	3	3	8	47.1	3.04	1	1	75.6427	5.25	2	2	46.88	5.8	2	2					52.983	5.25	2	2	40.65	2.76	1	1	362	39.4485	5.21143
Q15833	Syntaxin-binding protein 2 OS=Homo sapiens GN=STXBP2 PE=1 SV=2 - [STXB2_HUMAN]	8.26	1	4	4	4									111.6	8.26	4	4													593	66.4105	6.55127
P05026	Sodium/potassium-transporting ATPase subunit beta-1 OS=Homo sapiens GN=ATP1B1 PE=1 SV=1 - [AT1B1_HUMAN]	8.25	1	2	2	4	40.99	3.63	1	1	88.16	8.25	2	2													26.76	4.62	1	1	303	35.0389	8.52881
Q8TEB9	Rhomboid-related protein 4 OS=Homo sapiens GN=RHBDD1 PE=1 SV=1 - [RHBL4_HUMAN]	8.25	1	2	2	2					151.686	8.25	2	2																	315	35.8	8.23584
Q9NVV0	Trimeric intracellular cation channel type B OS=Homo sapiens GN=TMEM38B PE=1 SV=1 - [TM38B_HUMAN]	8.25	1	2	2	8					52.83	4.12	1	1	72.4424	8.25	2	4					46.33	4.12	1	1	62.41	4.12	1	2	291	32.4885	9.05615
Q8N1G4	Leucine-rich repeat-containing protein 47 OS=Homo sapiens GN=LRRC47 PE=1 SV=1 - [LRC47_HUMAN]	8.23	1	4	4	15					95.8752	8.23	4	5	106.373	7.03	3	3					126.266	8.23	4	4	60.4133	3.95	2	3	583	63.4337	8.27979
Q969S8	Histone deacetylase 10 OS=Homo sapiens GN=HDAC10 PE=1 SV=1 - [HDA10_HUMAN]	8.22	1	4	4	8					40.8614	4.04	2	2					68.75	5.83	2	2	40.52	2.99	1	1	52.6	5.38	3	3	669	71.3995	5.74463
P24752	Acetyl-CoA acetyltransferase, mitochondrial OS=Homo sapiens GN=ACAT1 PE=1 SV=1 - [THIL_HUMAN]	8.2	1	3	3	4					70.11	5.15	2	2	28.3	2.81	1	1									77.61	3.04	1	1	427	45.1706	8.85107
O43505	N-acetyllactosaminide beta-1,3-N-acetylglucosaminyltransferase OS=Homo sapiens GN=B3GNT1 PE=1 SV=1 - [B3GN1_HUMAN]	8.19	1	3	3	8					101.39	6.51	2	2	104.04	5.54	2	2					87.29	3.86	1	1	177.64	5.54	2	3	415	47.0889	7.1958
Q9P289	Serine/threonine-protein kinase MST4 OS=Homo sapiens GN=MST4 PE=1 SV=2 - [MST4_HUMAN]	8.17	3	3	3	5	40.39	1.68	1	1	72.37	6.49	2	2	53.27	1.68	1	1					40.41	2.4	1	1					416	46.4996	5.2876
Q969M3	Protein YIPF5 OS=Homo sapiens GN=YIPF5 PE=1 SV=1 - [YIPF5_HUMAN]	8.17	1	2	2	6									157.31	8.17	2	5									69.78	4.67	1	1	257	27.9706	4.36084
P51610	Host cell factor 1 OS=Homo sapiens GN=HCFC1 PE=1 SV=2 - [HCFC1_HUMAN]	8.16	1	14	14	21									136.231	4.32	7	7	43.93	0.34	1	1					232.222	7.22	12	13	2035	208.602	7.45947
Q8NFH3	Nucleoporin Nup43 OS=Homo sapiens GN=NUP43 PE=1 SV=1 - [NUP43_HUMAN]	8.16	1	2	2	4									99.11	8.16	2	2					31.44	8.16	2	2					380	42.1245	5.63037
P14866	Heterogeneous nuclear ribonucleoprotein L OS=Homo sapiens GN=HNRNPL PE=1 SV=2 - [HNRPL_HUMAN]	8.15	1	4	4	6					71.8426	6.79	3	3									35.92	3.06	1	1	41.93	3.23	2	2	589	64.0924	8.22119
P11279	Lysosome-associated membrane glycoprotein 1 OS=Homo sapiens GN=LAMP1 PE=1 SV=3 - [LAMP1_HUMAN]	8.15	1	4	4	17					48.2207	6.24	3	3	207.332	6.71	3	7	42.8	2.64	1	1	45.8	4.8	2	2	105.137	6.71	3	4	417	44.8538	8.74854
Q8IXM2	Chromatin complexes subunit BAP18 OS=Homo sapiens GN=BAP18 PE=1 SV=1 - [BAP18_HUMAN]	8.14	1	1	1	3					84.38	8.14	1	1	38.08	8.14	1	1					90.58	8.14	1	1					172	17.8893	7.32764
Q9UK41	Vacuolar protein sorting-associated protein 28 homolog OS=Homo sapiens GN=VPS28 PE=1 SV=1 - [VPS28_HUMAN]	8.14	1	1	1	1					35.96	8.14	1	1																	221	25.4086	5.5415
O14925	Mitochondrial import inner membrane translocase subunit Tim23 OS=Homo sapiens GN=TIMM23 PE=1 SV=1 - [TIM23_HUMAN]	8.13	2	1	1	2					66.26	8.13	1	1	29.81	8.13	1	1													209	21.929	8.60205
Q13315	Serine-protein kinase ATM OS=Homo sapiens GN=ATM PE=1 SV=4 - [ATM_HUMAN]	8.12	1	21	21	31	80.3696	0.65	2	2	209.382	2.68	6	6	543.266	7.33	19	21									63.91	0.82	2	2	3056	350.462	6.81494
Q9NUP9	Protein lin-7 homolog C OS=Homo sapiens GN=LIN7C PE=1 SV=1 - [LIN7C_HUMAN]	8.12	2	1	1	2					21.86	8.12	1	1									30.87	8.12	1	1					197	21.8205	8.42627
O14579	Coatomer subunit epsilon OS=Homo sapiens GN=COPE PE=1 SV=3 - [COPE_HUMAN]	8.12	1	2	2	2									63.93	8.12	2	2													308	34.4603	5.12256
Q01650	Large neutral amino acids transporter small subunit 1 OS=Homo sapiens GN=SLC7A5 PE=1 SV=2 - [LAT1_HUMAN]	8.09	3	4	4	15	23.09	3.16	1	1	88.5592	4.93	2	2	170.576	8.09	4	8					42.39	3.55	1	1	66.6733	6.71	3	3	507	54.9743	7.72314
Q96M27	Protein PRRC1 OS=Homo sapiens GN=PRRC1 PE=1 SV=1 - [PRRC1_HUMAN]	8.09	1	3	3	8	93.25	3.37	1	1					54.83	5.17	2	2	65.42	3.37	1	1					108.41	6.29	2	4	445	46.6718	5.8335
Q6IAA8	Ragulator complex protein LAMTOR1 OS=Homo sapiens GN=LAMTOR1 PE=1 SV=2 - [LTOR1_HUMAN]	8.07	1	1	1	4	82.14	8.07	1	1					44.89	8.07	1	1	55.35	8.07	1	1					40.93	8.07	1	1	161	17.7338	5.14795
Q96F45	Zinc finger protein 503 OS=Homo sapiens GN=ZNF503 PE=1 SV=1 - [ZN503_HUMAN]	8.05	1	2	3	5					69.4867	8.05	3	3									53.66	6.35	2	2					646	62.5158	8.70459
Q9NRP0	Oligosaccharyltransferase complex subunit OSTC OS=Homo sapiens GN=OSTC PE=1 SV=1 - [OSTC_HUMAN]	8.05	1	1	1	2									65.24	8.05	1	2													149	16.8178	9.12939
P13674	Prolyl 4-hydroxylase subunit alpha-1 OS=Homo sapiens GN=P4HA1 PE=1 SV=2 - [P4HA1_HUMAN]	8.05	1	3	3	3																	22.92	2.81	1	1	85.45	5.24	2	2	534	61.011	6.01123
Q99442	Translocation protein SEC62 OS=Homo sapiens GN=SEC62 PE=1 SV=1 - [SEC62_HUMAN]	8.02	1	4	4	7	59.5333	5.01	3	3	67.84	3.01	2	2					29.57	6.02	2	2									399	45.8331	7.12256
P08243	Asparagine synthetase [glutamine-hydrolyzing] OS=Homo sapiens GN=ASNS PE=1 SV=4 - [ASNS_HUMAN]	8.02	1	4	4	7					79.4833	6.24	3	3	34.52	1.78	1	1					72.21	4.28	2	2	55.98	1.96	1	1	561	64.3286	6.85889
O75643	U5 small nuclear ribonucleoprotein 200 kDa helicase OS=Homo sapiens GN=SNRNP200 PE=1 SV=2 - [U520_HUMAN]	8.01	1	15	15	26	303.203	7.49	14	15	52.06	1.4	3	3	101.363	1.97	4	4									105.62	1.92	4	4	2136	244.353	6.06201
Q5VT66	Mitochondrial amidoxime-reducing component 1 OS=Homo sapiens GN=MARC1 PE=1 SV=1 - [MARC1_HUMAN]	8.01	1	2	2	5									148.554	8.01	2	5													337	37.4755	8.88037
Q86YZ3	Hornerin OS=Homo sapiens GN=HRNR PE=1 SV=2 - [HORN_HUMAN]	8	1	4	4	4																					75.0333	8	4	4	2850	282.228	10.0376
Q9UBU6	Protein FAM8A1 OS=Homo sapiens GN=FAM8A1 PE=1 SV=1 - [FA8A1_HUMAN]	7.99	1	3	3	3									22.14	5.81	2	2	27.8	2.18	1	1									413	44.0954	7.21045
Q9BQB6	Vitamin K epoxide reductase complex subunit 1 OS=Homo sapiens GN=VKORC1 PE=1 SV=1 - [VKOR1_HUMAN]	7.98	1	1	1	2					64.34	7.98	1	1									74.31	7.98	1	1					163	18.2225	9.36377
Q02809	Procollagen-lysine,2-oxoglutarate 5-dioxygenase 1 OS=Homo sapiens GN=PLOD1 PE=1 SV=2 - [PLOD1_HUMAN]	7.98	1	5	5	6									57.4167	4.68	3	3	20.55	3.3	2	2					33.95	1.51	1	1	727	83.4974	6.94678
Q15437	Protein transport protein Sec23B OS=Homo sapiens GN=SEC23B PE=1 SV=2 - [SC23B_HUMAN]	7.95	1	3	5	8	41.96	1.56	1	1	55.5	1.56	1	1					176.52	6.65	4	4	62.61	1.56	1	1	27.74	1.3	1	1	767	86.4235	6.88818
Q14683	Structural maintenance of chromosomes protein 1A OS=Homo sapiens GN=SMC1A PE=1 SV=2 - [SMC1A_HUMAN]	7.95	1	9	9	9	91.6111	4.3	5	5					32.82	0.65	1	1									65.49	3	3	3	1233	143.144	7.63525
Q96AA3	Protein RFT1 homolog OS=Homo sapiens GN=RFT1 PE=1 SV=1 - [RFT1_HUMAN]	7.95	1	5	5	22	80.6	1.85	1	3	111.26	3.14	2	5	174.27	7.95	5	10	28.92	1.85	1	1	45.3	1.85	1	1	51.64	3.14	2	2	541	60.2964	8.85107
O15511	Actin-related protein 2/3 complex subunit 5 OS=Homo sapiens GN=ARPC5 PE=1 SV=3 - [ARPC5_HUMAN]	7.95	1	1	1	2					72.17	7.95	1	1									65.48	7.95	1	1					151	16.3103	5.66846
P62318	Small nuclear ribonucleoprotein Sm D3 OS=Homo sapiens GN=SNRPD3 PE=1 SV=1 - [SMD3_HUMAN]	7.94	1	1	1	3					67.42	7.94	1	1									49.72	7.94	1	1	74.23	7.94	1	1	126	13.9073	10.3159
O43674	NADH dehydrogenase [ubiquinone] 1 beta subcomplex subunit 5, mitochondrial OS=Homo sapiens GN=NDUFB5 PE=1 SV=1 - [NDUB5_HUMAN]	7.94	1	1	1	1									49.77	7.94	1	1													189	21.7366	9.62744
Q8NBX0	Saccharopine dehydrogenase-like oxidoreductase OS=Homo sapiens GN=SCCPDH PE=1 SV=1 - [SCPDL_HUMAN]	7.93	1	3	3	8	43.44	1.86	1	1	73.0682	4.9	2	2	47.06	4.9	2	3									53.55	6.06	2	2	429	47.1215	9.14404
Q9H2M9	Rab3 GTPase-activating protein non-catalytic subunit OS=Homo sapiens GN=RAB3GAP2 PE=1 SV=1 - [RBGPR_HUMAN]	7.9	1	10	10	23	164.432	4.02	5	5					266.516	5.1	6	8					37.68	0.57	1	1	323.367	5.46	7	9	1393	155.886	5.61768
Q9Y3D6	Mitochondrial fission 1 protein OS=Homo sapiens GN=FIS1 PE=1 SV=2 - [FIS1_HUMAN]	7.89	1	1	1	3	50.43	7.89	1	1	48.46	7.89	1	1									41.63	7.89	1	1					152	16.927	8.79248
Q9NPH2	Inositol-3-phosphate synthase 1 OS=Homo sapiens GN=ISYNA1 PE=1 SV=1 - [INO1_HUMAN]	7.89	1	4	4	4					49.434	6.27	3	3									0	1.61	1	1					558	61.0291	5.75732
O75122	CLIP-associating protein 2 OS=Homo sapiens GN=CLASP2 PE=1 SV=2 - [CLAP2_HUMAN]	7.88	1	7	8	12	81.19	1.78	2	2					235.934	7.19	7	7									73.1333	2.47	3	3	1294	141.046	8.47021
Q5BJH2	Transmembrane protein 128 OS=Homo sapiens GN=TMEM128 PE=2 SV=1 - [TM128_HUMAN]	7.88	1	1	1	1									23.25	7.88	1	1													165	18.8097	6.75635
P05787	Keratin, type II cytoskeletal 8 OS=Homo sapiens GN=KRT8 PE=1 SV=7 - [K2C8_HUMAN]	7.87	6	1	5	34	103.714	3.93	2	8	55.32	2.07	1	4	73.73	3.93	2	4	127.526	3.93	2	6	68.94	3.93	2	5	130.68	7.87	5	7	483	53.6711	5.59229
Q5JRA6	Melanoma inhibitory activity protein 3 OS=Homo sapiens GN=MIA3 PE=1 SV=1 - [MIA3_HUMAN]	7.87	1	10	10	12	242.679	5.03	6	6					134.923	3.09	4	4									68.5842	1.21	2	2	1907	213.57	4.84326
P40938	Replication factor C subunit 3 OS=Homo sapiens GN=RFC3 PE=1 SV=2 - [RFC3_HUMAN]	7.87	1	2	2	4									99.25	3.93	1	1					45.97	3.93	1	1	95.11	7.87	2	2	356	40.5299	8.33838
Q9NRD1	F-box only protein 6 OS=Homo sapiens GN=FBXO6 PE=1 SV=1 - [FBX6_HUMAN]	7.85	1	2	2	2																	51.13	4.1	1	1	90.86	3.75	1	1	293	33.9109	6.0874
Q9BPX5	Actin-related protein 2/3 complex subunit 5-like protein OS=Homo sapiens GN=ARPC5L PE=1 SV=1 - [ARP5L_HUMAN]	7.84	1	1	1	2					68.82	7.84	1	1									76.34	7.84	1	1					153	16.9308	6.59521
Q03252	Lamin-B2 OS=Homo sapiens GN=LMNB2 PE=1 SV=3 - [LMNB2_HUMAN]	7.83	1	3	4	7									149.91	7.83	4	5									70.08	3.67	2	2	600	67.6475	5.35107
P53985	Monocarboxylate transporter 1 OS=Homo sapiens GN=SLC16A1 PE=1 SV=3 - [MOT1_HUMAN]	7.8	1	5	5	23	103.087	7.2	3	6	124.81	7.2	3	5	159.257	7.8	5	7	27.25	7	2	2	44.29	4.2	2	2	20.51	4	1	1	500	53.9089	8.66064
Q8WXD5	Gem-associated protein 6 OS=Homo sapiens GN=GEMIN6 PE=1 SV=1 - [GEMI6_HUMAN]	7.78	1	1	1	3					49.23	7.78	1	1	28.87	7.78	1	1									36.48	7.78	1	1	167	18.8123	5.12256
P42285	Superkiller viralicidic activity 2-like 2 OS=Homo sapiens GN=SKIV2L2 PE=1 SV=3 - [SK2L2_HUMAN]	7.77	1	7	7	9	51.55	1.34	1	1	46.75	1.06	1	1	73.9403	2.21	2	2	47.72	2.3	2	2					67.679	3.17	3	3	1042	117.729	6.52197
Q92572	AP-3 complex subunit sigma-1 OS=Homo sapiens GN=AP3S1 PE=1 SV=1 - [AP3S1_HUMAN]	7.77	1	1	1	1																					40.79	7.77	1	1	193	21.7181	5.38916
O76094	Signal recognition particle subunit SRP72 OS=Homo sapiens GN=SRP72 PE=1 SV=3 - [SRP72_HUMAN]	7.75	1	4	4	7	95.26	4.47	2	2	20.92	1.94	1	1	90.19	7.75	4	4													671	74.56	9.26123
P48739	Phosphatidylinositol transfer protein beta isoform OS=Homo sapiens GN=PITPNB PE=1 SV=2 - [PIPNB_HUMAN]	7.75	1	2	2	2									61.11	4.8	1	1					0	2.95	1	1					271	31.5199	6.87354
O00567	Nucleolar protein 56 OS=Homo sapiens GN=NOP56 PE=1 SV=4 - [NOP56_HUMAN]	7.74	1	4	4	4					121.131	7.74	4	4																	594	66.0087	9.18799
Q9Y584	Mitochondrial import inner membrane translocase subunit Tim22 OS=Homo sapiens GN=TIMM22 PE=1 SV=2 - [TIM22_HUMAN]	7.73	1	1	1	1					40.94	7.73	1	1																	194	20.0179	7.59131
Q9NVH0	Exonuclease 3'-5' domain-containing protein 2 OS=Homo sapiens GN=EXD2 PE=1 SV=2 - [EXD2_HUMAN]	7.73	1	4	4	5					40.98	1.61	1	1	111.697	6.12	3	3									53.71	2.09	1	1	621	70.3083	8.32373
Q6P4A7	Sideroflexin-4 OS=Homo sapiens GN=SFXN4 PE=1 SV=1 - [SFXN4_HUMAN]	7.72	1	2	2	4					23.4	3.56	1	1	51.71	4.15	1	1					25.2	3.56	1	1	23.72	3.56	1	1	337	37.9738	9.18799
O14744	Protein arginine N-methyltransferase 5 OS=Homo sapiens GN=PRMT5 PE=1 SV=4 - [ANM5_HUMAN]	7.69	1	5	5	9					79.4101	5.65	3	3	118.867	3.61	2	3									105.637	3.3	2	3	637	72.6376	6.29053
Q92600	Cell differentiation protein RCD1 homolog OS=Homo sapiens GN=RQCD1 PE=1 SV=1 - [RCD1_HUMAN]	7.69	1	2	2	3									48.5481	7.69	2	2									25.04	3.68	1	1	299	33.6099	8.03076
Q5ZPR3	CD276 antigen OS=Homo sapiens GN=CD276 PE=1 SV=1 - [CD276_HUMAN]	7.68	1	3	3	5									154.89	7.68	3	4									63.02	3.37	1	1	534	57.1995	4.90674
P12081	Histidine--tRNA ligase, cytoplasmic OS=Homo sapiens GN=HARS PE=1 SV=2 - [SYHC_HUMAN]	7.66	2	4	4	6					32.51	1.77	1	1													87.8309	7.66	4	5	509	57.3742	5.88428
Q5UIP0	Telomere-associated protein RIF1 OS=Homo sapiens GN=RIF1 PE=1 SV=2 - [RIF1_HUMAN]	7.65	1	17	17	34									591.767	7.65	17	27									137.104	2.14	6	7	2472	274.294	5.51611
P61225	Ras-related protein Rap-2b OS=Homo sapiens GN=RAP2B PE=1 SV=1 - [RAP2B_HUMAN]	7.65	1	1	1	1																	26.07	7.65	1	1					183	20.4912	4.80518
P19623	Spermidine synthase OS=Homo sapiens GN=SRM PE=1 SV=1 - [SPEE_HUMAN]	7.62	1	2	2	4					43.38	4.3	1	1	29.67	3.31	1	1					57.0201	7.62	2	2					302	33.8027	5.49072
P13929	Beta-enolase OS=Homo sapiens GN=ENO3 PE=1 SV=5 - [ENOB_HUMAN]	7.6	2	1	2	5					149.541	7.6	2	2									91.9	4.15	1	1	119.82	7.6	2	2	434	46.9573	7.7085
Q96MV1	Transmembrane protein 56 OS=Homo sapiens GN=TMEM56 PE=1 SV=1 - [TMM56_HUMAN]	7.6	1	2	2	2									60.71	7.6	2	2													263	30.0209	9.33447
Q7Z434	Mitochondrial antiviral-signaling protein OS=Homo sapiens GN=MAVS PE=1 SV=2 - [MAVS_HUMAN]	7.59	1	3	3	4					40.09	2.59	1	1	150.777	7.59	3	3													540	56.4931	5.51611
Q9NWS8	Required for meiotic nuclear division protein 1 homolog OS=Homo sapiens GN=RMND1 PE=1 SV=2 - [RMND1_HUMAN]	7.57	1	3	3	7	54.7686	4.23	2	2	77.2721	5.12	2	2	74.9551	7.57	3	3													449	51.5709	8.68994
Q9UI14	Prenylated Rab acceptor protein 1 OS=Homo sapiens GN=RABAC1 PE=1 SV=1 - [PRAF1_HUMAN]	7.57	1	1	1	1									35	7.57	1	1													185	20.6347	7.34229
Q6ZMG9	Ceramide synthase 6 OS=Homo sapiens GN=CERS6 PE=1 SV=1 - [CERS6_HUMAN]	7.55	1	3	3	6					41.54	1.82	1	1	47.9212	7.55	3	3									23.69	4.95	2	2	384	44.8606	7.6499
Q96ER9	Coiled-coil domain-containing protein 51 OS=Homo sapiens GN=CCDC51 PE=1 SV=2 - [CCD51_HUMAN]	7.54	1	2	2	5					32.63	5.35	1	1	111.534	7.54	2	3									56.58	5.35	1	1	411	45.7828	8.19189
Q96BM9	ADP-ribosylation factor-like protein 8A OS=Homo sapiens GN=ARL8A PE=1 SV=1 - [ARL8A_HUMAN]	7.53	1	1	1	4	42.53	7.53	1	1	46.07	7.53	1	1					43.51	7.53	1	1	48.02	7.53	1	1					186	21.402	7.76709
Q8NHP6	Motile sperm domain-containing protein 2 OS=Homo sapiens GN=MOSPD2 PE=1 SV=1 - [MSPD2_HUMAN]	7.53	1	4	4	4					40.94	1.93	1	1	56.0903	3.86	2	2									37.34	1.74	1	1	518	59.7084	5.96045
Q9NR28	Diablo homolog, mitochondrial OS=Homo sapiens GN=DIABLO PE=1 SV=1 - [DBLOH_HUMAN]	7.53	1	2	2	3					24.51	4.6	1	1													57.27	7.53	2	2	239	27.1137	5.89697
P32322	Pyrroline-5-carboxylate reductase 1, mitochondrial OS=Homo sapiens GN=PYCR1 PE=1 SV=2 - [P5CR1_HUMAN]	7.52	1	1	2	10	42.96	4.08	1	1	192.495	7.52	2	3	45.91	3.45	1	1					179.725	7.52	2	3	74.9491	3.45	1	2	319	33.3396	7.60596
Q8IZ81	ELMO domain-containing protein 2 OS=Homo sapiens GN=ELMOD2 PE=1 SV=1 - [ELMD2_HUMAN]	7.51	1	2	2	11	76.6891	7.51	2	2	70.6737	7.51	2	2	81.8033	7.51	2	3	52.63	7.51	2	2	80.6556	7.51	2	2					293	34.9377	8.04541
Q96DA2	Ras-related protein Rab-39B OS=Homo sapiens GN=RAB39B PE=1 SV=1 - [RB39B_HUMAN]	7.51	1	1	1	3					64.56	7.51	1	1	64.25	7.51	1	1					69.75	7.51	1	1					213	24.6067	7.82568
Q9BW27	Nuclear pore complex protein Nup85 OS=Homo sapiens GN=NUP85 PE=1 SV=1 - [NUP85_HUMAN]	7.47	1	4	4	7					113.328	5.49	3	3	97.0567	5.18	3	3					34.68	1.68	1	1					656	74.9711	5.5542
Q9Y6K0	Choline/ethanolaminephosphotransferase 1 OS=Homo sapiens GN=CEPT1 PE=1 SV=1 - [CEPT1_HUMAN]	7.45	1	3	3	12	44.9528	2.64	1	3	33.9192	2.64	1	2	74.6567	7.45	3	6	29.03	2.64	1	1									416	46.5227	8.20654
O75170	Serine/threonine-protein phosphatase 6 regulatory subunit 2 OS=Homo sapiens GN=PPP6R2 PE=1 SV=2 - [PP6R2_HUMAN]	7.45	1	5	5	7									154.003	7.45	5	6									34.14	1.66	1	1	966	104.876	4.86865
Q9NVT9	Armadillo repeat-containing protein 1 OS=Homo sapiens GN=ARMC1 PE=1 SV=1 - [ARMC1_HUMAN]	7.45	1	1	1	1									51.09	7.45	1	1													282	31.2608	5.74463
P54646	5'-AMP-activated protein kinase catalytic subunit alpha-2 OS=Homo sapiens GN=PRKAA2 PE=1 SV=2 - [AAPK2_HUMAN]	7.43	1	2	3	3					99.5424	7.43	3	3																	552	62.2796	7.75244
Q9HCU5	Prolactin regulatory element-binding protein OS=Homo sapiens GN=PREB PE=1 SV=2 - [PREB_HUMAN]	7.43	1	3	3	4									39.2067	7.43	3	3									36.61	2.88	1	1	417	45.4397	7.88428
Q9BY41	Histone deacetylase 8 OS=Homo sapiens GN=HDAC8 PE=1 SV=2 - [HDAC8_HUMAN]	7.43	1	2	2	2																	83.0062	7.43	2	2					377	41.7307	5.63037
P52789	Hexokinase-2 OS=Homo sapiens GN=HK2 PE=1 SV=2 - [HXK2_HUMAN]	7.42	2	5	6	7					0	0.76	1	1	89.6733	4.14	3	3	47.99	2.29	2	2	51.94	1.64	1	1					917	102.313	6.04932
Q9Y3A6	Transmembrane emp24 domain-containing protein 5 OS=Homo sapiens GN=TMED5 PE=1 SV=1 - [TMED5_HUMAN]	7.42	1	3	3	5									49.0986	3.49	2	3									53.7969	6.99	2	2	229	25.9882	4.84326
Q00341	Vigilin OS=Homo sapiens GN=HDLBP PE=1 SV=2 - [VIGLN_HUMAN]	7.41	1	10	10	16	72.5522	1.97	2	2	109.393	2.6	3	3	34.98	0.95	1	1					57.682	1.97	2	2	162.552	5.99	8	8	1268	141.368	6.87354
Q9Y673	Dolichyl-phosphate beta-glucosyltransferase OS=Homo sapiens GN=ALG5 PE=1 SV=1 - [ALG5_HUMAN]	7.41	1	2	2	2									48.55	7.41	2	2													324	36.9224	9.27588
P27361	Mitogen-activated protein kinase 3 OS=Homo sapiens GN=MAPK3 PE=1 SV=4 - [MK03_HUMAN]	7.39	9	1	3	4					36.66	2.11	1	1									63.98	7.39	3	3					379	43.1081	6.7417
Q5SRE5	Nucleoporin NUP188 homolog OS=Homo sapiens GN=NUP188 PE=1 SV=1 - [NU188_HUMAN]	7.38	1	11	11	14					39.45	1.14	2	2	158.9	3.6	5	5									144.135	4.23	6	7	1749	195.917	6.72705
Q9H7C9	Mth938 domain-containing protein OS=Homo sapiens GN=AAMDC PE=1 SV=1 - [AAMDC_HUMAN]	7.38	1	1	1	1					36.59	7.38	1	1																	122	13.3238	8.45557
Q9BSR8	Protein YIPF4 OS=Homo sapiens GN=YIPF4 PE=1 SV=1 - [YIPF4_HUMAN]	7.38	1	1	1	1									49.53	7.38	1	1													244	27.0653	4.65283
P33993	DNA replication licensing factor MCM7 OS=Homo sapiens GN=MCM7 PE=1 SV=4 - [MCM7_HUMAN]	7.37	1	5	5	11									51.51	4.45	3	3					51.5666	2.23	2	2	117.922	7.37	5	6	719	81.2566	6.45557
P05455	Lupus La protein OS=Homo sapiens GN=SSB PE=1 SV=2 - [LA_HUMAN]	7.35	1	2	2	3	21.24	3.43	1	1													28.72	3.92	1	1	20.49	3.43	1	1	408	46.8082	7.12256
P52565	Rho GDP-dissociation inhibitor 1 OS=Homo sapiens GN=ARHGDIA PE=1 SV=3 - [GDIR1_HUMAN]	7.35	1	1	1	3					37.48	7.35	1	1									47.87	7.35	1	1	25.2	7.35	1	1	204	23.1927	5.10986
O95870	Abhydrolase domain-containing protein 16A OS=Homo sapiens GN=ABHD16A PE=1 SV=3 - [ABHGA_HUMAN]	7.35	1	5	5	6					37.75	3.05	2	2	69.75	4.66	3	3									25.84	1.25	1	1	558	63.2031	8.1333
Q5H8A4	GPI ethanolamine phosphate transferase 2 OS=Homo sapiens GN=PIGG PE=1 SV=1 - [PIGG_HUMAN]	7.32	1	6	6	10									241.49	7.32	6	9									39.63	1.53	1	1	983	108.103	7.15186
Q96QD8	Sodium-coupled neutral amino acid transporter 2 OS=Homo sapiens GN=SLC38A2 PE=1 SV=2 - [S38A2_HUMAN]	7.31	1	2	2	2									106.65	7.31	2	2													506	55.9895	8.00146
Q7Z7N9	Transmembrane protein 179B OS=Homo sapiens GN=TMEM179B PE=1 SV=1 - [T179B_HUMAN]	7.31	1	1	1	2									75.77	7.31	1	1									40.32	7.31	1	1	219	23.5352	7.85498
Q9BRX2	Protein pelota homolog OS=Homo sapiens GN=PELO PE=1 SV=2 - [PELO_HUMAN]	7.27	1	2	2	2																					0	7.27	2	2	385	43.332	6.34131
Q8NCU8	Putative uncharacterized protein encoded by LINC00116 OS=Homo sapiens GN=LINC00116 PE=5 SV=1 - [YB039_HUMAN]	7.25	1	1	1	1									46.27	7.25	1	1													138	15.5984	11.1948
P30084	Enoyl-CoA hydratase, mitochondrial OS=Homo sapiens GN=ECHS1 PE=1 SV=4 - [ECHM_HUMAN]	7.24	1	1	1	1					92.76	7.24	1	1																	290	31.3671	8.07471
Q99523	Sortilin OS=Homo sapiens GN=SORT1 PE=1 SV=3 - [SORT_HUMAN]	7.22	1	5	5	11									227.265	7.22	5	8									132.493	4.45	3	3	831	92.0095	5.74463
Q9Y6Y8	SEC23-interacting protein OS=Homo sapiens GN=SEC23IP PE=1 SV=1 - [S23IP_HUMAN]	7.2	1	5	5	5									66.65	3.7	2	2	54.3002	3.5	3	3									1000	111.007	5.5415
Q9NX14	NADH dehydrogenase [ubiquinone] 1 beta subcomplex subunit 11, mitochondrial OS=Homo sapiens GN=NDUFB11 PE=1 SV=1 - [NDUBB_HUMAN]	7.19	1	1	1	2									32.26	7.19	1	2													153	17.3057	5.22412
Q8TEA8	D-tyrosyl-tRNA(Tyr) deacylase 1 OS=Homo sapiens GN=DTD1 PE=1 SV=2 - [DTD1_HUMAN]	7.18	1	1	1	1																	49.33	7.18	1	1					209	23.409	8.23584
Q14498	RNA-binding protein 39 OS=Homo sapiens GN=RBM39 PE=1 SV=2 - [RBM39_HUMAN]	7.17	1	3	3	6	43.52	2.08	1	1	123.42	5.09	2	2					55.28	2.08	1	1	82.7	3.21	1	1	42.3	2.08	1	1	530	59.3427	10.0962
Q658P3	Metalloreductase STEAP3 OS=Homo sapiens GN=STEAP3 PE=1 SV=2 - [STEA3_HUMAN]	7.17	1	3	3	4					33.58	2.25	1	1	56.3067	4.92	2	3													488	54.5658	8.60205
Q6ZRP7	Sulfhydryl oxidase 2 OS=Homo sapiens GN=QSOX2 PE=1 SV=3 - [QSOX2_HUMAN]	7.16	1	4	4	10	69.24	2.15	1	1					191.573	7.16	4	6	52.12	2.15	1	1	72.91	2.15	1	1	51.34	2.15	1	1	698	77.4796	7.72314
P31150	Rab GDP dissociation inhibitor alpha OS=Homo sapiens GN=GDI1 PE=1 SV=2 - [GDIA_HUMAN]	7.16	1	1	3	3																					47.1433	7.16	3	3	447	50.5501	5.13525
Q13643	Four and a half LIM domains protein 3 OS=Homo sapiens GN=FHL3 PE=1 SV=4 - [FHL3_HUMAN]	7.14	1	2	2	2																					45.51	7.14	2	2	280	31.1706	6.20166
Q9NRY5	Protein FAM114A2 OS=Homo sapiens GN=FAM114A2 PE=1 SV=4 - [F1142_HUMAN]	7.13	1	2	2	2									45.47	7.13	2	2													505	55.4342	4.88135
Q9H7S9	Zinc finger protein 703 OS=Homo sapiens GN=ZNF703 PE=1 SV=1 - [ZN703_HUMAN]	7.12	1	1	2	3					40.13	2.03	1	1									74.3	7.12	2	2					590	58.1859	8.79248
Q9H900	Protein zwilch homolog OS=Homo sapiens GN=ZWILCH PE=1 SV=2 - [ZWILC_HUMAN]	7.11	1	4	4	9					32.52	1.52	1	1	182.415	7.11	4	6									43.82	3.21	2	2	591	67.1718	6.26514
Q53RE8	Ankyrin repeat domain-containing protein 39 OS=Homo sapiens GN=ANKRD39 PE=1 SV=1 - [ANR39_HUMAN]	7.1	1	1	1	1					0	7.1	1	1																	183	19.6386	6.88818
Q13901	Nuclear nucleic acid-binding protein C1D OS=Homo sapiens GN=C1D PE=1 SV=1 - [C1D_HUMAN]	7.09	1	1	1	1									22.62	7.09	1	1													141	16.0093	9.02686
P49815	Tuberin OS=Homo sapiens GN=TSC2 PE=1 SV=2 - [TSC2_HUMAN]	7.08	1	10	10	11	124.313	2.99	3	3					110.19	2.82	5	5									64.1467	1.88	3	3	1807	200.481	7.31299
P00846	ATP synthase subunit a OS=Homo sapiens GN=MT-ATP6 PE=1 SV=1 - [ATP6_HUMAN]	7.08	1	2	2	10	65.39	4.42	1	2	44.93	4.42	1	1	76.641	7.08	2	3	34.96	4.42	1	1	51.44	4.42	1	1	59.88	4.42	1	2	226	24.8009	10.0962
O14662	Syntaxin-16 OS=Homo sapiens GN=STX16 PE=1 SV=3 - [STX16_HUMAN]	7.08	1	2	2	5	50.16	2.77	1	1					118.543	7.08	2	3									22.31	2.77	1	1	325	37.0082	6.11279
P33992	DNA replication licensing factor MCM5 OS=Homo sapiens GN=MCM5 PE=1 SV=5 - [MCM5_HUMAN]	7.08	1	4	4	7					21.85	1.77	1	1	80.95	3.54	2	2	78.0576	3.27	2	2					64.85	3.81	2	2	734	82.2332	8.36768
Q8IYB5	Stromal membrane-associated protein 1 OS=Homo sapiens GN=SMAP1 PE=1 SV=2 - [SMAP1_HUMAN]	7.07	2	3	3	3					54.1064	7.07	3	3																	467	50.3544	8.74854
P38117	Electron transfer flavoprotein subunit beta OS=Homo sapiens GN=ETFB PE=1 SV=3 - [ETFB_HUMAN]	7.06	1	2	2	3					58.97	3.92	1	1									53.71	3.92	1	1	27.37	3.14	1	1	255	27.8262	8.104
P08754	Guanine nucleotide-binding protein G(k) subunit alpha OS=Homo sapiens GN=GNAI3 PE=1 SV=3 - [GNAI3_HUMAN]	7.06	1	2	2	2																	56.159	7.06	2	2					354	40.5063	5.69385
O94979	Protein transport protein Sec31A OS=Homo sapiens GN=SEC31A PE=1 SV=3 - [SC31A_HUMAN]	7.05	1	7	7	10	42.43	0.74	1	1	49.01	0.74	1	1	103.697	4.59	4	4					39.79	1.07	1	1	65.7067	2.95	3	3	1220	132.931	6.88818
Q9BZK3	Putative nascent polypeptide-associated complex subunit alpha-like protein OS=Homo sapiens GN=NACAP1 PE=5 SV=1 - [NACP1_HUMAN]	7.04	1	1	1	1									69.69	7.04	1	1													213	23.2919	4.58936
Q9BQA1	Methylosome protein 50 OS=Homo sapiens GN=WDR77 PE=1 SV=1 - [MEP50_HUMAN]	7.02	1	3	3	7					98.9	7.02	3	3	47.14	2.05	1	1					81.1533	7.02	3	3					342	36.7011	5.17334
P20839	Inosine-5'-monophosphate dehydrogenase 1 OS=Homo sapiens GN=IMPDH1 PE=1 SV=2 - [IMDH1_HUMAN]	7	1	3	4	8					21.21	3.31	1	1	69.7654	1.56	1	2									159.589	7	4	5	514	55.3705	6.90283
Q9NVE7	Pantothenate kinase 4 OS=Homo sapiens GN=PANK4 PE=1 SV=1 - [PANK4_HUMAN]	6.99	1	5	5	10									100.748	4.14	3	3	42.23	2.85	2	2					156.21	6.08	4	5	773	85.937	6.27783
Q9H7E9	UPF0488 protein C8orf33 OS=Homo sapiens GN=C8orf33 PE=1 SV=1 - [CH033_HUMAN]	6.99	1	1	1	1									95.24	6.99	1	1													229	24.9769	9.94971
Q13765	Nascent polypeptide-associated complex subunit alpha OS=Homo sapiens GN=NACA PE=1 SV=1 - [NACA_HUMAN]	6.98	2	1	1	2					83.15	6.98	1	1									81.29	6.98	1	1					215	23.3697	4.56396
P43246	DNA mismatch repair protein Msh2 OS=Homo sapiens GN=MSH2 PE=1 SV=1 - [MSH2_HUMAN]	6.96	1	7	7	8	33.42	1.18	1	1	42.18	1.18	1	1	46.56	1.28	1	1	77.7033	2.68	3	3					26.48	1.82	2	2	934	104.677	5.77002
Q92562	Polyphosphoinositide phosphatase OS=Homo sapiens GN=FIG4 PE=1 SV=1 - [FIG4_HUMAN]	6.95	1	6	6	6					35.51	1.32	1	1	90.72	5.62	5	5													907	103.569	6.91748
O76021	Ribosomal L1 domain-containing protein 1 OS=Homo sapiens GN=RSL1D1 PE=1 SV=3 - [RL1D1_HUMAN]	6.94	1	3	3	6					78.1842	6.94	3	3	25.34	1.63	1	1					31.15	1.63	1	1	31.96	1.63	1	1	490	54.9389	10.1255
Q4G176	Acyl-CoA synthetase family member 3, mitochondrial OS=Homo sapiens GN=ACSF3 PE=1 SV=3 - [ACSF3_HUMAN]	6.94	1	3	3	4					87.74	6.94	3	4																	576	64.0893	8.36768
P63165	Small ubiquitin-related modifier 1 OS=Homo sapiens GN=SUMO1 PE=1 SV=1 - [SUMO1_HUMAN]	6.93	1	1	1	3									0	6.93	1	1									0	6.93	1	2	101	11.5497	5.51611
Q15819	Ubiquitin-conjugating enzyme E2 variant 2 OS=Homo sapiens GN=UBE2V2 PE=1 SV=4 - [UB2V2_HUMAN]	6.9	2	1	1	2																					104.33	6.9	1	2	145	16.3522	8.08936
Q7Z7L1	Schlafen family member 11 OS=Homo sapiens GN=SLFN11 PE=1 SV=2 - [SLN11_HUMAN]	6.88	2	6	6	11					56.95	2.11	2	2	118.6	5.66	5	6	35.27	0.89	1	1	0	0.89	1	1	25.91	1.11	1	1	901	102.77	7.76709
Q86VR2	Protein FAM134C OS=Homo sapiens GN=FAM134C PE=1 SV=1 - [F134C_HUMAN]	6.87	1	2	2	2									38.07	3.22	1	1									30.99	3.65	1	1	466	51.3637	4.97021
O95470	Sphingosine-1-phosphate lyase 1 OS=Homo sapiens GN=SGPL1 PE=1 SV=3 - [SGPL1_HUMAN]	6.87	1	4	4	5																					132.689	6.87	4	5	568	63.4827	9.15869
P62495	Eukaryotic peptide chain release factor subunit 1 OS=Homo sapiens GN=ETF1 PE=1 SV=3 - [ERF1_HUMAN]	6.86	1	3	3	7	40.15	2.97	1	1	94.7233	6.86	3	3									78.32	5.26	2	2	27.99	1.6	1	1	437	49.0002	5.70654
Q9UN37	Vacuolar protein sorting-associated protein 4A OS=Homo sapiens GN=VPS4A PE=1 SV=1 - [VPS4A_HUMAN]	6.86	3	3	3	3					49.6129	6.86	3	3																	437	48.867	7.79639
Q16890	Tumor protein D53 OS=Homo sapiens GN=TPD52L1 PE=1 SV=1 - [TPD53_HUMAN]	6.86	1	1	1	2									69.06	6.86	1	1									80.01	6.86	1	1	204	22.4351	5.61768
Q12893	Transmembrane protein 115 OS=Homo sapiens GN=TMEM115 PE=1 SV=1 - [TM115_HUMAN]	6.84	1	1	1	1									27.74	6.84	1	1													351	38.1725	8.1626
P60520	Gamma-aminobutyric acid receptor-associated protein-like 2 OS=Homo sapiens GN=GABARAPL2 PE=1 SV=1 - [GBRL2_HUMAN]	6.84	1	1	1	1									31.08	6.84	1	1													117	13.6581	8.104
Q8N163	Cell cycle and apoptosis regulator protein 2 OS=Homo sapiens GN=CCAR2 PE=1 SV=2 - [CCAR2_HUMAN]	6.83	1	5	5	9					46.45	1.08	1	1	60.99	1.41	1	1	92.59	5.2	4	4					112.74	4.23	3	3	923	102.838	5.22412
P26196	Probable ATP-dependent RNA helicase DDX6 OS=Homo sapiens GN=DDX6 PE=1 SV=2 - [DDX6_HUMAN]	6.83	1	3	3	4					93.59	4.55	2	2													29.53	2.28	1	2	483	54.3823	8.66064
P11413	Glucose-6-phosphate 1-dehydrogenase OS=Homo sapiens GN=G6PD PE=1 SV=4 - [G6PD_HUMAN]	6.8	1	3	3	3					44.193	6.8	3	3																	515	59.219	6.84424
O43156	TELO2-interacting protein 1 homolog OS=Homo sapiens GN=TTI1 PE=1 SV=3 - [TTI1_HUMAN]	6.8	1	7	7	16					57.8791	2.48	2	2	321.52	6.8	7	11									46.1867	2.11	2	3	1089	121.992	5.97314
Q99805	Transmembrane 9 superfamily member 2 OS=Homo sapiens GN=TM9SF2 PE=1 SV=1 - [TM9S2_HUMAN]	6.79	1	4	4	8									131.174	5.58	3	7									35.39	1.21	1	1	663	75.7255	7.44482
Q9BY67	Cell adhesion molecule 1 OS=Homo sapiens GN=CADM1 PE=1 SV=2 - [CADM1_HUMAN]	6.79	1	1	1	1													106.01	6.79	1	1									442	48.4784	5.07178
O95299	NADH dehydrogenase [ubiquinone] 1 alpha subcomplex subunit 10, mitochondrial OS=Homo sapiens GN=NDUFA10 PE=1 SV=1 - [NDUAA_HUMAN]	6.76	1	2	2	3					41.37	2.54	1	1	71.09	6.76	2	2													355	40.7249	8.48486
Q15717	ELAV-like protein 1 OS=Homo sapiens GN=ELAVL1 PE=1 SV=2 - [ELAV1_HUMAN]	6.75	1	2	2	3																	76.9296	6.75	2	2	35.88	3.37	1	1	326	36.0692	9.17334
Q96HR3	Mediator of RNA polymerase II transcription subunit 30 OS=Homo sapiens GN=MED30 PE=1 SV=1 - [MED30_HUMAN]	6.74	1	1	1	1																					0	6.74	1	1	178	20.2643	8.26514
Q9GZY8	Mitochondrial fission factor OS=Homo sapiens GN=MFF PE=1 SV=1 - [MFF_HUMAN]	6.73	1	2	2	3					40.62	3.51	1	1	49.2	3.22	1	1					49.11	3.51	1	1					342	38.4408	8.95361
Q9BTT0	Acidic leucine-rich nuclear phosphoprotein 32 family member E OS=Homo sapiens GN=ANP32E PE=1 SV=1 - [AN32E_HUMAN]	6.72	1	2	2	3	49.09	4.48	1	1									33.08	2.24	1	1	38.15	2.24	1	1					268	30.6738	3.85303
P08962	CD63 antigen OS=Homo sapiens GN=CD63 PE=1 SV=2 - [CD63_HUMAN]	6.72	1	2	2	2					36.28	2.52	1	1	25.38	4.2	1	1													238	25.6191	7.81104
Q3SY69	Mitochondrial 10-formyltetrahydrofolate dehydrogenase OS=Homo sapiens GN=ALDH1L2 PE=1 SV=2 - [AL1L2_HUMAN]	6.72	1	5	5	6					56.66	1.73	1	1					81.5806	6.72	5	5									923	101.681	6.52197
Q16836	Hydroxyacyl-coenzyme A dehydrogenase, mitochondrial OS=Homo sapiens GN=HADH PE=1 SV=3 - [HCDH_HUMAN]	6.69	1	2	2	5	36.56	3.18	1	1	55.88	3.18	1	1					27.27	3.18	1	1	48.08	6.69	2	2					314	34.2719	8.85107
Q5JPH6	Probable glutamate--tRNA ligase, mitochondrial OS=Homo sapiens GN=EARS2 PE=1 SV=2 - [SYEM_HUMAN]	6.69	1	3	3	3					33.77	1.91	1	1	76.2	4.78	2	2													523	58.6516	8.76318
Q3SXM5	Inactive hydroxysteroid dehydrogenase-like protein 1 OS=Homo sapiens GN=HSDL1 PE=1 SV=3 - [HSDL1_HUMAN]	6.67	1	2	2	3	29.54	3.94	1	1	58.28	2.73	1	1									49.7	2.73	1	1					330	36.9781	8.71924
O43353	Receptor-interacting serine/threonine-protein kinase 2 OS=Homo sapiens GN=RIPK2 PE=1 SV=2 - [RIPK2_HUMAN]	6.67	1	3	3	4					61.6321	6.67	3	3									42.21	2.41	1	1					540	61.1562	7.09326
Q3MHD2	Protein LSM12 homolog OS=Homo sapiens GN=LSM12 PE=1 SV=2 - [LSM12_HUMAN]	6.67	1	1	1	2					60.99	6.67	1	1									72.2	6.67	1	1					195	21.6871	7.73779
P60981	Destrin OS=Homo sapiens GN=DSTN PE=1 SV=3 - [DEST_HUMAN]	6.67	1	1	1	1					42	6.67	1	1																	165	18.4935	7.85498
Q9H3K2	Growth hormone-inducible transmembrane protein OS=Homo sapiens GN=GHITM PE=1 SV=2 - [GHITM_HUMAN]	6.67	1	3	3	6									191.12	6.67	3	6													345	37.1806	9.93506
O43852	Calumenin OS=Homo sapiens GN=CALU PE=1 SV=2 - [CALU_HUMAN]	6.67	1	2	2	2																					36.65	6.67	2	2	315	37.0835	4.64014
Q92900	Regulator of nonsense transcripts 1 OS=Homo sapiens GN=UPF1 PE=1 SV=2 - [RENT1_HUMAN]	6.64	1	6	6	8					35.9997	2.13	2	2	36.81	0.8	1	1	71.3011	4.96	4	4					35.17	0.71	1	1	1129	124.267	6.60986
O75663	TIP41-like protein OS=Homo sapiens GN=TIPRL PE=1 SV=2 - [TIPRL_HUMAN]	6.62	1	1	1	2					24.59	6.62	1	1									28.31	6.62	1	1					272	31.4237	5.90967
Q9NRX5	Serine incorporator 1 OS=Homo sapiens GN=SERINC1 PE=1 SV=1 - [SERC1_HUMAN]	6.62	1	2	2	5									328.26	6.62	2	5													453	50.4612	5.84619
P22830	Ferrochelatase, mitochondrial OS=Homo sapiens GN=FECH PE=1 SV=2 - [HEMH_HUMAN]	6.62	1	3	3	3									30.0647	3.31	2	2									24.94	3.31	1	1	423	47.8316	8.73389
P50416	Carnitine O-palmitoyltransferase 1, liver isoform OS=Homo sapiens GN=CPT1A PE=1 SV=2 - [CPT1A_HUMAN]	6.6	1	4	4	5									239.96	6.6	4	5													773	88.3107	8.646
O75208	Ubiquinone biosynthesis protein COQ9, mitochondrial OS=Homo sapiens GN=COQ9 PE=1 SV=1 - [COQ9_HUMAN]	6.6	1	1	1	1									85.68	6.6	1	1													318	35.4866	5.93506
Q96GC5	39S ribosomal protein L48, mitochondrial OS=Homo sapiens GN=MRPL48 PE=1 SV=2 - [RM48_HUMAN]	6.6	1	1	1	1									33.03	6.6	1	1													212	23.9198	8.98291
Q8NBJ5	Procollagen galactosyltransferase 1 OS=Homo sapiens GN=COLGALT1 PE=1 SV=1 - [GT251_HUMAN]	6.59	1	4	4	11					66.0382	2.57	2	2	49.8006	4.18	3	3	57.05	1.29	1	1	69.5601	2.57	2	2	57.3642	4.98	3	3	622	71.5905	7.31299
P48556	26S proteasome non-ATPase regulatory subunit 8 OS=Homo sapiens GN=PSMD8 PE=1 SV=2 - [PSMD8_HUMAN]	6.57	1	3	3	9					40.7775	4.57	2	2	56.6809	2.29	1	2					30.85	2.29	1	1	37.9	6.57	3	4	350	39.5868	9.70068
Q99426	Tubulin-folding cofactor B OS=Homo sapiens GN=TBCB PE=1 SV=2 - [TBCB_HUMAN]	6.56	1	1	1	1					23.73	6.56	1	1																	244	27.3085	5.14795
Q9H082	Ras-related protein Rab-33B OS=Homo sapiens GN=RAB33B PE=1 SV=1 - [RB33B_HUMAN]	6.55	1	2	2	7	37.84	5.68	1	1	55.54	5.68	1	1	88.58	5.68	1	2	34.04	5.68	1	1	41.55	6.55	2	2					229	25.7008	7.18115
Q9ULX3	RNA-binding protein NOB1 OS=Homo sapiens GN=NOB1 PE=1 SV=1 - [NOB1_HUMAN]	6.55	1	3	3	4					39.04	2.18	1	1	29.74	2.18	1	1									36.5517	4.37	2	2	412	46.6458	7.18115
Q9NUJ1	Mycophenolic acid acyl-glucuronide esterase, mitochondrial OS=Homo sapiens GN=ABHD10 PE=1 SV=1 - [ABHDA_HUMAN]	6.54	1	2	2	3					41.01	2.94	1	1									67.6194	6.54	2	2					306	33.9107	8.57275
P04062	Glucosylceramidase OS=Homo sapiens GN=GBA PE=1 SV=3 - [GLCM_HUMAN]	6.53	1	3	3	7					72.72	2.61	1	1	83.47	6.53	3	4									56.35	5.04	2	2	536	59.6782	7.60596
P05783	Keratin, type I cytoskeletal 18 OS=Homo sapiens GN=KRT18 PE=1 SV=2 - [K1C18_HUMAN]	6.51	8	2	3	14	52.7006	1.63	1	3	29.64	1.63	1	1	53.94	1.63	1	1	64.25	1.63	1	4	27.1	1.63	1	1	101.416	6.51	3	4	430	48.0285	5.45264
P27694	Replication protein A 70 kDa DNA-binding subunit OS=Homo sapiens GN=RPA1 PE=1 SV=2 - [RFA1_HUMAN]	6.49	1	3	3	5	68.87	1.79	1	1	57.96	2.11	1	1	29.51	2.6	1	1									81.81	4.71	2	2	616	68.0953	7.21045
Q5UCC4	ER membrane protein complex subunit 10 OS=Homo sapiens GN=EMC10 PE=1 SV=1 - [EMC10_HUMAN]	6.49	1	1	1	1									87.48	6.49	1	1													262	27.3298	6.12549
Q9Y5K8	V-type proton ATPase subunit D OS=Homo sapiens GN=ATP6V1D PE=1 SV=1 - [VATD_HUMAN]	6.48	1	1	1	1					142.37	6.48	1	1																	247	28.2453	9.36377
Q8IWA4	Mitofusin-1 OS=Homo sapiens GN=MFN1 PE=1 SV=2 - [MFN1_HUMAN]	6.48	1	5	5	5									95.13	6.48	5	5													741	84.0471	6.25244
Q93050	V-type proton ATPase 116 kDa subunit a isoform 1 OS=Homo sapiens GN=ATP6V0A1 PE=2 SV=3 - [VPP1_HUMAN]	6.45	1	5	5	7									132.35	6.45	5	6									58.33	1.19	1	1	837	96.3501	6.43018
Q9UKR5	Probable ergosterol biosynthetic protein 28 OS=Homo sapiens GN=C14orf1 PE=1 SV=1 - [ERG28_HUMAN]	6.43	1	1	1	1					32.42	6.43	1	1																	140	15.8535	9.83252
Q6P2Q9	Pre-mRNA-processing-splicing factor 8 OS=Homo sapiens GN=PRPF8 PE=1 SV=2 - [PRP8_HUMAN]	6.42	1	16	16	25	167.2	3.13	7	8	92.0231	1.2	3	3	97.9251	2.53	6	6					28.93	0.86	2	2	91.7006	2.06	5	6	2335	273.427	8.83643
P52209	6-phosphogluconate dehydrogenase, decarboxylating OS=Homo sapiens GN=PGD PE=1 SV=3 - [6PGD_HUMAN]	6.42	1	2	2	3					119.28	6.42	2	2									105.54	3.52	1	1					483	53.106	7.2251
Q14011	Cold-inducible RNA-binding protein OS=Homo sapiens GN=CIRBP PE=1 SV=1 - [CIRBP_HUMAN]	6.4	1	1	1	1																					21.14	6.4	1	1	172	18.6367	9.51025
Q9BXK5	Bcl-2-like protein 13 OS=Homo sapiens GN=BCL2L13 PE=1 SV=1 - [B2L13_HUMAN]	6.39	1	3	3	3									93.0833	6.39	3	3													485	52.6906	4.43701
P09012	U1 small nuclear ribonucleoprotein A OS=Homo sapiens GN=SNRPA PE=1 SV=3 - [SNRPA_HUMAN]	6.38	2	2	2	2					35.58	2.84	1	1	39.43	6.38	1	1													282	31.2592	9.83252
O60826	Coiled-coil domain-containing protein 22 OS=Homo sapiens GN=CCDC22 PE=1 SV=1 - [CCD22_HUMAN]	6.38	1	3	3	3					77.9033	6.38	3	3																	627	70.7122	6.7417
O00400	Acetyl-coenzyme A transporter 1 OS=Homo sapiens GN=SLC33A1 PE=1 SV=1 - [ACATN_HUMAN]	6.38	1	3	3	4									89.353	6.38	3	3									26.3	2.37	1	1	549	60.8698	7.32764
O75533	Splicing factor 3B subunit 1 OS=Homo sapiens GN=SF3B1 PE=1 SV=3 - [SF3B1_HUMAN]	6.37	1	8	8	11	103.98	1.69	2	2					99.8978	2.22	3	3									159.462	4.83	6	6	1304	145.738	7.09326
P33991	DNA replication licensing factor MCM4 OS=Homo sapiens GN=MCM4 PE=1 SV=5 - [MCM4_HUMAN]	6.37	1	4	4	8					32.87	1.04	1	1	80.2645	3.24	2	3	27.83	1.51	1	1	47.58	1.74	1	1	68.2029	3.59	2	2	863	96.4976	6.7417
Q14728	Major facilitator superfamily domain-containing protein 10 OS=Homo sapiens GN=MFSD10 PE=2 SV=1 - [MFS10_HUMAN]	6.37	1	3	3	3									53.9267	6.37	3	3													455	48.3079	9.59814
Q00765	Receptor expression-enhancing protein 5 OS=Homo sapiens GN=REEP5 PE=1 SV=3 - [REEP5_HUMAN]	6.35	1	2	2	6	52.81	6.35	1	1	47.81	6.35	2	2	94.9222	6.35	2	2									46.47	5.82	1	1	189	21.479	8.104
Q9NRX1	RNA-binding protein PNO1 OS=Homo sapiens GN=PNO1 PE=1 SV=1 - [PNO1_HUMAN]	6.35	1	1	1	1									74.67	6.35	1	1													252	27.9069	9.72998
Q9BQE4	Selenoprotein S OS=Homo sapiens GN=VIMP PE=1 SV=3 - [SELS_HUMAN]	6.35	1	1	1	2									40.6	6.35	1	1									37.51	6.35	1	1	189	21.1509	9.70068
Q8WTW3	Conserved oligomeric Golgi complex subunit 1 OS=Homo sapiens GN=COG1 PE=1 SV=1 - [COG1_HUMAN]	6.33	1	6	6	16					48.22	0.92	1	1	203.083	6.33	6	11	74.16	1.94	2	2					68.8295	1.63	2	2	980	108.909	7.31299
Q8TD19	Serine/threonine-protein kinase Nek9 OS=Homo sapiens GN=NEK9 PE=1 SV=2 - [NEK9_HUMAN]	6.33	1	5	5	9					56.4165	3.27	3	3					105.387	4.19	3	3	54.64	2.45	2	2	31.49	1.33	1	1	979	107.1	5.74463
A5YKK6	CCR4-NOT transcription complex subunit 1 OS=Homo sapiens GN=CNOT1 PE=1 SV=2 - [CNOT1_HUMAN]	6.31	1	14	14	18	36.93	0.42	1	1					273.322	5.93	13	14									73.9007	1.39	3	3	2376	266.768	7.10791
Q7Z6V5	tRNA-specific adenosine deaminase 2 OS=Homo sapiens GN=ADAT2 PE=1 SV=1 - [ADAT2_HUMAN]	6.28	1	1	1	1					35.62	6.28	1	1																	191	21.0323	6.7417
P51398	28S ribosomal protein S29, mitochondrial OS=Homo sapiens GN=DAP3 PE=1 SV=1 - [RT29_HUMAN]	6.28	1	2	2	2									23.98	3.77	1	1									27.44	2.51	1	1	398	45.5376	8.88037
P35637	RNA-binding protein FUS OS=Homo sapiens GN=FUS PE=1 SV=1 - [FUS_HUMAN]	6.27	1	2	2	5	42.69	3.23	1	1	33.78	6.27	2	2	35.85	3.23	1	1					30.38	3.04	1	1					526	53.3938	9.36377
Q9P2W9	Syntaxin-18 OS=Homo sapiens GN=STX18 PE=1 SV=1 - [STX18_HUMAN]	6.27	1	2	2	3									95.1099	6.27	2	2									50.28	2.39	1	1	335	38.6496	5.49072
P55327	Tumor protein D52 OS=Homo sapiens GN=TPD52 PE=1 SV=2 - [TPD52_HUMAN]	6.25	1	1	1	2					90.23	6.25	1	1									83.47	6.25	1	1					224	24.3122	4.83057
O95562	Vesicle transport protein SFT2B OS=Homo sapiens GN=SFT2D2 PE=1 SV=1 - [SFT2B_HUMAN]	6.25	1	1	1	3									111.3	6.25	1	2									70.07	6.25	1	1	160	17.7675	9.12939
Q6P4E1	Protein CASC4 OS=Homo sapiens GN=CASC4 PE=1 SV=1 - [CASC4_HUMAN]	6.24	1	2	2	2									66.13	6.24	2	2													433	48.8347	5.8208
O00425	Insulin-like growth factor 2 mRNA-binding protein 3 OS=Homo sapiens GN=IGF2BP3 PE=1 SV=2 - [IF2B3_HUMAN]	6.22	1	1	3	13					39.7	3.97	2	2	86.0767	6.22	3	3					42.8983	3.97	2	2	103.203	3.97	2	6	579	63.6656	8.86572
Q96KB5	Lymphokine-activated killer T-cell-originated protein kinase OS=Homo sapiens GN=PBK PE=1 SV=3 - [TOPK_HUMAN]	6.21	1	2	2	3					34.98	2.8	1	1									33.38	6.21	2	2					322	36.062	5.12256
O60678	Protein arginine N-methyltransferase 3 OS=Homo sapiens GN=PRMT3 PE=1 SV=3 - [ANM3_HUMAN]	6.21	1	3	3	5					67.2345	6.21	3	3					41.6	1.88	1	1	59.88	1.88	1	1					531	59.8378	5.35107
O14979	Heterogeneous nuclear ribonucleoprotein D-like OS=Homo sapiens GN=HNRNPDL PE=1 SV=3 - [HNRDL_HUMAN]	6.19	1	1	3	6	60.36	1.9	1	2	27.82	1.9	1	1	35.62	1.9	1	1					36.92	1.9	1	1	62.5	2.38	1	1	420	46.4091	9.56885
Q9BRJ6	Uncharacterized protein C7orf50 OS=Homo sapiens GN=C7orf50 PE=1 SV=1 - [CG050_HUMAN]	6.19	1	1	1	1					69.44	6.19	1	1																	194	22.0698	9.64209
P36543	V-type proton ATPase subunit E 1 OS=Homo sapiens GN=ATP6V1E1 PE=1 SV=1 - [VATE1_HUMAN]	6.19	1	1	1	1									25.82	6.19	1	1													226	26.1288	8.00146
A6ZKI3	Protein FAM127A OS=Homo sapiens GN=FAM127A PE=1 SV=1 - [F127A_HUMAN]	6.19	3	1	1	1																					31.16	6.19	1	1	113	13.1628	5.07178
O15145	Actin-related protein 2/3 complex subunit 3 OS=Homo sapiens GN=ARPC3 PE=1 SV=3 - [ARPC3_HUMAN]	6.18	1	1	1	1					52.85	6.18	1	1																	178	20.5334	8.5874
Q13740	CD166 antigen OS=Homo sapiens GN=ALCAM PE=1 SV=2 - [CD166_HUMAN]	6.17	1	4	4	5									66.7065	4.29	2	3									39.56	1.89	2	2	583	65.0611	6.25244
P53367	Arfaptin-1 OS=Homo sapiens GN=ARFIP1 PE=1 SV=2 - [ARFP1_HUMAN]	6.17	1	2	2	2									0	3.22	1	1					52.93	2.95	1	1					373	41.7126	6.69775
Q99614	Tetratricopeptide repeat protein 1 OS=Homo sapiens GN=TTC1 PE=1 SV=1 - [TTC1_HUMAN]	6.16	1	2	2	4									53.9409	6.16	2	2					50.94	3.42	1	1	33.63	3.42	1	1	292	33.5052	4.84326
Q15345	Leucine-rich repeat-containing protein 41 OS=Homo sapiens GN=LRRC41 PE=1 SV=3 - [LRC41_HUMAN]	6.16	1	3	3	3									40.46	6.16	3	3													812	88.5935	8.38232
Q9H8H3	Methyltransferase-like protein 7A OS=Homo sapiens GN=METTL7A PE=1 SV=1 - [MET7A_HUMAN]	6.15	1	1	1	3	29.56	6.15	1	1	72.97	6.15	1	1									61.34	6.15	1	1					244	28.3006	8.38232
P49589	Cysteine--tRNA ligase, cytoplasmic OS=Homo sapiens GN=CARS PE=1 SV=3 - [SYCC_HUMAN]	6.15	1	4	4	5					25.87	3.74	2	2					64.18	4.28	3	3									748	85.4192	6.75635
Q9H0T7	Ras-related protein Rab-17 OS=Homo sapiens GN=RAB17 PE=1 SV=2 - [RAB17_HUMAN]	6.13	1	1	1	3	34.32	6.13	1	1	48.98	6.13	1	1									46.75	6.13	1	1					212	23.4761	7.84033
Q6PIU2	Neutral cholesterol ester hydrolase 1 OS=Homo sapiens GN=NCEH1 PE=1 SV=3 - [NCEH1_HUMAN]	6.13	1	2	2	3									63.13	6.13	2	2	30.17	2.94	1	1									408	45.7787	7.2251
Q969T9	WW domain-binding protein 2 OS=Homo sapiens GN=WBP2 PE=1 SV=1 - [WBP2_HUMAN]	6.13	1	2	2	2									44.3798	6.13	2	2													261	28.0684	5.90967
O00541	Pescadillo homolog OS=Homo sapiens GN=PES1 PE=1 SV=1 - [PESC_HUMAN]	6.12	1	3	3	3					54.3408	6.12	3	3																	588	67.96	7.32764
Q8IV08	Phospholipase D3 OS=Homo sapiens GN=PLD3 PE=1 SV=1 - [PLD3_HUMAN]	6.12	1	3	3	6					40.04	2.04	1	1	88.7709	6.12	3	3									57.63	3.67	2	2	490	54.6705	6.46826
P40616	ADP-ribosylation factor-like protein 1 OS=Homo sapiens GN=ARL1 PE=1 SV=1 - [ARL1_HUMAN]	6.08	1	1	1	2					43.33	6.08	1	1									32.05	6.08	1	1					181	20.4044	5.71924
Q9HCS7	Pre-mRNA-splicing factor SYF1 OS=Homo sapiens GN=XAB2 PE=1 SV=2 - [SYF1_HUMAN]	6.08	1	4	4	4									132.098	6.08	4	4													855	99.9464	6.22705
Q9BUM1	Glucose-6-phosphatase 3 OS=Homo sapiens GN=G6PC3 PE=1 SV=2 - [G6PC3_HUMAN]	6.07	1	1	1	2					68.06	6.07	1	1									83.47	6.07	1	1					346	38.7091	8.20654
Q8TEQ8	GPI ethanolamine phosphate transferase 3 OS=Homo sapiens GN=PIGO PE=1 SV=3 - [PIGO_HUMAN]	6.06	1	6	6	7	44.52	1.19	1	1					117.351	4.87	5	6													1089	118.623	8.11865
Q02952	A-kinase anchor protein 12 OS=Homo sapiens GN=AKAP12 PE=1 SV=4 - [AKA12_HUMAN]	6.06	1	7	7	11									148.52	4.83	5	5									181.35	5.44	6	6	1782	191.367	4.41162
Q12849	G-rich sequence factor 1 OS=Homo sapiens GN=GRSF1 PE=1 SV=3 - [GRSF1_HUMAN]	6.04	1	3	3	5									37.63	2.29	1	1									72.3514	6.04	3	4	480	53.0926	6.18896
Q5TAQ9	DDB1- and CUL4-associated factor 8 OS=Homo sapiens GN=DCAF8 PE=1 SV=1 - [DCAF8_HUMAN]	6.03	1	4	4	5					48.11	2.01	1	1	50.06	6.03	4	4													597	66.8111	5.38916
Q9BT22	Chitobiosyldiphosphodolichol beta-mannosyltransferase OS=Homo sapiens GN=ALG1 PE=1 SV=2 - [ALG1_HUMAN]	6.03	1	3	3	4									35.8533	4.09	2	3									37.72	1.94	1	1	464	52.4839	7.2251
Q13557	Calcium/calmodulin-dependent protein kinase type II subunit delta OS=Homo sapiens GN=CAMK2D PE=1 SV=3 - [KCC2D_HUMAN]	6.01	4	3	3	5	21.15	1.8	1	1	46.0165	6.01	3	3									22.93	1.8	1	1					499	56.3336	7.25439
O75787	Renin receptor OS=Homo sapiens GN=ATP6AP2 PE=1 SV=2 - [RENR_HUMAN]	6	1	2	2	2									40.28	6	2	2													350	38.9833	6.1001
Q6YN16	Hydroxysteroid dehydrogenase-like protein 2 OS=Homo sapiens GN=HSDL2 PE=1 SV=1 - [HSDL2_HUMAN]	5.98	1	2	2	2					33.98	3.59	1	1													40.64	2.39	1	1	418	45.3655	7.98682
Q8NE86	Calcium uniporter protein, mitochondrial OS=Homo sapiens GN=MCU PE=1 SV=1 - [MCU_HUMAN]	5.98	1	2	2	2					23.94	2.85	1	1	0	3.13	1	1													351	39.8418	8.646
P61421	V-type proton ATPase subunit d 1 OS=Homo sapiens GN=ATP6V0D1 PE=1 SV=1 - [VA0D1_HUMAN]	5.98	1	2	2	3									59.99	5.98	2	2									25.44	3.13	1	1	351	40.3032	4.99561
P49005	DNA polymerase delta subunit 2 OS=Homo sapiens GN=POLD2 PE=1 SV=1 - [DPOD2_HUMAN]	5.97	1	2	2	2					80.93	2.99	1	1													62.8	2.99	1	1	469	51.257	5.57959
Q14566	DNA replication licensing factor MCM6 OS=Homo sapiens GN=MCM6 PE=1 SV=1 - [MCM6_HUMAN]	5.97	1	5	5	10									197.465	4.26	3	4					22.01	1.46	1	1	167.118	5.97	5	5	821	92.8312	5.41455
Q9H9H4	Vacuolar protein sorting-associated protein 37B OS=Homo sapiens GN=VPS37B PE=1 SV=1 - [VP37B_HUMAN]	5.96	1	1	1	1																	42.03	5.96	1	1					285	31.2875	7.34229
Q6NUQ4	Transmembrane protein 214 OS=Homo sapiens GN=TMEM214 PE=1 SV=2 - [TM214_HUMAN]	5.95	1	4	4	5									77.9669	5.95	4	5													689	77.1014	9.14404
O95169	NADH dehydrogenase [ubiquinone] 1 beta subcomplex subunit 8, mitochondrial OS=Homo sapiens GN=NDUFB8 PE=1 SV=1 - [NDUB8_HUMAN]	5.91	1	1	1	2					31.79	5.91	1	1	47.33	5.91	1	1													186	21.7514	6.80029
Q9NW15	Anoctamin-10 OS=Homo sapiens GN=ANO10 PE=1 SV=2 - [ANO10_HUMAN]	5.91	1	3	3	4									85.2767	5.91	3	4													660	76.2798	7.40088
Q9UNS2	COP9 signalosome complex subunit 3 OS=Homo sapiens GN=COPS3 PE=1 SV=3 - [CSN3_HUMAN]	5.91	1	2	2	2									27.41	4.02	1	1									27.64	1.89	1	1	423	47.842	6.65381
Q08722	Leukocyte surface antigen CD47 OS=Homo sapiens GN=CD47 PE=1 SV=1 - [CD47_HUMAN]	5.88	1	2	2	6	39.63	2.48	1	1	56.3791	2.48	1	2	42.42	5.88	2	2									29.59	2.48	1	1	323	35.1907	7.21045
Q5RKV6	Exosome complex component MTR3 OS=Homo sapiens GN=EXOSC6 PE=1 SV=1 - [EXOS6_HUMAN]	5.88	1	1	1	2									40.39	5.88	1	1									58.88	5.88	1	1	272	28.2177	6.27783
Q969X5	Endoplasmic reticulum-Golgi intermediate compartment protein 1 OS=Homo sapiens GN=ERGIC1 PE=1 SV=1 - [ERGI1_HUMAN]	5.86	1	2	2	2									45.16	5.86	2	2													290	32.5715	7.06396
P61163	Alpha-centractin OS=Homo sapiens GN=ACTR1A PE=1 SV=1 - [ACTZ_HUMAN]	5.85	2	2	2	2									98.78	5.85	2	2													376	42.5869	6.63916
P19105	Myosin regulatory light chain 12A OS=Homo sapiens GN=MYL12A PE=1 SV=2 - [ML12A_HUMAN]	5.85	2	1	1	2																					73.28	5.85	1	2	171	19.7815	4.80518
Q16795	NADH dehydrogenase [ubiquinone] 1 alpha subcomplex subunit 9, mitochondrial OS=Homo sapiens GN=NDUFA9 PE=1 SV=2 - [NDUA9_HUMAN]	5.84	1	2	2	3									56.4733	5.84	2	3													377	42.4826	9.80322
Q86TM6	E3 ubiquitin-protein ligase synoviolin OS=Homo sapiens GN=SYVN1 PE=1 SV=2 - [SYVN1_HUMAN]	5.83	1	4	4	6					35.17	2.27	1	1	22.82	3.57	2	2					29.49	2.27	1	1	21.59	1.62	2	2	617	67.6403	6.94678
Q14746	Conserved oligomeric Golgi complex subunit 2 OS=Homo sapiens GN=COG2 PE=1 SV=1 - [COG2_HUMAN]	5.83	1	4	4	5									87.1442	5.83	4	4									51.19	1.49	1	1	738	83.1553	6.62451
Q96CT7	Coiled-coil domain-containing protein 124 OS=Homo sapiens GN=CCDC124 PE=1 SV=1 - [CC124_HUMAN]	5.83	1	1	1	1																	74.25	5.83	1	1					223	25.8196	9.53955
Q02127	Dihydroorotate dehydrogenase (quinone), mitochondrial OS=Homo sapiens GN=DHODH PE=1 SV=3 - [PYRD_HUMAN]	5.82	1	2	2	3					62.15	2.28	1	2	45.83	3.54	1	1													395	42.8409	9.67139
Q6PML9	Zinc transporter 9 OS=Homo sapiens GN=SLC30A9 PE=1 SV=1 - [ZNT9_HUMAN]	5.81	1	3	3	3					40.45	2.11	1	1													45.09	3.7	2	2	568	63.4748	8.32373
P30405	Peptidyl-prolyl cis-trans isomerase F, mitochondrial OS=Homo sapiens GN=PPIF PE=1 SV=1 - [PPIF_HUMAN]	5.8	1	1	1	1					24.66	5.8	1	1																	207	22.0262	9.37842
Q9BRK5	45 kDa calcium-binding protein OS=Homo sapiens GN=SDF4 PE=1 SV=1 - [CAB45_HUMAN]	5.8	1	2	2	2																					88.19	5.8	2	2	362	41.7805	4.85596
Q9NRG1	Phosphoribosyltransferase domain-containing protein 1 OS=Homo sapiens GN=PRTFDC1 PE=1 SV=1 - [PRDC1_HUMAN]	5.78	1	1	1	1					67.47	5.78	1	1																	225	25.657	6.15088
Q9H089	Large subunit GTPase 1 homolog OS=Homo sapiens GN=LSG1 PE=1 SV=2 - [LSG1_HUMAN]	5.78	1	4	4	4									73.8402	5.78	4	4													658	75.1784	6.37939
Q9Y5Y0	Feline leukemia virus subgroup C receptor-related protein 1 OS=Homo sapiens GN=FLVCR1 PE=1 SV=1 - [FLVC1_HUMAN]	5.77	1	2	2	4					26.62	3.42	1	1	119.69	5.77	2	3													555	59.8244	5.97314
O00505	Importin subunit alpha-4 OS=Homo sapiens GN=KPNA3 PE=1 SV=2 - [IMA4_HUMAN]	5.76	2	3	3	3					39	1.73	1	1													30.92	4.03	2	2	521	57.7748	4.94482
P51617	Interleukin-1 receptor-associated kinase 1 OS=Homo sapiens GN=IRAK1 PE=1 SV=2 - [IRAK1_HUMAN]	5.76	1	3	3	7					98.6743	2.95	2	2	29.03	1.26	1	1	157.967	5.76	3	3	62.2	2.81	1	1					712	76.4886	6.62451
Q9H6U8	Alpha-1,2-mannosyltransferase ALG9 OS=Homo sapiens GN=ALG9 PE=1 SV=2 - [ALG9_HUMAN]	5.73	1	2	2	2									128.07	5.73	2	2													611	69.8178	8.67529
O60256	Phosphoribosyl pyrophosphate synthase-associated protein 2 OS=Homo sapiens GN=PRPSAP2 PE=1 SV=1 - [KPRB_HUMAN]	5.69	1	2	2	2									26.61	3.52	1	1									39.73	2.17	1	1	369	40.8994	7.44482
P28070	Proteasome subunit beta type-4 OS=Homo sapiens GN=PSMB4 PE=1 SV=4 - [PSB4_HUMAN]	5.68	1	2	2	7									72.04	5.68	2	2					23.08	5.68	1	1	152.97	5.68	2	4	264	29.1855	5.97314
Q92604	Acyl-CoA:lysophosphatidylglycerol acyltransferase 1 OS=Homo sapiens GN=LPGAT1 PE=2 SV=1 - [LGAT1_HUMAN]	5.68	1	2	2	4									128.689	5.68	2	4													370	43.0613	8.92432
Q8NBM8	Prenylcysteine oxidase-like OS=Homo sapiens GN=PCYOX1L PE=1 SV=2 - [PCYXL_HUMAN]	5.67	1	3	3	6	59.33	2.23	1	1	41.06	1.82	1	1	72.52	2.23	1	2					35.97	1.82	1	1	36.36	1.62	1	1	494	54.6119	7.31299
Q13636	Ras-related protein Rab-31 OS=Homo sapiens GN=RAB31 PE=1 SV=1 - [RAB31_HUMAN]	5.67	2	1	1	2					0	5.67	1	1					43.74	5.67	1	1									194	21.5549	7.06396
O94766	Galactosylgalactosylxylosylprotein 3-beta-glucuronosyltransferase 3 OS=Homo sapiens GN=B3GAT3 PE=1 SV=2 - [B3GA3_HUMAN]	5.67	1	2	2	2									53.02	2.99	1	1					42.18	2.69	1	1					335	37.0987	8.26514
Q9BUL8	Programmed cell death protein 10 OS=Homo sapiens GN=PDCD10 PE=1 SV=1 - [PDC10_HUMAN]	5.66	1	1	1	1																	71.37	5.66	1	1					212	24.6858	8.19189
Q9NRG7	Epimerase family protein SDR39U1 OS=Homo sapiens GN=SDR39U1 PE=1 SV=2 - [D39U1_HUMAN]	5.64	1	2	2	3									40.64	5.64	2	2									23.94	2.82	1	1	319	34.7262	9.77393
Q9Y3B2	Exosome complex component CSL4 OS=Homo sapiens GN=EXOSC1 PE=1 SV=1 - [EXOS1_HUMAN]	5.64	1	1	1	1																					20.71	5.64	1	1	195	21.438	8.23584
P04632	Calpain small subunit 1 OS=Homo sapiens GN=CAPNS1 PE=1 SV=1 - [CPNS1_HUMAN]	5.6	1	1	1	1																					52.71	5.6	1	1	268	28.2977	5.19873
Q96KC2	ADP-ribosylation factor-like protein 5B OS=Homo sapiens GN=ARL5B PE=1 SV=1 - [ARL5B_HUMAN]	5.59	1	1	1	1					21.48	5.59	1	1																	179	20.3613	6.52197
Q8N8S7	Protein enabled homolog OS=Homo sapiens GN=ENAH PE=1 SV=2 - [ENAH_HUMAN]	5.58	1	2	2	4	30.12	3.72	1	1					67.8	5.58	2	2									56.55	1.86	1	1	591	66.4699	6.93213
P36969	Phospholipid hydroperoxide glutathione peroxidase, mitochondrial OS=Homo sapiens GN=GPX4 PE=1 SV=3 - [GPX4_HUMAN]	5.58	1	1	1	1					26.77	5.58	1	1																	197	22.161	8.36768
O60884	DnaJ homolog subfamily A member 2 OS=Homo sapiens GN=DNAJA2 PE=1 SV=1 - [DNJA2_HUMAN]	5.58	1	3	3	4									28.64	1.94	1	1					32.23	2.91	1	1	35.1	2.67	2	2	412	45.7166	6.48096
Q96ES6	Major facilitator superfamily domain-containing protein 3 OS=Homo sapiens GN=MFSD3 PE=2 SV=1 - [MFSD3_HUMAN]	5.58	1	2	2	3									92.4133	5.58	2	3													412	42.6686	9.17334
Q15012	Lysosomal-associated transmembrane protein 4A OS=Homo sapiens GN=LAPTM4A PE=1 SV=1 - [LAP4A_HUMAN]	5.58	1	1	1	1									0	5.58	1	1													233	26.7825	6.49365
Q13151	Heterogeneous nuclear ribonucleoprotein A0 OS=Homo sapiens GN=HNRNPA0 PE=1 SV=1 - [ROA0_HUMAN]	5.57	1	1	1	2									66.12	5.57	1	1									59.31	5.57	1	1	305	30.8218	9.29053
Q6UX07	Dehydrogenase/reductase SDR family member 13 OS=Homo sapiens GN=DHRS13 PE=2 SV=1 - [DHR13_HUMAN]	5.57	1	2	2	5									97.2141	5.57	2	2					52.55	2.12	1	1	95.0516	5.57	2	2	377	40.8232	7.69385
Q5TH69	Brefeldin A-inhibited guanine nucleotide-exchange protein 3 OS=Homo sapiens GN=ARFGEF3 PE=1 SV=3 - [BIG3_HUMAN]	5.56	1	8	8	11	48.73	1.88	2	2	32.11	0.6	1	1	313	5.56	8	8													2177	240.498	5.8208
Q9BUR5	Apolipoprotein O OS=Homo sapiens GN=APOO PE=1 SV=1 - [APOO_HUMAN]	5.56	1	1	1	5	44.05	5.56	1	1	67.59	5.56	1	1	59.31	5.56	1	1					58.28	5.56	1	1	34.81	5.56	1	1	198	22.2705	9.12939
Q9P000	COMM domain-containing protein 9 OS=Homo sapiens GN=COMMD9 PE=1 SV=2 - [COMD9_HUMAN]	5.56	1	1	1	1																					24.68	5.56	1	1	198	21.8054	5.88428
Q96F25	UDP-N-acetylglucosamine transferase subunit ALG14 homolog OS=Homo sapiens GN=ALG14 PE=2 SV=1 - [ALG14_HUMAN]	5.56	1	1	1	1																					54.98	5.56	1	1	216	24.1349	8.93896
Q01780	Exosome component 10 OS=Homo sapiens GN=EXOSC10 PE=1 SV=2 - [EXOSX_HUMAN]	5.54	1	4	4	5									61.7	1.47	1	1	25.47	1.81	1	1					94.4033	3.73	3	3	885	100.768	8.45557
Q9H6V9	UPF0554 protein C2orf43 OS=Homo sapiens GN=C2orf43 PE=1 SV=1 - [CB043_HUMAN]	5.54	1	2	2	2									50.5	3.08	1	1									24.71	2.46	1	1	325	37.2942	6.53662
Q15003	Condensin complex subunit 2 OS=Homo sapiens GN=NCAPH PE=1 SV=3 - [CND2_HUMAN]	5.53	1	4	4	7	33.63	1.62	1	1					64.94	4.18	3	3	75.77	1.62	1	1					45.19	2.56	2	2	741	82.5113	5.05908
P55011	Solute carrier family 12 member 2 OS=Homo sapiens GN=SLC12A2 PE=1 SV=1 - [S12A2_HUMAN]	5.53	1	6	6	6	64.63	1.98	2	2					59.1233	3.55	4	4													1212	131.364	6.40479
Q14739	Lamin-B receptor OS=Homo sapiens GN=LBR PE=1 SV=2 - [LBR_HUMAN]	5.53	1	3	3	8					27.02	3.74	2	2	116.63	5.53	3	4									88.02	3.09	2	2	615	70.658	9.36377
Q7L0J3	Synaptic vesicle glycoprotein 2A OS=Homo sapiens GN=SV2A PE=1 SV=1 - [SV2A_HUMAN]	5.53	1	3	3	5									70.27	5.53	3	3									37.4917	3.77	2	2	742	82.6419	5.56689
Q9BV44	THUMP domain-containing protein 3 OS=Homo sapiens GN=THUMPD3 PE=1 SV=1 - [THUM3_HUMAN]	5.52	1	3	3	5					26.09	2.17	1	1									58.0859	3.75	2	2	34.77	3.94	2	2	507	56.9668	6.3667
Q6DKJ4	Nucleoredoxin OS=Homo sapiens GN=NXN PE=1 SV=2 - [NXN_HUMAN]	5.52	1	1	1	1					47.9	5.52	1	1																	435	48.3616	4.97021
Q9Y4L1	Hypoxia up-regulated protein 1 OS=Homo sapiens GN=HYOU1 PE=1 SV=1 - [HYOU1_HUMAN]	5.51	1	5	5	8	46.82	0.9	1	1	54.08	1.9	2	2													156.19	4.5	4	5	999	111.266	5.22412
P43490	Nicotinamide phosphoribosyltransferase OS=Homo sapiens GN=NAMPT PE=1 SV=1 - [NAMPT_HUMAN]	5.5	1	3	3	3					47.84	5.5	3	3																	491	55.4866	7.15186
P54105	Methylosome subunit pICln OS=Homo sapiens GN=CLNS1A PE=1 SV=1 - [ICLN_HUMAN]	5.49	1	1	1	3					51.88	5.49	1	1									54.69	5.49	1	1	60.71	5.49	1	1	237	26.1989	4.10693
Q8NHH9	Atlastin-2 OS=Homo sapiens GN=ATL2 PE=1 SV=2 - [ATLA2_HUMAN]	5.49	1	3	3	4									34.83	2.06	1	1					35.05	1.72	1	1	61.83	3.77	2	2	583	66.1871	5.47803
Q96D96	Voltage-gated hydrogen channel 1 OS=Homo sapiens GN=HVCN1 PE=1 SV=1 - [HVCN1_HUMAN]	5.49	1	1	1	3									89.99	5.49	1	3													273	31.663	6.80029
Q01813	ATP-dependent 6-phosphofructokinase, platelet type OS=Homo sapiens GN=PFKP PE=1 SV=2 - [PFKAP_HUMAN]	5.48	1	2	3	9					122.54	2.42	1	1	51.51	3.06	2	2	35.3306	3.06	2	2	110.62	2.42	1	1	158.613	4.08	2	3	784	85.5415	7.54736
Q9NZT2	Opioid growth factor receptor OS=Homo sapiens GN=OGFR PE=1 SV=3 - [OGFR_HUMAN]	5.47	1	3	3	4					23.12	2.36	1	1					76.1628	5.47	3	3									677	73.2801	4.84326
O43865	Putative adenosylhomocysteinase 2 OS=Homo sapiens GN=AHCYL1 PE=1 SV=2 - [SAHH2_HUMAN]	5.47	2	3	3	8					101.619	5.47	3	4	127.099	3.77	2	3					40.32	1.51	1	1					530	58.9134	6.88818
Q86SK9	Stearoyl-CoA desaturase 5 OS=Homo sapiens GN=SCD5 PE=1 SV=2 - [SCD5_HUMAN]	5.45	1	1	1	1									38.66	5.45	1	1													330	37.5864	9.61279
Q9NRA2	Sialin OS=Homo sapiens GN=SLC17A5 PE=1 SV=2 - [S17A5_HUMAN]	5.45	1	2	2	2									37.65	5.45	2	2													495	54.6043	8.26514
Q32P28	Prolyl 3-hydroxylase 1 OS=Homo sapiens GN=LEPRE1 PE=1 SV=2 - [P3H1_HUMAN]	5.43	1	3	3	3									60.88	1.77	1	1									66.53	3.67	2	2	736	83.3411	5.13525
Q9Y2A7	Nck-associated protein 1 OS=Homo sapiens GN=NCKAP1 PE=1 SV=1 - [NCKP1_HUMAN]	5.41	1	5	5	8					71.06	0.89	1	1	61.3694	1.95	2	2	89.3592	3.46	3	4	71.08	0.89	1	1					1128	128.707	6.62451
Q9Y617	Phosphoserine aminotransferase OS=Homo sapiens GN=PSAT1 PE=1 SV=2 - [SERC_HUMAN]	5.41	1	2	2	3					35.56	2.7	1	1									43.17	2.7	1	1	30.3	2.7	1	1	370	40.3968	7.66455
Q9Y399	28S ribosomal protein S2, mitochondrial OS=Homo sapiens GN=MRPS2 PE=1 SV=1 - [RT02_HUMAN]	5.41	1	2	2	2					29.25	2.7	1	1													28.86	2.7	1	1	296	33.2281	9.26123
Q8N335	Glycerol-3-phosphate dehydrogenase 1-like protein OS=Homo sapiens GN=GPD1L PE=1 SV=1 - [GPD1L_HUMAN]	5.41	1	2	2	3									34.41	5.41	2	2									21.17	3.42	1	1	351	38.3939	7.02002
P14209	CD99 antigen OS=Homo sapiens GN=CD99 PE=1 SV=1 - [CD99_HUMAN]	5.41	1	1	1	2									34.43	5.41	1	1					22.23	5.41	1	1					185	18.8363	4.75439
P46063	ATP-dependent DNA helicase Q1 OS=Homo sapiens GN=RECQL PE=1 SV=3 - [RECQ1_HUMAN]	5.39	1	4	4	4	26.81	1.23	1	1	48.0039	5.39	3	3																	649	73.41	7.88428
Q8TDN6	Ribosome biogenesis protein BRX1 homolog OS=Homo sapiens GN=BRIX1 PE=1 SV=2 - [BRX1_HUMAN]	5.38	1	2	2	5					30.78	1.98	1	1	42.87	5.38	2	2					27.05	1.98	1	1	31.22	1.98	1	1	353	41.3749	9.92041
O60547	GDP-mannose 4,6 dehydratase OS=Homo sapiens GN=GMDS PE=1 SV=1 - [GMDS_HUMAN]	5.38	1	2	2	3					45.4	2.15	1	1									70.1892	5.38	2	2					372	41.9233	7.31299
Q10469	Alpha-1,6-mannosyl-glycoprotein 2-beta-N-acetylglucosaminyltransferase OS=Homo sapiens GN=MGAT2 PE=1 SV=1 - [MGAT2_HUMAN]	5.37	1	2	2	3					44.18	1.79	1	1	69.4744	5.37	2	2													447	51.5173	8.76318
Q9BUP3	Oxidoreductase HTATIP2 OS=Homo sapiens GN=HTATIP2 PE=1 SV=2 - [HTAI2_HUMAN]	5.37	1	1	1	2									37.02	5.37	1	1									34.52	5.37	1	1	242	27.032	8.38232
P00414	Cytochrome c oxidase subunit 3 OS=Homo sapiens GN=MT-CO3 PE=1 SV=2 - [COX3_HUMAN]	5.36	1	1	1	1									29.32	5.36	1	1													261	29.931	7.31299
Q8TAG9	Exocyst complex component 6 OS=Homo sapiens GN=EXOC6 PE=1 SV=3 - [EXOC6_HUMAN]	5.35	1	4	4	5									106.359	5.35	4	5													804	93.6626	6.20166
Q13608	Peroxisome assembly factor 2 OS=Homo sapiens GN=PEX6 PE=1 SV=2 - [PEX6_HUMAN]	5.31	1	5	5	5					24.11	1.73	1	1	63.2043	3.57	4	4													980	103.996	6.34131
Q96BW9	Mitochondrial translocator assembly and maintenance protein 41 homolog OS=Homo sapiens GN=TAMM41 PE=1 SV=2 - [TAM41_HUMAN]	5.31	1	2	2	3					32.01	2.88	1	1	26.29	2.88	1	1					45.6	2.43	1	1					452	51.0337	7.94287
O60573	Eukaryotic translation initiation factor 4E type 2 OS=Homo sapiens GN=EIF4E2 PE=1 SV=1 - [IF4E2_HUMAN]	5.31	1	1	1	1									25.95	5.31	1	1													245	28.3442	8.88037
O60271	C-Jun-amino-terminal kinase-interacting protein 4 OS=Homo sapiens GN=SPAG9 PE=1 SV=4 - [JIP4_HUMAN]	5.3	1	5	5	10	23.5	1.44	1	1					77.71	2.88	3	3					23.46	1.44	1	1	111.18	4.16	4	5	1321	146.115	5.14795
Q96N66	Lysophospholipid acyltransferase 7 OS=Homo sapiens GN=MBOAT7 PE=1 SV=2 - [MBOA7_HUMAN]	5.3	1	3	3	6	48.86	2.54	1	1					108.921	5.3	3	5													472	52.7303	8.96826
O43707	Alpha-actinin-4 OS=Homo sapiens GN=ACTN4 PE=1 SV=2 - [ACTN4_HUMAN]	5.27	3	1	4	6					64.36	2.74	2	2	51.96	1.54	1	1	38.54	1.43	1	1	61.13	2.31	2	2					911	104.788	5.43994
Q8TAT6	Nuclear protein localization protein 4 homolog OS=Homo sapiens GN=NPLOC4 PE=1 SV=3 - [NPL4_HUMAN]	5.26	1	3	3	3									42.13	3.29	2	2					23.64	1.97	1	1					608	68.0769	6.37939
Q8IZ07	Ankyrin repeat domain-containing protein 13A OS=Homo sapiens GN=ANKRD13A PE=1 SV=3 - [AN13A_HUMAN]	5.25	1	3	3	3									62.2567	5.25	3	3													590	67.5768	5.021
Q15125	3-beta-hydroxysteroid-Delta(8),Delta(7)-isomerase OS=Homo sapiens GN=EBP PE=1 SV=3 - [EBP_HUMAN]	5.22	1	1	1	8	25.82	5.22	1	2					167.856	5.22	1	5									42.33	5.22	1	1	230	26.3358	7.89893
Q9UJC3	Protein Hook homolog 1 OS=Homo sapiens GN=HOOK1 PE=1 SV=2 - [HOOK1_HUMAN]	5.22	1	3	3	3									51.4233	5.22	3	3													728	84.5948	5.14795
O95816	BAG family molecular chaperone regulator 2 OS=Homo sapiens GN=BAG2 PE=1 SV=1 - [BAG2_HUMAN]	5.21	1	1	1	4					52.43	5.21	1	1	34.66	5.21	1	1					53.21	5.21	1	1	50.72	5.21	1	1	211	23.7572	6.69775
Q96SI9	Spermatid perinuclear RNA-binding protein OS=Homo sapiens GN=STRBP PE=1 SV=1 - [STRBP_HUMAN]	5.21	1	1	3	4									76.24	3.72	2	2	28.22	1.49	1	2									672	73.6059	8.71924
P33908	Mannosyl-oligosaccharide 1,2-alpha-mannosidase IA OS=Homo sapiens GN=MAN1A1 PE=1 SV=3 - [MA1A1_HUMAN]	5.21	1	3	3	4									77.3267	5.21	3	3									30.47	1.07	1	1	653	72.9223	6.46826
Q16611	Bcl-2 homologous antagonist/killer OS=Homo sapiens GN=BAK1 PE=1 SV=1 - [BAK_HUMAN]	5.21	1	1	1	1									62.57	5.21	1	1													211	23.3939	6.01123
O14617	AP-3 complex subunit delta-1 OS=Homo sapiens GN=AP3D1 PE=1 SV=1 - [AP3D1_HUMAN]	5.2	1	5	5	6	68.35	1.91	2	2					79.7933	3.3	3	3									26.9	0.78	1	1	1153	130.076	8.48486
P31942	Heterogeneous nuclear ribonucleoprotein H3 OS=Homo sapiens GN=HNRNPH3 PE=1 SV=2 - [HNRH3_HUMAN]	5.2	1	2	2	4					34.12	1.73	1	1	54.3	3.47	1	1					56.1	5.2	2	2					346	36.9031	6.87354
P59190	Ras-related protein Rab-15 OS=Homo sapiens GN=RAB15 PE=1 SV=1 - [RAB15_HUMAN]	5.19	1	1	1	20	82.1805	5.19	1	3	105.81	5.19	1	4	87.27	5.19	1	2	87.4933	5.19	1	3	112.47	5.19	1	4	117.92	5.19	1	4	212	24.3752	5.70654
Q9H944	Mediator of RNA polymerase II transcription subunit 20 OS=Homo sapiens GN=MED20 PE=1 SV=1 - [MED20_HUMAN]	5.19	1	1	1	2					49.51	5.19	1	1									33.18	5.19	1	1					212	23.2064	6.87354
Q8WXE1	ATR-interacting protein OS=Homo sapiens GN=ATRIP PE=1 SV=1 - [ATRIP_HUMAN]	5.18	1	3	3	5									172.37	5.18	3	4									20.95	1.39	1	1	791	85.7835	6.31592
Q96DZ1	Endoplasmic reticulum lectin 1 OS=Homo sapiens GN=ERLEC1 PE=1 SV=1 - [ERLEC_HUMAN]	5.18	1	2	2	4									55.82	5.18	2	2									63.49	5.18	2	2	483	54.8233	6.27783
Q9UIQ6	Leucyl-cystinyl aminopeptidase OS=Homo sapiens GN=LNPEP PE=1 SV=3 - [LCAP_HUMAN]	5.17	1	5	5	8	74.44	3.51	3	3					57.01	2.15	2	2									55.4367	2.05	2	3	1025	117.274	5.73193
P12814	Alpha-actinin-1 OS=Homo sapiens GN=ACTN1 PE=1 SV=2 - [ACTN1_HUMAN]	5.16	3	1	4	5					62.86	1.35	1	1	51.96	1.57	1	1					61.13	2.35	2	2	49.66	1.23	1	1	892	102.993	5.41455
Q15024	Exosome complex component RRP42 OS=Homo sapiens GN=EXOSC7 PE=1 SV=3 - [EXOS7_HUMAN]	5.15	1	1	1	2	35.55	5.15	1	1													70.54	5.15	1	1					291	31.8011	5.18604
P54619	5'-AMP-activated protein kinase subunit gamma-1 OS=Homo sapiens GN=PRKAG1 PE=1 SV=1 - [AAKG1_HUMAN]	5.14	2	1	1	1																	34.93	5.14	1	1					331	37.5558	6.91748
P13498	Cytochrome b-245 light chain OS=Homo sapiens GN=CYBA PE=1 SV=3 - [CY24A_HUMAN]	5.13	1	1	1	1									25.96	5.13	1	1													195	20.9991	9.53955
Q9NQT4	Exosome complex component RRP46 OS=Homo sapiens GN=EXOSC5 PE=1 SV=1 - [EXOS5_HUMAN]	5.11	1	1	1	1																	81.53	5.11	1	1					235	25.2329	7.59131
Q8IXM3	39S ribosomal protein L41, mitochondrial OS=Homo sapiens GN=MRPL41 PE=1 SV=1 - [RM41_HUMAN]	5.11	1	1	1	2																					29.13	5.11	1	2	137	15.373	9.56885
Q9BRP4	Proteasomal ATPase-associated factor 1 OS=Homo sapiens GN=PAAF1 PE=1 SV=2 - [PAAF1_HUMAN]	5.1	1	2	2	2									32.92	3.06	1	1									32.49	2.04	1	1	392	42.163	6.31592
Q86SX6	Glutaredoxin-related protein 5, mitochondrial OS=Homo sapiens GN=GLRX5 PE=1 SV=2 - [GLRX5_HUMAN]	5.1	1	1	1	1																	27.41	5.1	1	1					157	16.6175	6.78564
Q14247	Src substrate cortactin OS=Homo sapiens GN=CTTN PE=1 SV=2 - [SRC8_HUMAN]	5.09	1	2	2	2					43.54	2.36	1	1	20.11	2.73	1	1													550	61.5485	5.40186
P30825	High affinity cationic amino acid transporter 1 OS=Homo sapiens GN=SLC7A1 PE=1 SV=1 - [CTR1_HUMAN]	5.09	1	2	3	15					55.83	1.75	1	2	193.122	5.09	3	8					54.1923	1.75	1	2	84.4872	5.09	3	3	629	67.5941	5.42725
O60841	Eukaryotic translation initiation factor 5B OS=Homo sapiens GN=EIF5B PE=1 SV=4 - [IF2P_HUMAN]	5.08	1	4	4	5	94.46	5.08	4	4	52.88	1.72	1	1																	1220	138.742	5.49072
P61758	Prefoldin subunit 3 OS=Homo sapiens GN=VBP1 PE=1 SV=3 - [PFD3_HUMAN]	5.08	1	1	1	2					41.91	5.08	1	1									53.35	5.08	1	1					197	22.6434	7.10791
Q53R41	FAST kinase domain-containing protein 1 OS=Homo sapiens GN=FASTKD1 PE=1 SV=1 - [FAKD1_HUMAN]	5.08	1	4	4	5									83.66	5.08	4	4	50.2	1.06	1	1									847	97.3477	7.73779
Q6ZSR9	Uncharacterized protein FLJ45252 OS=Homo sapiens PE=1 SV=2 - [YJ005_HUMAN]	5.07	1	1	1	1	20.99	5.07	1	1																					355	37.9526	5.26221
Q9UK22	F-box only protein 2 OS=Homo sapiens GN=FBXO2 PE=1 SV=2 - [FBX2_HUMAN]	5.07	1	1	1	1																	61.09	5.07	1	1					296	33.3068	4.37354
Q9NPF4	Probable tRNA N6-adenosine threonylcarbamoyltransferase OS=Homo sapiens GN=OSGEP PE=1 SV=1 - [OSGEP_HUMAN]	5.07	1	1	1	1																	59.24	5.07	1	1					335	36.4033	6.354
Q8N4T8	Carbonyl reductase family member 4 OS=Homo sapiens GN=CBR4 PE=1 SV=3 - [CBR4_HUMAN]	5.06	1	1	1	1					53.7	5.06	1	1																	237	25.2854	9.33447
Q01518	Adenylyl cyclase-associated protein 1 OS=Homo sapiens GN=CAP1 PE=1 SV=5 - [CAP1_HUMAN]	5.05	1	2	2	2					48.04	2.74	1	1													29.57	2.32	1	1	475	51.8687	8.06006
P49915	GMP synthase [glutamine-hydrolyzing] OS=Homo sapiens GN=GMPS PE=1 SV=1 - [GUAA_HUMAN]	5.05	1	3	3	5					60.9367	3.46	2	3					25.35	1.59	1	1	32.92	1.59	1	1					693	76.667	6.87354
P26038	Moesin OS=Homo sapiens GN=MSN PE=1 SV=3 - [MOES_HUMAN]	5.03	2	1	3	12	46.7329	3.29	2	2	64.55	1.73	1	1	55.4729	1.56	1	2	47.17	3.29	2	2	75.63	1.73	1	2	96.3778	3.29	2	3	577	67.7778	6.40479
Q9H4A6	Golgi phosphoprotein 3 OS=Homo sapiens GN=GOLPH3 PE=1 SV=1 - [GOLP3_HUMAN]	5.03	1	1	1	1	65.34	5.03	1	1																					298	33.7895	6.44287
O95486	Protein transport protein Sec24A OS=Homo sapiens GN=SEC24A PE=1 SV=2 - [SC24A_HUMAN]	5.03	1	4	4	5					65.6131	2.1	2	2					87.36	2.93	2	2	50.61	1.56	1	1					1093	119.674	7.66455
P48506	Glutamate--cysteine ligase catalytic subunit OS=Homo sapiens GN=GCLC PE=1 SV=2 - [GSH1_HUMAN]	5.02	1	2	2	2					98.6415	5.02	2	2																	637	72.7193	6.0874
Q9NR45	Sialic acid synthase OS=Homo sapiens GN=NANS PE=1 SV=2 - [SIAS_HUMAN]	5.01	1	1	1	1																	30.35	5.01	1	1					359	40.2815	6.7417
Q9H0U6	39S ribosomal protein L18, mitochondrial OS=Homo sapiens GN=MRPL18 PE=1 SV=1 - [RM18_HUMAN]	5	1	1	1	3					30.36	5	1	1	30.02	5	1	1					41.72	5	1	1					180	20.5635	9.53955
Q8NBQ5	Estradiol 17-beta-dehydrogenase 11 OS=Homo sapiens GN=HSD17B11 PE=1 SV=3 - [DHB11_HUMAN]	5	1	1	1	1									64.38	5	1	1													300	32.9147	9.0708
A6NDG6	Phosphoglycolate phosphatase OS=Homo sapiens GN=PGP PE=1 SV=1 - [PGP_HUMAN]	4.98	1	1	1	1					53.21	4.98	1	1																	321	33.9845	6.13818
P51159	Ras-related protein Rab-27A OS=Homo sapiens GN=RAB27A PE=1 SV=3 - [RB27A_HUMAN]	4.98	1	1	1	2									40.94	4.98	1	1									26.53	4.98	1	1	221	24.8523	5.22412
O43172	U4/U6 small nuclear ribonucleoprotein Prp4 OS=Homo sapiens GN=PRPF4 PE=1 SV=2 - [PRP4_HUMAN]	4.98	1	2	2	3																	50.58	4.98	2	2	20.26	1.92	1	1	522	58.4124	7.41553
Q9ULC4	Malignant T-cell-amplified sequence 1 OS=Homo sapiens GN=MCTS1 PE=1 SV=1 - [MCTS1_HUMAN]	4.97	1	1	1	1																					21.22	4.97	1	1	181	20.5418	8.82178
Q643R3	Lysophospholipid acyltransferase LPCAT4 OS=Homo sapiens GN=LPCAT4 PE=1 SV=1 - [LPCT4_HUMAN]	4.96	1	3	3	3					70.99	1.72	1	1													60.64	3.24	2	2	524	57.1833	8.96826
Q92621	Nuclear pore complex protein Nup205 OS=Homo sapiens GN=NUP205 PE=1 SV=3 - [NU205_HUMAN]	4.92	1	10	10	19	117.722	1.89	4	4	55.498	0.99	2	2	190.642	3.98	8	8									79.3555	1.79	4	5	2012	227.776	6.18896
Q9Y4P3	Transducin beta-like protein 2 OS=Homo sapiens GN=TBL2 PE=1 SV=1 - [TBL2_HUMAN]	4.92	1	2	2	2									78.96	4.92	2	2													447	49.7662	9.43701
Q9UM22	Mammalian ependymin-related protein 1 OS=Homo sapiens GN=EPDR1 PE=1 SV=2 - [EPDR1_HUMAN]	4.91	1	1	1	5					93.51	4.91	1	2					35.14	4.91	1	1	89.05	4.91	1	2					224	25.4206	6.59521
Q8NC54	Keratinocyte-associated transmembrane protein 2 OS=Homo sapiens GN=KCT2 PE=2 SV=2 - [KCT2_HUMAN]	4.91	1	1	1	1																					30.42	4.91	1	1	265	29.2166	5.08447
P36776	Lon protease homolog, mitochondrial OS=Homo sapiens GN=LONP1 PE=1 SV=2 - [LONM_HUMAN]	4.9	1	4	4	6									51.0181	2.19	2	2	50.6467	2.5	2	2					49.0503	2.5	2	2	959	106.422	6.39209
Q01433	AMP deaminase 2 OS=Homo sapiens GN=AMPD2 PE=1 SV=2 - [AMPD2_HUMAN]	4.89	1	5	5	10					62.526	4.89	5	5					56.8438	1.93	2	2	55.4336	1.93	2	2	25.68	0.8	1	1	879	100.624	6.93213
A4D1S0	Killer cell lectin-like receptor subfamily G member 2 OS=Homo sapiens GN=KLRG2 PE=1 SV=3 - [KLRG2_HUMAN]	4.89	1	1	1	1																					21.88	4.89	1	1	409	42.8234	5.87158
P04792	Heat shock protein beta-1 OS=Homo sapiens GN=HSPB1 PE=1 SV=2 - [HSPB1_HUMAN]	4.88	1	1	1	1									66.65	4.88	1	1													205	22.7685	6.40479
P11166	Solute carrier family 2, facilitated glucose transporter member 1 OS=Homo sapiens GN=SLC2A1 PE=1 SV=2 - [GTR1_HUMAN]	4.88	3	3	3	3									55.5543	2.85	2	2									51.53	2.03	1	1	492	54.0485	8.71924
Q13395	Probable methyltransferase TARBP1 OS=Homo sapiens GN=TARBP1 PE=1 SV=1 - [TARB1_HUMAN]	4.87	1	6	6	6	28.3	0.74	1	1	154.07	3.58	4	4									38.74	0.56	1	1					1621	181.559	7.04932
Q3LXA3	Bifunctional ATP-dependent dihydroxyacetone kinase/FAD-AMP lyase (cyclizing) OS=Homo sapiens GN=DAK PE=1 SV=2 - [DHAK_HUMAN]	4.87	1	2	2	2									67.95	2.09	1	1									22.88	2.78	1	1	575	58.91	7.48877
Q9UKM7	Endoplasmic reticulum mannosyl-oligosaccharide 1,2-alpha-mannosidase OS=Homo sapiens GN=MAN1B1 PE=1 SV=2 - [MA1B1_HUMAN]	4.86	1	3	3	5									57.5433	4.86	3	3									24.05	3.15	2	2	699	79.5298	7.72314
Q6UXV4	Apolipoprotein O-like OS=Homo sapiens GN=APOOL PE=1 SV=1 - [APOOL_HUMAN]	4.85	1	1	1	1					43.51	4.85	1	1																	268	29.1403	9.5249
Q7L8L6	FAST kinase domain-containing protein 5 OS=Homo sapiens GN=FASTKD5 PE=1 SV=1 - [FAKD5_HUMAN]	4.84	1	3	3	3					50.5246	3.4	2	2	22.26	1.44	1	1													764	86.5186	8.1333
Q13131	5'-AMP-activated protein kinase catalytic subunit alpha-1 OS=Homo sapiens GN=PRKAA1 PE=1 SV=4 - [AAPK1_HUMAN]	4.83	1	1	2	2					76.96	4.83	2	2																	559	63.9686	8.11865
O00273	DNA fragmentation factor subunit alpha OS=Homo sapiens GN=DFFA PE=1 SV=1 - [DFFA_HUMAN]	4.83	1	1	1	1																	82.32	4.83	1	1					331	36.4995	4.79248
P47712	Cytosolic phospholipase A2 OS=Homo sapiens GN=PLA2G4A PE=1 SV=2 - [PA24A_HUMAN]	4.81	1	3	3	8									184.46	4.81	3	5	42.15	2	1	1					119.29	2	1	2	749	85.1842	5.37646
O60610	Protein diaphanous homolog 1 OS=Homo sapiens GN=DIAPH1 PE=1 SV=2 - [DIAP1_HUMAN]	4.8	1	5	5	5	79.22	2.12	2	2																	72.2081	2.67	3	3	1272	141.258	5.41455
Q969E2	Secretory carrier-associated membrane protein 4 OS=Homo sapiens GN=SCAMP4 PE=2 SV=1 - [SCAM4_HUMAN]	4.8	1	1	1	5					42.26	4.8	1	1	64.9633	4.8	1	3									42.08	4.8	1	1	229	25.7107	8.82178
P42224	Signal transducer and activator of transcription 1-alpha/beta OS=Homo sapiens GN=STAT1 PE=1 SV=2 - [STAT1_HUMAN]	4.8	1	3	3	4									63.97	3.2	2	2	40.89	1.47	1	1	34.02	1.6	1	1					750	87.2795	6.04932
Q14442	Phosphatidylinositol N-acetylglucosaminyltransferase subunit H OS=Homo sapiens GN=PIGH PE=1 SV=1 - [PIGH_HUMAN]	4.79	1	1	1	1					49.51	4.79	1	1																	188	21.0668	6.72705
O60343	TBC1 domain family member 4 OS=Homo sapiens GN=TBC1D4 PE=1 SV=2 - [TBCD4_HUMAN]	4.78	1	5	5	7	27.91	1.31	1	1	113.33	3.47	3	3	28.86	2.31	2	2									37.82	1.16	1	1	1298	146.471	7.00537
Q15800	Methylsterol monooxygenase 1 OS=Homo sapiens GN=MSMO1 PE=1 SV=1 - [MSMO1_HUMAN]	4.78	1	1	1	1									77.53	4.78	1	1													293	35.1926	7.2251
Q9P0N9	TBC1 domain family member 7 OS=Homo sapiens GN=TBC1D7 PE=1 SV=1 - [TBCD7_HUMAN]	4.78	1	1	1	1									41.25	4.78	1	1													293	33.9495	7.94287
O14929	Histone acetyltransferase type B catalytic subunit OS=Homo sapiens GN=HAT1 PE=1 SV=1 - [HAT1_HUMAN]	4.77	1	2	2	3					41.16	1.67	1	1													114.04	3.1	1	2	419	49.4808	5.69385
Q13217	DnaJ homolog subfamily C member 3 OS=Homo sapiens GN=DNAJC3 PE=1 SV=1 - [DNJC3_HUMAN]	4.76	1	2	2	3													36.28	4.76	2	2	32.3	2.58	1	1					504	57.5442	6.15088
Q6ICB0	Desumoylating isopeptidase 1 OS=Homo sapiens GN=DESI1 PE=1 SV=1 - [DESI1_HUMAN]	4.76	1	1	1	1																					34.51	4.76	1	1	168	18.2512	4.94482
Q9BQ39	ATP-dependent RNA helicase DDX50 OS=Homo sapiens GN=DDX50 PE=1 SV=1 - [DDX50_HUMAN]	4.75	1	1	3	4									36.36	2.04	1	1	54.33	1.63	1	1	38.48	1.63	1	1	29.11	1.09	1	1	737	82.5141	9.17334
P37287	Phosphatidylinositol N-acetylglucosaminyltransferase subunit A OS=Homo sapiens GN=PIGA PE=1 SV=1 - [PIGA_HUMAN]	4.75	1	2	2	2									40.45	4.75	2	2													484	54.0921	8.33838
Q53H12	Acylglycerol kinase, mitochondrial OS=Homo sapiens GN=AGK PE=1 SV=2 - [AGK_HUMAN]	4.74	1	2	2	3					55.29	2.13	1	1	36.46	2.61	1	1									21.86	2.13	1	1	422	47.1074	8.08936
O43747	AP-1 complex subunit gamma-1 OS=Homo sapiens GN=AP1G1 PE=1 SV=5 - [AP1G1_HUMAN]	4.74	1	4	4	7									104.092	4.74	4	4	24.17	1.09	1	1					76.19	2.43	2	2	822	91.2931	6.80029
Q8TBP5	Membrane protein FAM174A OS=Homo sapiens GN=FAM174A PE=2 SV=1 - [F174A_HUMAN]	4.74	1	1	1	1									42.32	4.74	1	1													190	19.9412	6.32861
Q7Z7K6	Centromere protein V OS=Homo sapiens GN=CENPV PE=1 SV=1 - [CENPV_HUMAN]	4.73	1	1	1	1									29.41	4.73	1	1													275	29.9271	9.72998
P53999	Activated RNA polymerase II transcriptional coactivator p15 OS=Homo sapiens GN=SUB1 PE=1 SV=3 - [TCP4_HUMAN]	4.72	1	1	1	1																					0	4.72	1	1	127	14.3864	9.59814
Q14BN4	Sarcolemmal membrane-associated protein OS=Homo sapiens GN=SLMAP PE=1 SV=1 - [SLMAP_HUMAN]	4.71	1	3	3	3									52.7867	4.71	3	3													828	95.1396	5.46533
P28340	DNA polymerase delta catalytic subunit OS=Homo sapiens GN=POLD1 PE=1 SV=2 - [DPOD1_HUMAN]	4.7	1	5	5	10	35.59	0.63	1	1	38.02	0.63	1	1	41.0957	2.35	3	4									66.7179	2.98	3	4	1107	123.553	7.03467
P27482	Calmodulin-like protein 3 OS=Homo sapiens GN=CALML3 PE=1 SV=2 - [CALL3_HUMAN]	4.7	3	1	1	2																					32.0637	4.7	1	2	149	16.88	4.42432
Q15042	Rab3 GTPase-activating protein catalytic subunit OS=Homo sapiens GN=RAB3GAP1 PE=1 SV=3 - [RB3GP_HUMAN]	4.69	1	3	3	4									29.72	2.75	2	2	47.57	3.06	2	2									981	110.454	5.5542
Q96GF1	E3 ubiquitin-protein ligase RNF185 OS=Homo sapiens GN=RNF185 PE=1 SV=1 - [RN185_HUMAN]	4.69	1	1	1	1																					0	4.69	1	1	192	20.4459	6.52197
P00813	Adenosine deaminase OS=Homo sapiens GN=ADA PE=1 SV=3 - [ADA_HUMAN]	4.68	1	2	2	2	34.16	2.2	1	1	32.51	2.48	1	1																	363	40.7387	5.94775
Q9BXP5	Serrate RNA effector molecule homolog OS=Homo sapiens GN=SRRT PE=1 SV=1 - [SRRT_HUMAN]	4.68	1	3	3	6					20.52	1.26	1	1	61.18	2.74	2	2	46.06	3.42	2	2					33.52	1.26	1	1	876	100.604	5.96045
Q9BQT8	Mitochondrial 2-oxodicarboxylate carrier OS=Homo sapiens GN=SLC25A21 PE=1 SV=1 - [ODC_HUMAN]	4.68	1	1	1	1					87.04	4.68	1	1																	299	33.2816	9.51025
Q9Y487	V-type proton ATPase 116 kDa subunit a isoform 2 OS=Homo sapiens GN=ATP6V0A2 PE=1 SV=2 - [VPP2_HUMAN]	4.67	1	3	3	3									78.3033	4.67	3	3													856	98.0183	6.60986
P49189	4-trimethylaminobutyraldehyde dehydrogenase OS=Homo sapiens GN=ALDH9A1 PE=1 SV=3 - [AL9A1_HUMAN]	4.66	1	2	2	3																					143.03	4.66	2	3	494	53.767	5.87158
O60701	UDP-glucose 6-dehydrogenase OS=Homo sapiens GN=UGDH PE=1 SV=1 - [UGDH_HUMAN]	4.66	1	2	2	2																					69.46	4.66	2	2	494	54.9893	7.12256
Q9NZ43	Vesicle transport protein USE1 OS=Homo sapiens GN=USE1 PE=1 SV=2 - [USE1_HUMAN]	4.63	1	1	1	1									38.97	4.63	1	1													259	29.3525	9.0708
P17858	ATP-dependent 6-phosphofructokinase, liver type OS=Homo sapiens GN=PFKL PE=1 SV=6 - [PFKAL_HUMAN]	4.62	1	1	3	5					122.54	2.44	1	1	32.71	1.03	1	1					110.62	2.44	1	1	124.778	3.59	2	2	780	84.9642	7.50342
Q9Y3Q3	Transmembrane emp24 domain-containing protein 3 OS=Homo sapiens GN=TMED3 PE=1 SV=1 - [TMED3_HUMAN]	4.61	1	1	1	2									43.84	4.61	1	1									43.86	4.61	1	1	217	24.7613	5.60498
Q12769	Nuclear pore complex protein Nup160 OS=Homo sapiens GN=NUP160 PE=1 SV=3 - [NU160_HUMAN]	4.6	1	7	7	14	47.8674	1.95	3	3	46.8454	1.04	2	2	107.85	2.86	4	4					35.34	0.77	1	1	71.6996	2.65	4	4	1436	162.017	5.50342
P43243	Matrin-3 OS=Homo sapiens GN=MATR3 PE=1 SV=2 - [MATR3_HUMAN]	4.6	1	3	3	3					46.65	1.06	1	1					30.4904	3.54	2	2									847	94.5648	6.25244
P68400	Casein kinase II subunit alpha OS=Homo sapiens GN=CSNK2A1 PE=1 SV=1 - [CSK21_HUMAN]	4.6	2	1	1	1									43.88	4.6	1	1													391	45.1148	7.73779
Q9BTU6	Phosphatidylinositol 4-kinase type 2-alpha OS=Homo sapiens GN=PI4K2A PE=1 SV=1 - [P4K2A_HUMAN]	4.59	1	2	2	2									58.72	4.59	2	2													479	53.9886	8.29443
Q99943	1-acyl-sn-glycerol-3-phosphate acyltransferase alpha OS=Homo sapiens GN=AGPAT1 PE=1 SV=2 - [PLCA_HUMAN]	4.59	1	1	1	1									23.48	4.59	1	1													283	31.6957	9.37842
Q6PI78	Transmembrane protein 65 OS=Homo sapiens GN=TMEM65 PE=1 SV=2 - [TMM65_HUMAN]	4.58	1	1	1	6	30.21	4.58	1	1	28.93	4.58	1	1	53.11	4.58	1	1	37.51	4.58	1	1	43.07	4.58	1	1	30.18	4.58	1	1	240	25.4814	8.60205
Q8IYQ7	Threonine synthase-like 1 OS=Homo sapiens GN=THNSL1 PE=1 SV=2 - [THNS1_HUMAN]	4.58	1	3	3	3					96.2661	4.58	3	3																	743	83.0171	7.12256
P11387	DNA topoisomerase 1 OS=Homo sapiens GN=TOP1 PE=1 SV=2 - [TOP1_HUMAN]	4.58	2	3	3	4									80.41	2.88	2	2	43.3	1.7	1	1					37.1	1.18	1	1	765	90.6689	9.30518
Q5JTZ9	Alanine--tRNA ligase, mitochondrial OS=Homo sapiens GN=AARS2 PE=1 SV=1 - [SYAM_HUMAN]	4.57	1	4	4	4									44.89	1.32	1	1	32.63	1.12	1	1	40.85	1.32	1	1	41.93	0.81	1	1	985	107.273	6.26514
P56182	Ribosomal RNA processing protein 1 homolog A OS=Homo sapiens GN=RRP1 PE=1 SV=1 - [RRP1_HUMAN]	4.56	1	2	2	3					51.56	4.56	2	2	49.03	1.95	1	1													461	52.8066	9.33447
P33897	ATP-binding cassette sub-family D member 1 OS=Homo sapiens GN=ABCD1 PE=1 SV=2 - [ABCD1_HUMAN]	4.56	1	2	2	2									145.52	4.56	2	2													745	82.8845	8.95361
O15228	Dihydroxyacetone phosphate acyltransferase OS=Homo sapiens GN=GNPAT PE=1 SV=1 - [GNPAT_HUMAN]	4.56	1	3	3	3									62.14	4.56	3	3													680	77.138	6.56592
P0DJH9	Protein RD3-like OS=Homo sapiens GN=RD3L PE=4 SV=1 - [RD3L_HUMAN]	4.55	1	1	1	1					29.42	4.55	1	1																	198	23.1946	6.40479
Q96KP1	Exocyst complex component 2 OS=Homo sapiens GN=EXOC2 PE=1 SV=1 - [EXOC2_HUMAN]	4.55	1	4	4	7									141.138	4.55	4	4	48.0974	2.6	2	2					34.44	1.62	1	1	924	104	6.90283
P56747	Claudin-6 OS=Homo sapiens GN=CLDN6 PE=1 SV=2 - [CLD6_HUMAN]	4.55	1	1	1	1																					45.3	4.55	1	1	220	23.2761	8.00146
Q8N1I0	Dedicator of cytokinesis protein 4 OS=Homo sapiens GN=DOCK4 PE=1 SV=3 - [DOCK4_HUMAN]	4.53	1	7	7	7	84.64	1.88	3	3	116.09	1.37	2	2	53.26	1.27	2	2													1966	225.063	7.6499
Q15165	Serum paraoxonase/arylesterase 2 OS=Homo sapiens GN=PON2 PE=1 SV=3 - [PON2_HUMAN]	4.52	1	1	1	4	39.36	4.52	1	1					66.97	4.52	1	2									39.88	4.52	1	1	354	39.3723	5.60498
Q16552	Interleukin-17A OS=Homo sapiens GN=IL17A PE=1 SV=1 - [IL17_HUMAN]	4.52	1	1	1	2									41.75	4.52	1	2													155	17.4929	8.49951
Q8IZL8	Proline-, glutamic acid- and leucine-rich protein 1 OS=Homo sapiens GN=PELP1 PE=1 SV=2 - [PELP1_HUMAN]	4.51	1	5	5	11	68.06	0.71	1	1	49.6609	1.86	2	2	64.7987	3.89	4	4									68.6057	3.36	4	4	1130	119.624	4.33545
Q9H330	Transmembrane protein 245 OS=Homo sapiens GN=TMEM245 PE=1 SV=2 - [TM245_HUMAN]	4.5	1	3	3	7	66.91	1.43	1	1					177.48	4.5	3	4									74.82	2.96	2	2	911	100.881	8.86572
Q92734	Protein TFG OS=Homo sapiens GN=TFG PE=1 SV=2 - [TFG_HUMAN]	4.5	1	2	2	2																					73.6437	4.5	2	2	400	43.4212	5.09717
O94973	AP-2 complex subunit alpha-2 OS=Homo sapiens GN=AP2A2 PE=1 SV=2 - [AP2A2_HUMAN]	4.47	1	1	4	10	39.8	1.06	1	1	66.07	2.02	2	2	71.9067	2.45	2	2	80.41	2.02	2	2	49.06	1.06	1	1	70.1	2.02	2	2	939	103.895	6.96143
Q9Y6I9	Testis-expressed sequence 264 protein OS=Homo sapiens GN=TEX264 PE=1 SV=1 - [TX264_HUMAN]	4.47	1	1	1	1																					43.83	4.47	1	1	313	34.167	4.85596
Q08170	Serine/arginine-rich splicing factor 4 OS=Homo sapiens GN=SRSF4 PE=1 SV=2 - [SRSF4_HUMAN]	4.45	2	1	2	5					70.7033	4.45	2	3	35.44	1.82	1	1									53.06	1.82	1	1	494	56.6453	11.5171
Q6PD74	Alpha- and gamma-adaptin-binding protein p34 OS=Homo sapiens GN=AAGAB PE=1 SV=1 - [AAGAB_HUMAN]	4.44	1	1	1	1									55.68	4.44	1	1													315	34.5719	4.64014
Q63ZY6	Putative methyltransferase NSUN5C OS=Homo sapiens GN=NSUN5P2 PE=5 SV=2 - [NSN5C_HUMAN]	4.44	2	1	1	1																					61.98	4.44	1	1	315	34.3245	8.67529
Q9NVA2	Septin-11 OS=Homo sapiens GN=SEPT11 PE=1 SV=3 - [SEP11_HUMAN]	4.43	3	2	2	10	37.1006	4.43	2	2	50.2046	2.1	1	2													89.8415	4.43	2	6	429	49.3672	6.81494
P28838	Cytosol aminopeptidase OS=Homo sapiens GN=LAP3 PE=1 SV=3 - [AMPL_HUMAN]	4.43	1	2	2	2					45.93	2.31	1	1													49.41	2.12	1	1	519	56.1308	7.92822
P52569	Low affinity cationic amino acid transporter 2 OS=Homo sapiens GN=SLC7A2 PE=1 SV=2 - [CTR2_HUMAN]	4.41	1	1	2	5									141.72	4.41	2	4									44.26	1.98	1	1	658	71.6261	7.28369
P48029	Sodium- and chloride-dependent creatine transporter 1 OS=Homo sapiens GN=SLC6A8 PE=1 SV=1 - [SC6A8_HUMAN]	4.41	1	2	2	5									111.413	4.41	2	3									77.69	4.41	2	2	635	70.4756	6.41748
Q6NTF9	Rhomboid domain-containing protein 2 OS=Homo sapiens GN=RHBDD2 PE=2 SV=2 - [RHBD2_HUMAN]	4.4	1	1	1	1									23.96	4.4	1	1													364	39.1771	9.31982
Q9UG56	Phosphatidylserine decarboxylase proenzyme OS=Homo sapiens GN=PISD PE=2 SV=4 - [PISD_HUMAN]	4.4	1	2	2	2									27.77	4.4	2	2													409	46.642	9.42236
Q9UBQ0	Vacuolar protein sorting-associated protein 29 OS=Homo sapiens GN=VPS29 PE=1 SV=1 - [VPS29_HUMAN]	4.4	1	1	1	1																					35.36	4.4	1	1	182	20.4927	6.78564
Q9P015	39S ribosomal protein L15, mitochondrial OS=Homo sapiens GN=MRPL15 PE=1 SV=1 - [RM15_HUMAN]	4.39	1	1	1	1					65.38	4.39	1	1																	296	33.3989	10.0083
P61962	DDB1- and CUL4-associated factor 7 OS=Homo sapiens GN=DCAF7 PE=1 SV=1 - [DCAF7_HUMAN]	4.39	1	1	1	2					39.31	4.39	1	1									80.2	4.39	1	1					342	38.9011	5.51611
Q92990	Glomulin OS=Homo sapiens GN=GLMN PE=1 SV=2 - [GLMN_HUMAN]	4.38	1	2	2	3	66.0054	4.38	2	2					51.53	1.85	1	1													594	68.1646	5.32568
Q9Y5X1	Sorting nexin-9 OS=Homo sapiens GN=SNX9 PE=1 SV=1 - [SNX9_HUMAN]	4.37	1	2	2	3					83.02	2.35	1	1									57.24	2.35	1	1	32.63	2.02	1	1	595	66.5496	5.57959
P50570	Dynamin-2 OS=Homo sapiens GN=DNM2 PE=1 SV=2 - [DYN2_HUMAN]	4.37	3	3	3	5									48.99	2.64	2	2	23.28	3.1	2	2					48.77	1.38	1	1	870	98.0032	7.44482
Q9UBW8	COP9 signalosome complex subunit 7a OS=Homo sapiens GN=COPS7A PE=1 SV=1 - [CSN7A_HUMAN]	4.36	1	1	1	1					51.05	4.36	1	1																	275	30.258	8.22119
Q6P2E9	Enhancer of mRNA-decapping protein 4 OS=Homo sapiens GN=EDC4 PE=1 SV=1 - [EDC4_HUMAN]	4.35	1	5	5	6	42.45	0.93	1	1					49.23	1.71	2	2									94.93	2.64	3	3	1401	151.567	5.85889
Q9Y2X3	Nucleolar protein 58 OS=Homo sapiens GN=NOP58 PE=1 SV=1 - [NOP58_HUMAN]	4.35	1	2	2	3					65.8367	4.35	2	2									46.46	1.89	1	1					529	59.5405	8.92432
Q9Y6V7	Probable ATP-dependent RNA helicase DDX49 OS=Homo sapiens GN=DDX49 PE=1 SV=1 - [DDX49_HUMAN]	4.35	1	2	2	2					27.22	2.28	1	1													52.5	2.07	1	1	483	54.192	9.05615
Q8WTV0	Scavenger receptor class B member 1 OS=Homo sapiens GN=SCARB1 PE=1 SV=1 - [SCRB1_HUMAN]	4.35	1	2	2	3									56.2936	4.35	2	2									28.19	2.17	1	1	552	60.8377	8.23584
P33240	Cleavage stimulation factor subunit 2 OS=Homo sapiens GN=CSTF2 PE=1 SV=1 - [CSTF2_HUMAN]	4.33	2	2	2	5	32.47	2.43	1	1	47.56	2.43	1	1	33.47	4.33	2	2									27.21	2.43	1	1	577	60.9205	6.82959
O95571	Persulfide dioxygenase ETHE1, mitochondrial OS=Homo sapiens GN=ETHE1 PE=1 SV=2 - [ETHE1_HUMAN]	4.33	1	1	1	2					47.34	4.33	1	1									36.03	4.33	1	1					254	27.8551	6.82959
O95372	Acyl-protein thioesterase 2 OS=Homo sapiens GN=LYPLA2 PE=1 SV=1 - [LYPA2_HUMAN]	4.33	1	2	2	5					57.36	4.33	2	2					27.6	4.33	2	2	42.86	4.33	1	1					231	24.7207	7.2251
Q9Y5A9	YTH domain-containing family protein 2 OS=Homo sapiens GN=YTHDF2 PE=1 SV=2 - [YTHD2_HUMAN]	4.32	1	2	2	4					69.65	2.07	1	1	77.83	4.32	2	2									76.46	2.07	1	1	579	62.2957	8.79248
Q9H9P8	L-2-hydroxyglutarate dehydrogenase, mitochondrial OS=Homo sapiens GN=L2HGDH PE=1 SV=3 - [L2HDH_HUMAN]	4.32	1	2	2	3									38.06	4.32	2	2									48.82	2.59	1	1	463	50.2839	8.14795
Q9Y4X5	E3 ubiquitin-protein ligase ARIH1 OS=Homo sapiens GN=ARIH1 PE=1 SV=2 - [ARI1_HUMAN]	4.31	1	2	2	2									58.83	4.31	2	2													557	64.0758	5.08447
O75521	Enoyl-CoA delta isomerase 2, mitochondrial OS=Homo sapiens GN=ECI2 PE=1 SV=4 - [ECI2_HUMAN]	4.31	1	1	1	2									26.46	4.31	1	1					51.87	4.31	1	1					394	43.5574	8.99756
Q9BW60	Elongation of very long chain fatty acids protein 1 OS=Homo sapiens GN=ELOVL1 PE=1 SV=1 - [ELOV1_HUMAN]	4.3	1	1	1	2	44.9	4.3	1	1					25.01	4.3	1	1													279	32.6408	9.59814
P78344	Eukaryotic translation initiation factor 4 gamma 2 OS=Homo sapiens GN=EIF4G2 PE=1 SV=1 - [IF4G2_HUMAN]	4.3	1	4	4	7									33.57	2.32	2	2	26.26	1.43	1	1					62.6967	3.42	3	4	907	102.297	7.13721
Q9H269	Vacuolar protein sorting-associated protein 16 homolog OS=Homo sapiens GN=VPS16 PE=1 SV=2 - [VPS16_HUMAN]	4.29	1	3	3	4									92.2613	4.29	3	3									21.81	1.55	1	1	839	94.6336	6.771
Q07817	Bcl-2-like protein 1 OS=Homo sapiens GN=BCL2L1 PE=1 SV=1 - [B2CL1_HUMAN]	4.29	1	1	1	1									34.19	4.29	1	1													233	26.0327	4.93213
Q6PGP7	Tetratricopeptide repeat protein 37 OS=Homo sapiens GN=TTC37 PE=1 SV=1 - [TTC37_HUMAN]	4.28	1	6	6	9	29.23	0.7	1	1					53.44	1.41	2	2									157.557	3.71	5	6	1564	175.375	7.53271
P35030	Trypsin-3 OS=Homo sapiens GN=PRSS3 PE=1 SV=2 - [TRY3_HUMAN]	4.28	1	1	1	1	61.8	4.28	1	1																					304	32.508	7.48877
Q5HYK3	2-methoxy-6-polyprenyl-1,4-benzoquinol methylase, mitochondrial OS=Homo sapiens GN=COQ5 PE=1 SV=2 - [COQ5_HUMAN]	4.28	1	1	1	2					40.8	4.28	1	1	58.67	4.28	1	1													327	37.1168	6.94678
Q9NQC3	Reticulon-4 OS=Homo sapiens GN=RTN4 PE=1 SV=2 - [RTN4_HUMAN]	4.28	1	4	4	7					23.05	1.17	1	1	66.99	2.43	2	2									76.29	1.76	2	4	1192	129.851	4.50049
P18754	Regulator of chromosome condensation OS=Homo sapiens GN=RCC1 PE=1 SV=1 - [RCC1_HUMAN]	4.28	1	2	2	3									52.19	2.38	1	1									49.91	4.28	2	2	421	44.9406	7.51807
Q9HCN4	GPN-loop GTPase 1 OS=Homo sapiens GN=GPN1 PE=1 SV=1 - [GPN1_HUMAN]	4.28	1	1	1	1									41.69	4.28	1	1													374	41.7137	4.91943
Q9UHD8	Septin-9 OS=Homo sapiens GN=SEPT9 PE=1 SV=2 - [SEPT9_HUMAN]	4.27	1	2	2	2									47.79	2.56	1	1									25.4	1.71	1	1	586	65.3608	8.96826
Q8WUM4	Programmed cell death 6-interacting protein OS=Homo sapiens GN=PDCD6IP PE=1 SV=1 - [PDC6I_HUMAN]	4.26	1	4	4	9					33.5	0.92	1	1	43.96	2.07	2	2	73.2633	3.34	3	3	40.81	0.92	1	1	58.1403	2.19	2	2	868	95.9631	6.52197
P11117	Lysosomal acid phosphatase OS=Homo sapiens GN=ACP2 PE=1 SV=3 - [PPAL_HUMAN]	4.26	1	2	2	6					37.88	4.26	2	2	78.6233	4.26	2	3									25.44	2.6	1	1	423	48.3135	6.7417
O95721	Synaptosomal-associated protein 29 OS=Homo sapiens GN=SNAP29 PE=1 SV=1 - [SNP29_HUMAN]	4.26	1	1	1	1									44.16	4.26	1	1													258	28.9526	5.80811
Q9Y256	CAAX prenyl protease 2 OS=Homo sapiens GN=RCE1 PE=1 SV=1 - [FACE2_HUMAN]	4.26	1	1	1	1									44.02	4.26	1	1													329	35.8087	7.97217
Q16563	Synaptophysin-like protein 1 OS=Homo sapiens GN=SYPL1 PE=1 SV=1 - [SYPL1_HUMAN]	4.25	1	1	1	8	28.56	4.25	1	1	35.55	4.25	1	1	68.75	4.25	1	2	36.97	4.25	1	1	36.32	4.25	1	1	86.66	4.25	1	2	259	28.5467	8.42627
O00139	Kinesin-like protein KIF2A OS=Homo sapiens GN=KIF2A PE=1 SV=3 - [KIF2A_HUMAN]	4.25	1	3	3	4									61.08	1.56	1	1									86.8227	4.25	3	3	706	79.9046	6.68311
O75369	Filamin-B OS=Homo sapiens GN=FLNB PE=1 SV=2 - [FLNB_HUMAN]	4.23	1	8	10	15	70.4664	1.84	4	4					94.22	2.11	5	5									126.81	2.42	6	6	2602	277.99	5.73193
Q8N8A2	Serine/threonine-protein phosphatase 6 regulatory ankyrin repeat subunit B OS=Homo sapiens GN=ANKRD44 PE=1 SV=3 - [ANR44_HUMAN]	4.23	1	1	3	3									85.1127	4.23	3	3													993	107.535	6.30322
Q14203	Dynactin subunit 1 OS=Homo sapiens GN=DCTN1 PE=1 SV=3 - [DCTN1_HUMAN]	4.23	1	4	4	4																					129.981	4.23	4	4	1278	141.607	5.80811
Q9Y6W5	Wiskott-Aldrich syndrome protein family member 2 OS=Homo sapiens GN=WASF2 PE=1 SV=3 - [WASF2_HUMAN]	4.22	1	2	2	3					83.7216	4.22	2	2									52.41	1.61	1	1					498	54.2504	5.52881
Q06136	3-ketodihydrosphingosine reductase OS=Homo sapiens GN=KDSR PE=1 SV=1 - [KDSR_HUMAN]	4.22	1	1	1	1									84.95	4.22	1	1													332	36.1636	7.12256
P52888	Thimet oligopeptidase OS=Homo sapiens GN=THOP1 PE=1 SV=2 - [THOP1_HUMAN]	4.21	1	2	2	2					73.87	4.21	2	2																	689	78.7895	6.04932
P67870	Casein kinase II subunit beta OS=Homo sapiens GN=CSNK2B PE=1 SV=1 - [CSK2B_HUMAN]	4.19	1	1	1	1					0	4.19	1	1																	215	24.926	5.5542
Q5SWX8	Protein odr-4 homolog OS=Homo sapiens GN=ODR4 PE=2 SV=1 - [ODR4_HUMAN]	4.19	1	2	2	3					26.92	2.64	1	1	32.35	4.19	2	2													454	51.0708	5.92236
Q86VS8	Protein Hook homolog 3 OS=Homo sapiens GN=HOOK3 PE=1 SV=2 - [HOOK3_HUMAN]	4.18	1	2	2	2									54.7823	4.18	2	2													718	83.0744	5.17334
Q9Y6M1	Insulin-like growth factor 2 mRNA-binding protein 2 OS=Homo sapiens GN=IGF2BP2 PE=1 SV=2 - [IF2B2_HUMAN]	4.17	1	1	2	7					39.7	2.17	1	1	62.78	4.17	2	2					46.27	2.17	1	1	76.3533	2.17	1	3	599	66.0806	8.45557
Q8NCW5	NAD(P)H-hydrate epimerase OS=Homo sapiens GN=APOA1BP PE=1 SV=2 - [NNRE_HUMAN]	4.17	1	1	1	1					41.23	4.17	1	1																	288	31.6542	7.66455
Q04206	Transcription factor p65 OS=Homo sapiens GN=RELA PE=1 SV=2 - [TF65_HUMAN]	4.17	1	2	2	3					59.0735	4.17	2	2									28.46	2.54	1	1					551	60.1814	5.68115
Q96I99	Succinyl-CoA ligase [GDP-forming] subunit beta, mitochondrial OS=Homo sapiens GN=SUCLG2 PE=1 SV=2 - [SUCB2_HUMAN]	4.17	1	2	2	3									69.0551	4.17	2	2									55.4	2.55	1	1	432	46.4814	6.39209
Q9NV92	NEDD4 family-interacting protein 2 OS=Homo sapiens GN=NDFIP2 PE=1 SV=2 - [NFIP2_HUMAN]	4.17	1	1	1	2									58.06	4.17	1	1									51.16	4.17	1	1	336	36.3667	5.08447
P04040	Catalase OS=Homo sapiens GN=CAT PE=1 SV=3 - [CATA_HUMAN]	4.17	1	2	2	2																					88.98	4.17	2	2	527	59.7188	7.38623
P15153	Ras-related C3 botulinum toxin substrate 2 OS=Homo sapiens GN=RAC2 PE=1 SV=1 - [RAC2_HUMAN]	4.17	3	1	1	1																					40.43	4.17	1	1	192	21.4151	7.60596
Q93008	Probable ubiquitin carboxyl-terminal hydrolase FAF-X OS=Homo sapiens GN=USP9X PE=1 SV=3 - [USP9X_HUMAN]	4.16	1	5	9	17	52.3	1.21	2	2	114.048	2.84	6	6	128.35	2.1	4	5					40.68	0.43	1	1	126.557	1.28	3	3	2570	292.094	5.79541
Q13144	Translation initiation factor eIF-2B subunit epsilon OS=Homo sapiens GN=EIF2B5 PE=1 SV=3 - [EI2BE_HUMAN]	4.16	1	3	3	4									56.8801	4.16	3	3									42.28	1.11	1	1	721	80.3293	5.08447
O75063	Glycosaminoglycan xylosylkinase OS=Homo sapiens GN=FAM20B PE=1 SV=1 - [XYLK_HUMAN]	4.16	1	2	2	2									24.63	1.71	1	1									22.42	2.44	1	1	409	46.4028	6.87354
Q9Y672	Dolichyl pyrophosphate Man9GlcNAc2 alpha-1,3-glucosyltransferase OS=Homo sapiens GN=ALG6 PE=1 SV=1 - [ALG6_HUMAN]	4.14	1	2	2	2									55.81	4.14	2	2													507	58.1416	8.45557
Q14139	Ubiquitin conjugation factor E4 A OS=Homo sapiens GN=UBE4A PE=1 SV=2 - [UBE4A_HUMAN]	4.13	1	4	4	6									46.2	1.88	2	2	87.15	1.31	1	1					86.2633	3.56	3	3	1066	122.482	5.23682
Q6PKG0	La-related protein 1 OS=Homo sapiens GN=LARP1 PE=1 SV=2 - [LARP1_HUMAN]	4.11	2	4	4	4	69.57	3.56	3	3																	29.83	0.55	1	1	1096	123.434	8.82178
Q00535	Cyclin-dependent kinase 5 OS=Homo sapiens GN=CDK5 PE=1 SV=3 - [CDK5_HUMAN]	4.11	1	1	1	1					0	4.11	1	1																	292	33.2832	7.66455
Q9UKK9	ADP-sugar pyrophosphatase OS=Homo sapiens GN=NUDT5 PE=1 SV=1 - [NUDT5_HUMAN]	4.11	1	1	1	1																					31.41	4.11	1	1	219	24.3122	4.94482
Q6ZRQ5	Protein MMS22-like OS=Homo sapiens GN=MMS22L PE=1 SV=3 - [MMS22_HUMAN]	4.1	1	5	5	9									201.034	4.1	5	8									45.21	0.72	1	1	1243	142.228	7.12256
Q9Y2W6	Tudor and KH domain-containing protein OS=Homo sapiens GN=TDRKH PE=1 SV=2 - [TDRKH_HUMAN]	4.1	1	2	2	2									68.6	4.1	2	2													561	62.0074	5.021
A0AVT1	Ubiquitin-like modifier-activating enzyme 6 OS=Homo sapiens GN=UBA6 PE=1 SV=1 - [UBA6_HUMAN]	4.09	1	4	4	6					58.3945	2.85	3	3					42.8	2.28	2	2	21.51	0.86	1	1					1052	117.895	6.13818
P36871	Phosphoglucomutase-1 OS=Homo sapiens GN=PGM1 PE=1 SV=3 - [PGM1_HUMAN]	4.09	1	2	2	2																					72.63	4.09	2	2	562	61.4105	6.75635
O75439	Mitochondrial-processing peptidase subunit beta OS=Homo sapiens GN=PMPCB PE=1 SV=2 - [MPPB_HUMAN]	4.09	1	2	2	2																					68.22	4.09	2	2	489	54.3315	6.82959
Q9NVS2	28S ribosomal protein S18a, mitochondrial OS=Homo sapiens GN=MRPS18A PE=1 SV=1 - [RT18A_HUMAN]	4.08	1	1	1	1																					35.68	4.08	1	1	196	22.1698	10.3306
O15118	Niemann-Pick C1 protein OS=Homo sapiens GN=NPC1 PE=1 SV=2 - [NPC1_HUMAN]	4.07	1	4	4	7	77.76	2.11	2	2					137.49	1.96	2	3									48.23	1.88	2	2	1278	142.074	5.36377
Q92896	Golgi apparatus protein 1 OS=Homo sapiens GN=GLG1 PE=1 SV=2 - [GSLG1_HUMAN]	4.07	1	4	4	4	118.602	3.22	3	3																	0	0.85	1	1	1179	134.464	6.90283
Q6DKI1	60S ribosomal protein L7-like 1 OS=Homo sapiens GN=RPL7L1 PE=1 SV=1 - [RL7L_HUMAN]	4.07	1	1	1	2					61.89	4.07	1	1									32.87	4.07	1	1					246	28.6431	10.5063
O00469	Procollagen-lysine,2-oxoglutarate 5-dioxygenase 2 OS=Homo sapiens GN=PLOD2 PE=1 SV=2 - [PLOD2_HUMAN]	4.07	1	2	2	2									78.77	1.9	1	1	46.87	2.17	1	1									737	84.6316	6.7124
Q86XL3	Ankyrin repeat and LEM domain-containing protein 2 OS=Homo sapiens GN=ANKLE2 PE=1 SV=4 - [ANKL2_HUMAN]	4.05	1	2	2	2									53.07	4.05	2	2													938	104.05	7.09326
O75352	Mannose-P-dolichol utilization defect 1 protein OS=Homo sapiens GN=MPDU1 PE=1 SV=2 - [MPU1_HUMAN]	4.05	1	1	1	3									106.81	4.05	1	3													247	26.6205	8.93896
Q8N5J2	Protein FAM63A OS=Homo sapiens GN=FAM63A PE=1 SV=2 - [FA63A_HUMAN]	4.05	1	2	2	2																					31.84	4.05	2	2	469	51.7456	4.85596
Q9Y4H2	Insulin receptor substrate 2 OS=Homo sapiens GN=IRS2 PE=1 SV=2 - [IRS2_HUMAN]	4.04	1	4	4	5	25.56	1.42	1	1	56.68	0.75	1	1	24.04	0.82	1	1									62.47	1.79	2	2	1338	137.249	8.646
Q04323	UBX domain-containing protein 1 OS=Homo sapiens GN=UBXN1 PE=1 SV=2 - [UBXN1_HUMAN]	4.04	1	1	1	1																	64.07	4.04	1	1					297	33.3049	5.24951
Q9UQE7	Structural maintenance of chromosomes protein 3 OS=Homo sapiens GN=SMC3 PE=1 SV=2 - [SMC3_HUMAN]	4.03	1	4	4	5									26.43	0.9	1	1									90.58	4.03	4	4	1217	141.454	7.18115
P09496	Clathrin light chain A OS=Homo sapiens GN=CLTA PE=1 SV=1 - [CLCA_HUMAN]	4.03	1	1	1	1									20.7	4.03	1	1													248	27.06	4.51318
O14975	Very long-chain acyl-CoA synthetase OS=Homo sapiens GN=SLC27A2 PE=1 SV=2 - [S27A2_HUMAN]	4.03	1	2	2	4									111.78	4.03	2	4													620	70.2673	8.51416
Q7Z6Z7	E3 ubiquitin-protein ligase HUWE1 OS=Homo sapiens GN=HUWE1 PE=1 SV=3 - [HUWE1_HUMAN]	4.02	1	14	14	18					96.77	0.5	1	1	257.228	3.32	11	11									164.273	1.62	6	6	4374	481.589	5.22412
Q9BWH6	RNA polymerase II-associated protein 1 OS=Homo sapiens GN=RPAP1 PE=1 SV=3 - [RPAP1_HUMAN]	4.02	1	3	3	3					104.556	2.01	2	2													38.67	2.01	1	1	1393	152.659	6.37939
Q8NE71	ATP-binding cassette sub-family F member 1 OS=Homo sapiens GN=ABCF1 PE=1 SV=2 - [ABCF1_HUMAN]	4.02	1	3	3	3									72.3446	2.84	2	2									36.43	1.18	1	1	845	95.8665	6.80029
P36873	Serine/threonine-protein phosphatase PP1-gamma catalytic subunit OS=Homo sapiens GN=PPP1CC PE=1 SV=1 - [PP1G_HUMAN]	4.02	1	1	1	1									28.87	4.02	1	1													323	36.9597	6.53662
O60906	Sphingomyelin phosphodiesterase 2 OS=Homo sapiens GN=SMPD2 PE=1 SV=2 - [NSMA_HUMAN]	4.02	1	1	1	1									29.11	4.02	1	1													423	47.6151	6.97607
Q15477	Helicase SKI2W OS=Homo sapiens GN=SKIV2L PE=1 SV=3 - [SKIV2_HUMAN]	4.01	1	4	4	4	52.7	1.04	1	1					43.2	1.12	1	1									41.58	1.85	2	2	1246	137.668	6.06201
Q9P253	Vacuolar protein sorting-associated protein 18 homolog OS=Homo sapiens GN=VPS18 PE=1 SV=2 - [VPS18_HUMAN]	4.01	1	5	5	7									74.1967	2.98	4	4	30.09	1.03	1	1					34.86	1.44	2	2	973	110.116	6.07471
Q5JVF3	PCI domain-containing protein 2 OS=Homo sapiens GN=PCID2 PE=1 SV=2 - [PCID2_HUMAN]	4.01	1	1	1	1									45.84	4.01	1	1													399	45.9998	8.52881
Q9NUM4	Transmembrane protein 106B OS=Homo sapiens GN=TMEM106B PE=1 SV=2 - [T106B_HUMAN]	4.01	1	1	1	1																					23.42	4.01	1	1	274	31.1076	6.99072
Q96EY8	Cob(I)yrinic acid a,c-diamide adenosyltransferase, mitochondrial OS=Homo sapiens GN=MMAB PE=1 SV=1 - [MMAB_HUMAN]	4	1	1	1	5	97.88	4	1	2	100.426	4	1	2	50.57	4	1	1													250	27.371	8.60205
O95782	AP-2 complex subunit alpha-1 OS=Homo sapiens GN=AP2A1 PE=1 SV=3 - [AP2A1_HUMAN]	3.99	1	1	4	10	39.8	1.02	1	1	66.07	1.94	2	2	76.5367	2.05	2	2	80.41	1.94	2	2	49.06	1.02	1	1	70.1	1.94	2	2	977	107.478	7.03467
Q9H0X4	Protein ITFG3 OS=Homo sapiens GN=ITFG3 PE=1 SV=1 - [ITFG3_HUMAN]	3.99	1	2	2	2									85.19	3.99	2	2													552	59.6221	6.27783
Q8NFH5	Nucleoporin NUP53 OS=Homo sapiens GN=NUP35 PE=1 SV=1 - [NUP53_HUMAN]	3.99	1	1	1	1									60.75	3.99	1	1													326	34.7515	9.08545
Q8WVQ1	Soluble calcium-activated nucleotidase 1 OS=Homo sapiens GN=CANT1 PE=1 SV=1 - [CANT1_HUMAN]	3.99	1	1	1	1									40.45	3.99	1	1													401	44.8117	6.0874
O75832	26S proteasome non-ATPase regulatory subunit 10 OS=Homo sapiens GN=PSMD10 PE=1 SV=1 - [PSD10_HUMAN]	3.98	1	1	1	2					45.86	3.98	1	1									45.72	3.98	1	1					226	24.4124	6.1001
P49736	DNA replication licensing factor MCM2 OS=Homo sapiens GN=MCM2 PE=1 SV=4 - [MCM2_HUMAN]	3.98	1	3	3	4													64.79	1.33	1	1	38.84	1.33	1	1	53.15	2.65	2	2	904	101.832	5.51611
Q96RQ1	Endoplasmic reticulum-Golgi intermediate compartment protein 2 OS=Homo sapiens GN=ERGIC2 PE=1 SV=2 - [ERGI2_HUMAN]	3.98	1	2	2	4																					39.9772	3.98	2	4	377	42.5215	6.771
Q9P2E9	Ribosome-binding protein 1 OS=Homo sapiens GN=RRBP1 PE=1 SV=4 - [RRBP1_HUMAN]	3.97	1	5	5	6									60.65	0.85	1	1									107.991	3.97	5	5	1410	152.381	8.60205
Q9BZQ6	ER degradation-enhancing alpha-mannosidase-like protein 3 OS=Homo sapiens GN=EDEM3 PE=1 SV=2 - [EDEM3_HUMAN]	3.97	1	3	3	5									38.82	1.29	1	1	42.58	1.29	1	1	55.96	1.39	1	1	66.56	2.68	2	2	932	104.598	4.93213
Q86T03	Type 1 phosphatidylinositol 4,5-bisphosphate 4-phosphatase OS=Homo sapiens GN=TMEM55B PE=1 SV=1 - [TM55B_HUMAN]	3.97	1	1	1	1									39.81	3.97	1	1													277	29.4499	8.90967
O43809	Cleavage and polyadenylation specificity factor subunit 5 OS=Homo sapiens GN=NUDT21 PE=1 SV=1 - [CPSF5_HUMAN]	3.96	1	1	1	2					46.91	3.96	1	1									28.81	3.96	1	1					227	26.2107	8.82178
Q96EY1	DnaJ homolog subfamily A member 3, mitochondrial OS=Homo sapiens GN=DNAJA3 PE=1 SV=2 - [DNJA3_HUMAN]	3.96	1	2	2	2									0	1.46	1	1									26.97	2.5	1	1	480	52.4555	9.26123
P11802	Cyclin-dependent kinase 4 OS=Homo sapiens GN=CDK4 PE=1 SV=2 - [CDK4_HUMAN]	3.96	1	1	1	1																	28.76	3.96	1	1					303	33.7084	7.00537
P19174	1-phosphatidylinositol 4,5-bisphosphate phosphodiesterase gamma-1 OS=Homo sapiens GN=PLCG1 PE=1 SV=1 - [PLCG1_HUMAN]	3.95	1	4	4	5	86.9951	2.87	3	3	93.34	2.25	2	2																	1290	148.438	6.04932
Q9BXP2	Solute carrier family 12 member 9 OS=Homo sapiens GN=SLC12A9 PE=1 SV=1 - [S12A9_HUMAN]	3.94	1	4	4	4									58.3575	2.84	3	3	38.69	1.09	1	1									914	96.0486	8.07471
P51649	Succinate-semialdehyde dehydrogenase, mitochondrial OS=Homo sapiens GN=ALDH5A1 PE=1 SV=2 - [SSDH_HUMAN]	3.93	1	2	2	3					86.9	1.87	1	1									49.93	1.87	1	1	42.05	2.06	1	1	535	57.1783	8.27979
Q16186	Proteasomal ubiquitin receptor ADRM1 OS=Homo sapiens GN=ADRM1 PE=1 SV=2 - [ADRM1_HUMAN]	3.93	1	1	1	4									41.76	3.93	1	1					33.59	3.93	1	1	45.32	3.93	1	2	407	42.1268	5.07178
P13807	Glycogen [starch] synthase, muscle OS=Homo sapiens GN=GYS1 PE=1 SV=2 - [GYS1_HUMAN]	3.93	1	3	3	4									56.48	2.58	2	2									61.3525	2.44	2	2	737	83.7325	6.17627
Q969P0	Immunoglobulin superfamily member 8 OS=Homo sapiens GN=IGSF8 PE=1 SV=1 - [IGSF8_HUMAN]	3.92	1	2	2	2									48.45	2.28	1	1									47.93	1.63	1	1	613	64.9935	8.00146
Q99848	Probable rRNA-processing protein EBP2 OS=Homo sapiens GN=EBNA1BP2 PE=1 SV=2 - [EBP2_HUMAN]	3.92	1	1	1	1																					30.78	3.92	1	1	306	34.8304	10.0962
Q9H6K4	Optic atrophy 3 protein OS=Homo sapiens GN=OPA3 PE=1 SV=1 - [OPA3_HUMAN]	3.91	1	1	1	2					40.81	3.91	1	1									44.47	3.91	1	1					179	19.9835	8.90967
Q92879	CUGBP Elav-like family member 1 OS=Homo sapiens GN=CELF1 PE=1 SV=2 - [CELF1_HUMAN]	3.91	2	2	2	2																					36.83	3.91	2	2	486	52.0299	8.45557
O75153	Clustered mitochondria protein homolog OS=Homo sapiens GN=CLUH PE=1 SV=2 - [CLU_HUMAN]	3.9	2	5	5	6	42.61	0.53	1	1	60.8685	2.29	3	3	37.17	0.92	1	1									42.17	0.69	1	1	1309	146.577	6.12549
Q15102	Platelet-activating factor acetylhydrolase IB subunit gamma OS=Homo sapiens GN=PAFAH1B3 PE=1 SV=1 - [PA1B3_HUMAN]	3.9	1	1	1	1									47.88	3.9	1	1													231	25.7182	6.84424
O00623	Peroxisome assembly protein 12 OS=Homo sapiens GN=PEX12 PE=1 SV=1 - [PEX12_HUMAN]	3.9	1	1	1	1									54.35	3.9	1	1													359	40.7712	9.11475
P08621	U1 small nuclear ribonucleoprotein 70 kDa OS=Homo sapiens GN=SNRNP70 PE=1 SV=2 - [RU17_HUMAN]	3.89	1	2	2	4					41.08	2.29	1	2	30.55	1.6	1	1									31.93	1.6	1	1	437	51.5258	9.93506
O95197	Reticulon-3 OS=Homo sapiens GN=RTN3 PE=1 SV=2 - [RTN3_HUMAN]	3.88	1	6	6	18	37.8	0.87	1	1	71.9537	3.1	5	5	65.9242	2.03	3	5					43.283	2.71	3	3	53.9195	2.71	3	4	1032	112.541	4.95752
Q9Y6A1	Protein O-mannosyl-transferase 1 OS=Homo sapiens GN=POMT1 PE=1 SV=3 - [POMT1_HUMAN]	3.88	1	2	2	3									73.18	3.88	2	3													747	84.8256	8.39697
Q02880	DNA topoisomerase 2-beta OS=Homo sapiens GN=TOP2B PE=1 SV=3 - [TOP2B_HUMAN]	3.87	1	2	5	6	101.827	2.52	3	3																	58.4767	2.09	3	3	1626	183.152	8.00146
O95394	Phosphoacetylglucosamine mutase OS=Homo sapiens GN=PGM3 PE=1 SV=1 - [AGM1_HUMAN]	3.87	1	2	2	4					80.9176	3.87	2	3									35.36	2.4	1	1					542	59.8143	6.25244
Q12904	Aminoacyl tRNA synthase complex-interacting multifunctional protein 1 OS=Homo sapiens GN=AIMP1 PE=1 SV=2 - [AIMP1_HUMAN]	3.85	1	1	1	1	48.41	3.85	1	1																					312	34.3311	8.42627
O43252	Bifunctional 3'-phosphoadenosine 5'-phosphosulfate synthase 1 OS=Homo sapiens GN=PAPSS1 PE=1 SV=2 - [PAPS1_HUMAN]	3.85	1	2	2	2					42.82	1.76	1	1													39.05	2.08	1	1	624	70.7876	6.85889
Q6ZWT7	Lysophospholipid acyltransferase 2 OS=Homo sapiens GN=MBOAT2 PE=2 SV=2 - [MBOA2_HUMAN]	3.85	1	2	2	3									32.77	3.85	2	2					34.12	1.54	1	1					520	59.4882	8.03076
Q12797	Aspartyl/asparaginyl beta-hydroxylase OS=Homo sapiens GN=ASPH PE=1 SV=3 - [ASPH_HUMAN]	3.83	1	3	3	5					57.06	1.06	1	1					75.8999	3.83	3	3					0	1.06	1	1	758	85.8095	5.0083
O43933	Peroxisome biogenesis factor 1 OS=Homo sapiens GN=PEX1 PE=1 SV=1 - [PEX1_HUMAN]	3.82	1	5	5	9	27.7	0.62	1	1	89.3779	3.12	4	4	30.34	1.4	2	2									38.43	1.71	2	2	1283	142.778	6.32861
Q8NE01	Metal transporter CNNM3 OS=Homo sapiens GN=CNNM3 PE=1 SV=1 - [CNNM3_HUMAN]	3.82	1	3	3	3									45.5172	2.55	2	2									36.2	1.27	1	1	707	76.0721	6.0874
Q8IXM6	Nurim OS=Homo sapiens GN=NRM PE=1 SV=1 - [NRM_HUMAN]	3.82	1	1	1	1									57.33	3.82	1	1													262	29.3601	8.63135
Q04760	Lactoylglutathione lyase OS=Homo sapiens GN=GLO1 PE=1 SV=4 - [LGUL_HUMAN]	3.8	1	1	1	5					38.1386	3.8	1	2	0	3.8	1	1					33.06	3.8	1	1	0	3.8	1	1	184	20.7642	5.31299
Q8NI36	WD repeat-containing protein 36 OS=Homo sapiens GN=WDR36 PE=1 SV=1 - [WDR36_HUMAN]	3.79	1	3	3	3									30.82	1.47	1	1									37.95	2.31	2	2	951	105.255	7.53271
Q9H8Y8	Golgi reassembly-stacking protein 2 OS=Homo sapiens GN=GORASP2 PE=1 SV=3 - [GORS2_HUMAN]	3.76	1	1	1	1																					83.88	3.76	1	1	452	47.116	4.81787
P52701	DNA mismatch repair protein Msh6 OS=Homo sapiens GN=MSH6 PE=1 SV=2 - [MSH6_HUMAN]	3.75	1	5	5	5	118.362	2.94	4	4																	42.57	0.81	1	1	1360	152.689	6.90283
P51795	H(+)/Cl(-) exchange transporter 5 OS=Homo sapiens GN=CLCN5 PE=1 SV=1 - [CLCN5_HUMAN]	3.75	3	3	3	3	27.47	1.34	1	1					62.4967	2.41	2	2													746	83.093	6.81494
P00374	Dihydrofolate reductase OS=Homo sapiens GN=DHFR PE=1 SV=2 - [DYR_HUMAN]	3.74	2	1	1	1																					0	3.74	1	1	187	21.439	7.41553
Q96NB2	Sideroflexin-2 OS=Homo sapiens GN=SFXN2 PE=1 SV=2 - [SFXN2_HUMAN]	3.73	1	1	1	1					72.68	3.73	1	1																	322	36.2077	9.40771
P53701	Cytochrome c-type heme lyase OS=Homo sapiens GN=HCCS PE=1 SV=1 - [CCHL_HUMAN]	3.73	1	1	1	1									28.4	3.73	1	1													268	30.5818	6.68311
Q8NDZ4	Deleted in autism protein 1 OS=Homo sapiens GN=C3orf58 PE=1 SV=1 - [DIA1_HUMAN]	3.72	1	2	2	2									32.91	3.72	2	2													430	49.4505	8.52881
Q9NZ08	Endoplasmic reticulum aminopeptidase 1 OS=Homo sapiens GN=ERAP1 PE=1 SV=3 - [ERAP1_HUMAN]	3.72	1	3	3	3									77.54	3.72	3	3													941	107.166	6.45557
O60518	Ran-binding protein 6 OS=Homo sapiens GN=RANBP6 PE=1 SV=2 - [RNBP6_HUMAN]	3.71	1	2	4	22	48.13	1.09	1	1	74.3442	2.53	3	3	262.216	3.71	4	13	55.75	1.9	2	2	39.34	1.09	1	1	56.7854	1.81	2	2	1105	124.633	5.0083
P35222	Catenin beta-1 OS=Homo sapiens GN=CTNNB1 PE=1 SV=1 - [CTNB1_HUMAN]	3.71	1	2	3	4													44.68	2.82	2	2	40.69	0.9	1	1	27.54	0.9	1	1	781	85.4422	5.85889
O43660	Pleiotropic regulator 1 OS=Homo sapiens GN=PLRG1 PE=1 SV=1 - [PLRG1_HUMAN]	3.7	1	2	2	2					60.54	3.7	2	2																	514	57.1581	9.17334
O60645	Exocyst complex component 3 OS=Homo sapiens GN=EXOC3 PE=1 SV=2 - [EXOC3_HUMAN]	3.7	1	3	3	3									66.58	3.7	3	3													756	86.7898	6.11279
Q9NY26	Zinc transporter ZIP1 OS=Homo sapiens GN=SLC39A1 PE=1 SV=1 - [S39A1_HUMAN]	3.7	1	1	1	1									20.14	3.7	1	1													324	34.2275	5.92236
Q15120	[Pyruvate dehydrogenase (acetyl-transferring)] kinase isozyme 3, mitochondrial OS=Homo sapiens GN=PDK3 PE=1 SV=1 - [PDK3_HUMAN]	3.69	1	1	1	1					62.67	3.69	1	1																	406	46.9091	8.36768
O95476	CTD nuclear envelope phosphatase 1 OS=Homo sapiens GN=CTDNEP1 PE=1 SV=2 - [CNEP1_HUMAN]	3.69	1	1	1	1									25.34	3.69	1	1													244	28.3592	9.75928
Q9UP95	Solute carrier family 12 member 4 OS=Homo sapiens GN=SLC12A4 PE=1 SV=2 - [S12A4_HUMAN]	3.69	2	1	4	9									97.15	3.69	4	7									20.45	0.74	1	2	1085	120.572	6.44287
Q96EP5	DAZ-associated protein 1 OS=Homo sapiens GN=DAZAP1 PE=1 SV=1 - [DAZP1_HUMAN]	3.69	1	1	1	1																					21.24	3.69	1	1	407	43.3561	8.55811
Q13049	E3 ubiquitin-protein ligase TRIM32 OS=Homo sapiens GN=TRIM32 PE=1 SV=2 - [TRI32_HUMAN]	3.68	1	2	2	4					43.14	1.68	1	1									66.0376	3.68	2	2	23.3	1.68	1	1	653	71.9424	6.97607
Q15051	IQ calmodulin-binding motif-containing protein 1 OS=Homo sapiens GN=IQCB1 PE=1 SV=1 - [IQCB1_HUMAN]	3.68	1	2	2	3									59.88	3.68	2	2									51.21	1.67	1	1	598	68.8858	9.1001
Q7Z2W4	Zinc finger CCCH-type antiviral protein 1 OS=Homo sapiens GN=ZC3HAV1 PE=1 SV=3 - [ZCCHV_HUMAN]	3.66	1	2	2	3									195.38	3.66	2	3													902	101.367	8.39697
Q13618	Cullin-3 OS=Homo sapiens GN=CUL3 PE=1 SV=2 - [CUL3_HUMAN]	3.65	1	3	3	3									55.04	3.65	3	3													768	88.8735	8.48486
Q68E01	Integrator complex subunit 3 OS=Homo sapiens GN=INTS3 PE=1 SV=1 - [INT3_HUMAN]	3.64	1	3	3	5									167.86	3.64	3	3									133.72	2.88	2	2	1043	117.994	5.79541
O60341	Lysine-specific histone demethylase 1A OS=Homo sapiens GN=KDM1A PE=1 SV=2 - [KDM1A_HUMAN]	3.64	1	3	3	4									35.02	0.7	1	1					58.58	1.76	1	1	51.33	1.88	2	2	852	92.8447	6.52197
Q4G148	Glucoside xylosyltransferase 1 OS=Homo sapiens GN=GXYLT1 PE=1 SV=2 - [GXLT1_HUMAN]	3.64	1	1	1	1									20.27	3.64	1	1													440	50.5335	8.646
Q15773	Myeloid leukemia factor 2 OS=Homo sapiens GN=MLF2 PE=1 SV=1 - [MLF2_HUMAN]	3.63	1	1	1	1									52.25	3.63	1	1													248	28.1292	6.90283
Q9UJ14	Gamma-glutamyltransferase 7 OS=Homo sapiens GN=GGT7 PE=1 SV=2 - [GGT7_HUMAN]	3.63	1	2	2	4									79.1467	3.63	2	3									52.44	1.66	1	1	662	70.4228	5.09717
P46108	Adapter molecule crk OS=Homo sapiens GN=CRK PE=1 SV=2 - [CRK_HUMAN]	3.62	1	1	1	7	60.24	3.62	1	3									54.19	3.62	1	2	45.93	3.62	1	2					304	33.81	5.5542
Q01130	Serine/arginine-rich splicing factor 2 OS=Homo sapiens GN=SRSF2 PE=1 SV=4 - [SRSF2_HUMAN]	3.62	2	1	1	2					44.94	3.62	1	1									45.33	3.62	1	1					221	25.4612	11.854
Q9H0A0	N-acetyltransferase 10 OS=Homo sapiens GN=NAT10 PE=1 SV=2 - [NAT10_HUMAN]	3.61	1	3	3	4									77.67	2.34	2	2	65.57	1.27	1	1					45.76	0.88	1	1	1025	115.657	8.26514
O14672	Disintegrin and metalloproteinase domain-containing protein 10 OS=Homo sapiens GN=ADAM10 PE=1 SV=1 - [ADA10_HUMAN]	3.61	1	2	2	2									83.86	3.61	2	2													748	84.0877	7.76709
Q96AY3	Peptidyl-prolyl cis-trans isomerase FKBP10 OS=Homo sapiens GN=FKBP10 PE=1 SV=1 - [FKB10_HUMAN]	3.61	1	2	2	2																					45.86	3.61	2	2	582	64.2042	5.61768
Q9Y5K6	CD2-associated protein OS=Homo sapiens GN=CD2AP PE=1 SV=1 - [CD2AP_HUMAN]	3.6	1	2	2	2					43.79	1.56	1	1					48.08	2.03	1	1									639	71.4073	6.40479
O76024	Wolframin OS=Homo sapiens GN=WFS1 PE=1 SV=2 - [WFS1_HUMAN]	3.6	1	3	3	4									126.652	3.6	3	4													890	100.227	8.04541
Q86U42	Polyadenylate-binding protein 2 OS=Homo sapiens GN=PABPN1 PE=1 SV=3 - [PABP2_HUMAN]	3.59	1	1	1	3	47.91	3.59	1	1													43.18	3.59	1	1	63.28	3.59	1	1	306	32.729	5.05908
P40925	Malate dehydrogenase, cytoplasmic OS=Homo sapiens GN=MDH1 PE=1 SV=4 - [MDHC_HUMAN]	3.59	1	1	1	4					30.26	3.59	1	1	45.23	3.59	1	1					31.78	3.59	1	1	33.01	3.59	1	1	334	36.403	7.35693
Q5SRH9	Tetratricopeptide repeat protein 39A OS=Homo sapiens GN=TTC39A PE=2 SV=1 - [TT39A_HUMAN]	3.59	1	2	2	2									96.3856	3.59	2	2													613	69.7329	7.47412
P09936	Ubiquitin carboxyl-terminal hydrolase isozyme L1 OS=Homo sapiens GN=UCHL1 PE=1 SV=2 - [UCHL1_HUMAN]	3.59	1	1	1	1																					34.25	3.59	1	1	223	24.8085	5.47803
Q96IW7	Vesicle-trafficking protein SEC22a OS=Homo sapiens GN=SEC22A PE=1 SV=1 - [SC22A_HUMAN]	3.58	1	1	1	1									42.7	3.58	1	1													307	34.9245	8.23584
Q14166	Tubulin--tyrosine ligase-like protein 12 OS=Homo sapiens GN=TTLL12 PE=1 SV=2 - [TTL12_HUMAN]	3.57	1	2	2	3									69.22	3.57	2	2									60.83	2.02	1	1	644	74.356	5.52881
Q96HH6	Transmembrane protein 19 OS=Homo sapiens GN=TMEM19 PE=2 SV=1 - [TMM19_HUMAN]	3.57	1	1	1	1									26.19	3.57	1	1													336	36.3681	8.49951
Q9BV23	Monoacylglycerol lipase ABHD6 OS=Homo sapiens GN=ABHD6 PE=2 SV=1 - [ABHD6_HUMAN]	3.56	1	1	1	1									26.01	3.56	1	1													337	38.3057	8.41162
P43121	Cell surface glycoprotein MUC18 OS=Homo sapiens GN=MCAM PE=1 SV=2 - [MUC18_HUMAN]	3.56	1	2	2	2													46.9	3.56	2	2									646	71.5626	5.75732
Q8IUQ4	E3 ubiquitin-protein ligase SIAH1 OS=Homo sapiens GN=SIAH1 PE=1 SV=2 - [SIAH1_HUMAN]	3.55	1	1	1	1					43.17	3.55	1	1																	282	31.1021	6.80029
P16278	Beta-galactosidase OS=Homo sapiens GN=GLB1 PE=1 SV=2 - [BGAL_HUMAN]	3.55	1	2	2	2									79.18	2.07	1	1									26.85	1.48	1	1	677	76.0266	6.56592
Q9Y2L1	Exosome complex exonuclease RRP44 OS=Homo sapiens GN=DIS3 PE=1 SV=2 - [RRP44_HUMAN]	3.55	1	3	3	4									87.192	2.51	2	2	81.9031	2.4	2	2									958	108.934	7.13721
Q96GZ6	Solute carrier family 41 member 3 OS=Homo sapiens GN=SLC41A3 PE=2 SV=2 - [S41A3_HUMAN]	3.55	1	1	1	1									56.03	3.55	1	1													507	54.7312	7.82568
Q4ZIN3	Membralin OS=Homo sapiens GN=TMEM259 PE=1 SV=1 - [MBRL_HUMAN]	3.55	1	2	2	2									28.12	3.55	2	2													620	67.845	5.30029
Q96KN1	Protein FAM84B OS=Homo sapiens GN=FAM84B PE=1 SV=1 - [FA84B_HUMAN]	3.55	1	1	1	1									22.75	3.55	1	1													310	34.4531	5.5415
P06239	Tyrosine-protein kinase Lck OS=Homo sapiens GN=LCK PE=1 SV=6 - [LCK_HUMAN]	3.54	15	2	2	10	46.02	1.57	1	1	61.3578	1.57	1	2	59.2154	3.54	2	4					47.2	1.57	1	1	55.3372	3.54	2	2	509	57.9639	5.36377
Q8NE62	Choline dehydrogenase, mitochondrial OS=Homo sapiens GN=CHDH PE=2 SV=2 - [CHDH_HUMAN]	3.54	1	2	2	3					65.3108	3.54	2	2	58.75	2.02	1	1													594	65.3171	8.27979
Q9C0D9	Ethanolaminephosphotransferase 1 OS=Homo sapiens GN=EPT1 PE=1 SV=3 - [EPT1_HUMAN]	3.53	1	1	1	3									94.5133	3.53	1	3													397	45.2002	6.59521
Q5TFE4	5'-nucleotidase domain-containing protein 1 OS=Homo sapiens GN=NT5DC1 PE=1 SV=1 - [NT5D1_HUMAN]	3.52	1	1	1	1					20.18	3.52	1	1																	455	51.8119	6.354
Q86X83	COMM domain-containing protein 2 OS=Homo sapiens GN=COMMD2 PE=1 SV=2 - [COMD2_HUMAN]	3.52	1	1	1	1					30.97	3.52	1	1																	199	22.7311	6.72705
Q05519	Serine/arginine-rich splicing factor 11 OS=Homo sapiens GN=SRSF11 PE=1 SV=1 - [SRS11_HUMAN]	3.51	1	1	1	1					61.19	3.51	1	1																	484	53.5102	10.521
Q86YH6	Decaprenyl-diphosphate synthase subunit 2 OS=Homo sapiens GN=PDSS2 PE=1 SV=2 - [DLP1_HUMAN]	3.51	1	1	1	2					23.46	3.51	1	1									21.4	3.51	1	1					399	44.1007	8.23584
Q96D53	AarF domain-containing protein kinase 4 OS=Homo sapiens GN=ADCK4 PE=1 SV=2 - [ADCK4_HUMAN]	3.49	1	2	2	3	27.16	1.84	1	1	46.79	1.65	1	1	33.6	1.84	1	1													544	60.0314	7.2251
P50750	Cyclin-dependent kinase 9 OS=Homo sapiens GN=CDK9 PE=1 SV=3 - [CDK9_HUMAN]	3.49	1	1	1	1									44.52	3.49	1	1													372	42.7502	8.79248
Q9NTU7	Cerebellin-4 OS=Homo sapiens GN=CBLN4 PE=1 SV=1 - [CBLN4_HUMAN]	3.48	1	1	1	3									36.59	3.48	1	2									37.27	3.48	1	1	201	21.7944	8.73389
Q8WUK0	Phosphatidylglycerophosphatase and protein-tyrosine phosphatase 1 OS=Homo sapiens GN=PTPMT1 PE=1 SV=1 - [PTPM1_HUMAN]	3.48	1	1	1	1																					48.39	3.48	1	1	201	22.8291	9.77393
P00491	Purine nucleoside phosphorylase OS=Homo sapiens GN=PNP PE=1 SV=2 - [PNPH_HUMAN]	3.46	1	1	1	1					31.1	3.46	1	1																	289	32.0972	6.94678
Q96HS1	Serine/threonine-protein phosphatase PGAM5, mitochondrial OS=Homo sapiens GN=PGAM5 PE=1 SV=2 - [PGAM5_HUMAN]	3.46	1	1	1	4					39.5	3.46	1	1									70.16	3.46	1	2	52.08	3.46	1	1	289	31.9846	8.67529
Q9BSF4	Uncharacterized protein C19orf52 OS=Homo sapiens GN=C19orf52 PE=1 SV=2 - [CS052_HUMAN]	3.46	1	1	1	1					37.13	3.46	1	1																	260	29.2151	8.08936
Q7Z460	CLIP-associating protein 1 OS=Homo sapiens GN=CLASP1 PE=1 SV=1 - [CLAP1_HUMAN]	3.45	1	3	4	4									104.077	2.6	3	3									34.32	0.85	1	1	1538	169.346	9.02686
Q9Y2S2	Lambda-crystallin homolog OS=Homo sapiens GN=CRYL1 PE=1 SV=3 - [CRYL1_HUMAN]	3.45	1	1	1	1													27.77	3.45	1	1									319	35.3961	6.17627
Q9H300	Presenilins-associated rhomboid-like protein, mitochondrial OS=Homo sapiens GN=PARL PE=1 SV=2 - [PARL_HUMAN]	3.43	1	1	1	1									21.64	3.43	1	1													379	42.1627	9.78857
Q8TBM8	DnaJ homolog subfamily B member 14 OS=Homo sapiens GN=DNAJB14 PE=2 SV=1 - [DJB14_HUMAN]	3.43	1	1	1	1									23.3	3.43	1	1													379	42.4891	8.5874
P49354	Protein farnesyltransferase/geranylgeranyltransferase type-1 subunit alpha OS=Homo sapiens GN=FNTA PE=1 SV=1 - [FNTA_HUMAN]	3.43	1	1	1	1																					26.22	3.43	1	1	379	44.3811	5.08447
P13798	Acylamino-acid-releasing enzyme OS=Homo sapiens GN=APEH PE=1 SV=4 - [ACPH_HUMAN]	3.42	1	2	2	4									30.18	3.42	2	2									76.35	1.64	1	2	732	81.1726	5.47803
Q8TDD1	ATP-dependent RNA helicase DDX54 OS=Homo sapiens GN=DDX54 PE=1 SV=2 - [DDX54_HUMAN]	3.41	1	3	3	4									36.6676	2.04	2	2									24.98	2.16	2	2	881	98.5342	10.0229
Q86V85	Integral membrane protein GPR180 OS=Homo sapiens GN=GPR180 PE=2 SV=1 - [GP180_HUMAN]	3.41	1	1	1	4									223.687	3.41	1	3									104.61	3.41	1	1	440	49.3631	7.38623
Q99962	Endophilin-A1 OS=Homo sapiens GN=SH3GL2 PE=1 SV=1 - [SH3G2_HUMAN]	3.41	2	1	1	1																					23.19	3.41	1	1	352	39.9371	5.45264
O15439	Multidrug resistance-associated protein 4 OS=Homo sapiens GN=ABCC4 PE=1 SV=3 - [MRP4_HUMAN]	3.4	1	4	4	6	85.0702	3.4	4	4					38.16	0.68	1	1	52.33	0.68	1	1									1325	149.432	8.19189
P54920	Alpha-soluble NSF attachment protein OS=Homo sapiens GN=NAPA PE=1 SV=3 - [SNAA_HUMAN]	3.39	1	1	1	1									44.71	3.39	1	1													295	33.2113	5.36377
P51114	Fragile X mental retardation syndrome-related protein 1 OS=Homo sapiens GN=FXR1 PE=1 SV=3 - [FXR1_HUMAN]	3.38	3	2	2	2					30.57	1.29	1	1	63.96	2.09	1	1													621	69.6779	6.15088
Q9Y5W7	Sorting nexin-14 OS=Homo sapiens GN=SNX14 PE=1 SV=3 - [SNX14_HUMAN]	3.38	1	3	3	3									56.45	2.22	2	2									31.17	1.16	1	1	946	110.111	6.69775
Q12824	SWI/SNF-related matrix-associated actin-dependent regulator of chromatin subfamily B member 1 OS=Homo sapiens GN=SMARCB1 PE=1 SV=2 - [SNF5_HUMAN]	3.38	1	1	1	1																					20.83	3.38	1	1	385	44.1132	6.22705
Q9BZF1	Oxysterol-binding protein-related protein 8 OS=Homo sapiens GN=OSBPL8 PE=1 SV=3 - [OSBL8_HUMAN]	3.37	1	2	2	5					32.74	2.14	1	1	70.55	1.24	1	1	62.3778	1.24	1	2					56.02	1.24	1	1	889	101.132	6.96143
O00560	Syntenin-1 OS=Homo sapiens GN=SDCBP PE=1 SV=1 - [SDCB1_HUMAN]	3.36	1	1	1	1									25.8	3.36	1	1													298	32.4239	7.53271
Q53HC9	Protein TSSC1 OS=Homo sapiens GN=TSSC1 PE=1 SV=2 - [TSSC1_HUMAN]	3.36	1	1	1	1																					45.03	3.36	1	1	387	43.5761	5.05908
Q6NXR4	TELO2-interacting protein 2 OS=Homo sapiens GN=TTI2 PE=1 SV=1 - [TTI2_HUMAN]	3.35	1	2	2	5	50.76	1.97	1	1	68.91	3.35	2	2	53.12	1.97	1	1									27.28	1.38	1	1	508	56.8791	7.09326
Q96F86	Enhancer of mRNA-decapping protein 3 OS=Homo sapiens GN=EDC3 PE=1 SV=1 - [EDC3_HUMAN]	3.35	1	1	1	1																	21.94	3.35	1	1					508	56.0424	7.10791
Q13616	Cullin-1 OS=Homo sapiens GN=CUL1 PE=1 SV=2 - [CUL1_HUMAN]	3.35	1	2	2	2																					57.37	3.35	2	2	776	89.622	8.00146
P55196	Afadin OS=Homo sapiens GN=MLLT4 PE=1 SV=3 - [AFAD_HUMAN]	3.34	1	4	4	5	169.472	3.34	4	4	81.33	0.71	1	1																	1824	206.676	6.46826
Q08257	Quinone oxidoreductase OS=Homo sapiens GN=CRYZ PE=1 SV=1 - [QOR_HUMAN]	3.34	1	1	1	3					52.6	3.34	1	1					32.19	3.34	1	1	39.43	3.34	1	1					329	35.1845	8.44092
Q6DD88	Atlastin-3 OS=Homo sapiens GN=ATL3 PE=1 SV=1 - [ATLA3_HUMAN]	3.33	1	2	2	2									60.97	3.33	2	2													541	60.5034	5.65576
O43815	Striatin OS=Homo sapiens GN=STRN PE=1 SV=4 - [STRN_HUMAN]	3.33	1	2	2	2									46.38	1.67	1	1	77.01	1.67	1	1									780	86.0788	5.2749
P82650	28S ribosomal protein S22, mitochondrial OS=Homo sapiens GN=MRPS22 PE=1 SV=1 - [RT22_HUMAN]	3.33	1	1	1	2									73.7	3.33	1	1									73.44	3.33	1	1	360	41.2544	7.89893
Q9NUN5	Probable lysosomal cobalamin transporter OS=Homo sapiens GN=LMBRD1 PE=1 SV=1 - [LMBD1_HUMAN]	3.33	1	1	1	1									59.4	3.33	1	1													540	61.3491	7.76709
Q9Y619	Mitochondrial ornithine transporter 1 OS=Homo sapiens GN=SLC25A15 PE=1 SV=1 - [ORNT1_HUMAN]	3.32	1	1	1	1					51.72	3.32	1	1																	301	32.7147	9.12939
Q9NU22	Midasin OS=Homo sapiens GN=MDN1 PE=1 SV=2 - [MDN1_HUMAN]	3.32	1	16	16	17									280.619	3.09	15	15									69.7693	0.39	2	2	5596	632.42	5.68115
P51570	Galactokinase OS=Homo sapiens GN=GALK1 PE=1 SV=1 - [GALK1_HUMAN]	3.32	1	1	1	1																	41	3.32	1	1					392	42.2456	6.45557
P21953	2-oxoisovalerate dehydrogenase subunit beta, mitochondrial OS=Homo sapiens GN=BCKDHB PE=1 SV=2 - [ODBB_HUMAN]	3.32	1	1	1	1																	50.88	3.32	1	1					392	43.0949	6.29053
Q9H3S5	GPI mannosyltransferase 1 OS=Homo sapiens GN=PIGM PE=1 SV=1 - [PIGM_HUMAN]	3.31	1	1	1	1									72.87	3.31	1	1													423	49.4271	9.11475
Q8IUS5	Epoxide hydrolase 4 OS=Homo sapiens GN=EPHX4 PE=2 SV=2 - [EPHX4_HUMAN]	3.31	1	1	1	1									30.08	3.31	1	1													362	42.2967	8.35303
Q86U38	Nucleolar protein 9 OS=Homo sapiens GN=NOP9 PE=1 SV=1 - [NOP9_HUMAN]	3.3	1	2	2	3					83.54	1.89	1	1	30.82	1.42	1	1									38.02	1.89	1	1	636	69.3945	7.28369
Q9Y6I8	Peroxisomal membrane protein 4 OS=Homo sapiens GN=PXMP4 PE=1 SV=3 - [PXMP4_HUMAN]	3.3	1	1	1	2					35.01	3.3	1	1													0	3.3	1	1	212	24.2489	10.0669
Q9UHW9	Solute carrier family 12 member 6 OS=Homo sapiens GN=SLC12A6 PE=1 SV=2 - [S12A6_HUMAN]	3.3	2	1	4	9									102.674	3.3	4	7									20.45	0.7	1	2	1150	127.534	7.07861
Q9NUQ2	1-acyl-sn-glycerol-3-phosphate acyltransferase epsilon OS=Homo sapiens GN=AGPAT5 PE=1 SV=3 - [PLCE_HUMAN]	3.3	1	1	1	1									81.07	3.3	1	1													364	42.0449	9.1001
Q15427	Splicing factor 3B subunit 4 OS=Homo sapiens GN=SF3B4 PE=1 SV=1 - [SF3B4_HUMAN]	3.3	1	1	1	1																					54.09	3.3	1	1	424	44.3571	8.55811
Q96B77	Transmembrane protein 186 OS=Homo sapiens GN=TMEM186 PE=2 SV=1 - [TM186_HUMAN]	3.29	1	1	1	1					33.15	3.29	1	1																	213	24.8768	9.86182
Q9HCE1	Putative helicase MOV-10 OS=Homo sapiens GN=MOV10 PE=1 SV=2 - [MOV10_HUMAN]	3.29	1	3	3	3									48.6139	2.39	2	2									24.16	0.9	1	1	1003	113.599	8.82178
Q8WU90	Zinc finger CCCH domain-containing protein 15 OS=Homo sapiens GN=ZC3H15 PE=1 SV=1 - [ZC3HF_HUMAN]	3.29	1	1	1	1																					73.56	3.29	1	1	426	48.5726	5.31299
Q9Y5Q8	General transcription factor 3C polypeptide 5 OS=Homo sapiens GN=GTF3C5 PE=1 SV=2 - [TF3C5_HUMAN]	3.28	1	2	2	3					42.79	1.73	1	1													52.79	1.54	1	2	519	59.5331	6.90283
Q8TBA6	Golgin subfamily A member 5 OS=Homo sapiens GN=GOLGA5 PE=1 SV=3 - [GOGA5_HUMAN]	3.28	1	2	2	2									77.7916	3.28	2	2													731	82.9738	5.8335
Q9Y5Y5	Peroxisomal membrane protein PEX16 OS=Homo sapiens GN=PEX16 PE=1 SV=2 - [PEX16_HUMAN]	3.27	1	1	1	1									41.44	3.27	1	1													336	38.6048	9.84717
Q92574	Hamartin OS=Homo sapiens GN=TSC1 PE=1 SV=2 - [TSC1_HUMAN]	3.26	1	2	2	2									42.83	3.26	2	2													1164	129.685	6.46826
Q9BQE5	Apolipoprotein L2 OS=Homo sapiens GN=APOL2 PE=1 SV=1 - [APOL2_HUMAN]	3.26	1	1	1	3									80.97	3.26	1	1					30.24	3.26	1	1	42.03	3.26	1	1	337	37.0694	6.7417
P41250	Glycine--tRNA ligase OS=Homo sapiens GN=GARS PE=1 SV=3 - [SYG_HUMAN]	3.25	1	2	2	2					19.77	2.17	1	1													0	1.08	1	1	739	83.1126	7.03467
Q99436	Proteasome subunit beta type-7 OS=Homo sapiens GN=PSMB7 PE=1 SV=1 - [PSB7_HUMAN]	3.25	1	1	1	2									37.33	3.25	1	1									27.72	3.25	1	1	277	29.9462	7.6792
Q9NQZ5	StAR-related lipid transfer protein 7, mitochondrial OS=Homo sapiens GN=STARD7 PE=1 SV=2 - [STAR7_HUMAN]	3.24	1	1	1	1					21.25	3.24	1	1																	370	43.0857	8.95361
P62873	Guanine nucleotide-binding protein G(I)/G(S)/G(T) subunit beta-1 OS=Homo sapiens GN=GNB1 PE=1 SV=3 - [GBB1_HUMAN]	3.24	2	1	1	2									20.7	3.24	1	1									26.5	3.24	1	1	340	37.353	5.99854
Q14444	Caprin-1 OS=Homo sapiens GN=CAPRIN1 PE=1 SV=2 - [CAPR1_HUMAN]	3.24	1	2	2	2									50.72	3.24	2	2													709	78.318	5.24951
Q8N357	Solute carrier family 35 member F6 OS=Homo sapiens GN=SLC35F6 PE=1 SV=1 - [S35F6_HUMAN]	3.23	1	1	1	9	33.69	3.23	1	1	51.05	3.23	1	1	122.59	3.23	1	4	47.25	3.23	1	1	48.39	3.23	1	1	60.2	3.23	1	1	371	40.1882	6.93213
Q9BX67	Junctional adhesion molecule C OS=Homo sapiens GN=JAM3 PE=1 SV=1 - [JAM3_HUMAN]	3.23	1	1	1	2									26.71	3.23	1	1									35.1	3.23	1	1	310	34.9978	7.59131
Q14157	Ubiquitin-associated protein 2-like OS=Homo sapiens GN=UBAP2L PE=1 SV=2 - [UBP2L_HUMAN]	3.22	1	3	3	7					40.32	1.38	1	1	56.3093	3.22	3	3	56.05	0.83	1	1					74.8316	2.21	2	2	1087	114.465	7.10791
P82930	28S ribosomal protein S34, mitochondrial OS=Homo sapiens GN=MRPS34 PE=1 SV=2 - [RT34_HUMAN]	3.21	1	1	1	1					29.87	3.21	1	1																	218	25.6345	9.979
Q9HBK9	Arsenite methyltransferase OS=Homo sapiens GN=AS3MT PE=1 SV=3 - [AS3MT_HUMAN]	3.2	1	1	1	1																	76.48	3.2	1	1					375	41.7211	6.20166
Q13595	Transformer-2 protein homolog alpha OS=Homo sapiens GN=TRA2A PE=1 SV=1 - [TRA2A_HUMAN]	3.19	1	1	1	1	35.41	3.19	1	1																					282	32.6691	11.2681
Q9UNQ2	Probable dimethyladenosine transferase OS=Homo sapiens GN=DIMT1 PE=1 SV=1 - [DIM1_HUMAN]	3.19	1	1	1	1					0	3.19	1	1																	313	35.2141	9.99365
Q7L523	Ras-related GTP-binding protein A OS=Homo sapiens GN=RRAGA PE=1 SV=1 - [RRAGA_HUMAN]	3.19	2	1	1	2																	48.89	3.19	1	2					313	36.5426	7.72314
Q9UJX2	Cell division cycle protein 23 homolog OS=Homo sapiens GN=CDC23 PE=1 SV=3 - [CDC23_HUMAN]	3.18	1	2	2	2									70.8509	3.18	2	2													597	68.79	7.02002
Q9UBE0	SUMO-activating enzyme subunit 1 OS=Homo sapiens GN=SAE1 PE=1 SV=1 - [SAE1_HUMAN]	3.18	1	1	1	1																					25.09	3.18	1	1	346	38.4256	5.30029
Q14684	Ribosomal RNA processing protein 1 homolog B OS=Homo sapiens GN=RRP1B PE=1 SV=3 - [RRP1B_HUMAN]	3.17	1	2	2	2					29.03	1.58	1	1					40.05	1.58	1	1									758	84.3752	9.75928
O60725	Protein-S-isoprenylcysteine O-methyltransferase OS=Homo sapiens GN=ICMT PE=1 SV=1 - [ICMT_HUMAN]	3.17	1	1	1	3									43.9191	3.17	1	2									21.89	3.17	1	1	284	31.9174	7.95752
Q07666	KH domain-containing, RNA-binding, signal transduction-associated protein 1 OS=Homo sapiens GN=KHDRBS1 PE=1 SV=1 - [KHDR1_HUMAN]	3.16	1	1	1	1									45.27	3.16	1	1													443	48.1972	8.66064
P15121	Aldose reductase OS=Homo sapiens GN=AKR1B1 PE=1 SV=3 - [ALDR_HUMAN]	3.16	1	1	1	1									40.03	3.16	1	1													316	35.8305	6.97607
O75323	Protein NipSnap homolog 2 OS=Homo sapiens GN=GBAS PE=1 SV=1 - [NIPS2_HUMAN]	3.15	1	1	1	4					53.24	3.15	1	1									67.72	3.15	1	1	59.25	3.15	1	2	286	33.7212	9.36377
O95490	Latrophilin-2 OS=Homo sapiens GN=LPHN2 PE=1 SV=2 - [LPHN2_HUMAN]	3.15	1	4	4	6									58.18	1.37	2	2	48.8155	1.78	2	2	39.54	0.48	1	1	24.36	0.48	1	1	1459	163.244	6.43018
Q9H3G5	Probable serine carboxypeptidase CPVL OS=Homo sapiens GN=CPVL PE=1 SV=2 - [CPVL_HUMAN]	3.15	1	2	2	2																					40.8	3.15	2	2	476	54.1291	5.61768
Q8WWH5	Probable tRNA pseudouridine synthase 1 OS=Homo sapiens GN=TRUB1 PE=1 SV=1 - [TRUB1_HUMAN]	3.15	1	1	1	1																					49.9	3.15	1	1	349	37.2295	8.25049
Q9UNF1	Melanoma-associated antigen D2 OS=Homo sapiens GN=MAGED2 PE=1 SV=2 - [MAGD2_HUMAN]	3.14	1	2	2	3					38.92	1.32	1	1	31.34	1.32	1	1									34.43	1.82	1	1	606	64.9144	9.31982
P13995	Bifunctional methylenetetrahydrofolate dehydrogenase/cyclohydrolase, mitochondrial OS=Homo sapiens GN=MTHFD2 PE=1 SV=2 - [MTDC_HUMAN]	3.14	1	1	1	2					33.6	3.14	1	1									46.96	3.14	1	1					350	37.8712	8.73389
Q9H1A4	Anaphase-promoting complex subunit 1 OS=Homo sapiens GN=ANAPC1 PE=1 SV=1 - [APC1_HUMAN]	3.14	1	6	6	8									38.2	1.03	2	2									57.43	3.14	6	6	1944	216.361	6.30322
Q7Z2T5	TRMT1-like protein OS=Homo sapiens GN=TRMT1L PE=1 SV=2 - [TRM1L_HUMAN]	3.14	1	2	2	3									101.076	3.14	2	2									30.66	1.09	1	1	733	81.6952	7.88428
Q8NB90	Spermatogenesis-associated protein 5 OS=Homo sapiens GN=SPATA5 PE=1 SV=3 - [SPAT5_HUMAN]	3.14	1	2	2	2									78.72	3.14	2	2													893	97.8429	5.65576
Q07820	Induced myeloid leukemia cell differentiation protein Mcl-1 OS=Homo sapiens GN=MCL1 PE=1 SV=3 - [MCL1_HUMAN]	3.14	1	1	1	1									33.13	3.14	1	1													350	37.3143	5.65576
P01130	Low-density lipoprotein receptor OS=Homo sapiens GN=LDLR PE=1 SV=1 - [LDLR_HUMAN]	3.14	1	2	2	2																					68.34	3.14	2	2	860	95.3136	5.04639
Q07075	Glutamyl aminopeptidase OS=Homo sapiens GN=ENPEP PE=1 SV=3 - [AMPE_HUMAN]	3.13	1	3	3	4									59.35	1.25	1	1									74.8103	3.13	3	3	957	109.176	5.46533
P07196	Neurofilament light polypeptide OS=Homo sapiens GN=NEFL PE=1 SV=3 - [NFL_HUMAN]	3.13	1	1	1	1									40.27	3.13	1	1													543	61.4792	4.65283
Q96BN8	Ubiquitin thioesterase otulin OS=Homo sapiens GN=OTULIN PE=1 SV=3 - [OTUL_HUMAN]	3.13	1	1	1	1																	30.12	3.13	1	1					352	40.2371	5.46533
Q6P444	Mitochondrial fission regulator 2 OS=Homo sapiens GN=MTFR2 PE=1 SV=2 - [MTFR2_HUMAN]	3.12	1	1	1	1									28.42	3.12	1	1													385	43.3571	7.00537
P15088	Mast cell carboxypeptidase A OS=Homo sapiens GN=CPA3 PE=1 SV=2 - [CBPA3_HUMAN]	3.12	1	1	1	1													25.36	3.12	1	1									417	48.6388	8.99756
P35579	Myosin-9 OS=Homo sapiens GN=MYH9 PE=1 SV=4 - [MYH9_HUMAN]	3.11	2	4	5	8	66.4939	2.5	4	4	63.77	1.22	2	2									38.84	0.51	1	1	28	0.61	1	1	1960	226.392	5.60498
O00203	AP-3 complex subunit beta-1 OS=Homo sapiens GN=AP3B1 PE=1 SV=3 - [AP3B1_HUMAN]	3.11	1	3	3	4									69.94	2.1	2	2					37.81	1.01	1	1	64.37	1.01	1	1	1094	121.245	6.03662
[truncated: 623 more rows]

## Sheet: Overview
				TMCONTROL #1	TMCONTROL #2	TMCONTROL #3	CNTN6 #1	CNTN6 #2	CNTN6 #3
Accession	Description	Gene ID	# AAs	# PSM A4	# PSM B4	# PSM C4	# PSM D4	# PSM E4	# PSM F4
P23396	40S ribosomal protein S3 OS=Homo sapiens GN=RPS3 PE=1 SV=2 - [RS3_HUMAN]	RPS3	243	10	32	27	9	24	23
P05387	60S acidic ribosomal protein P2 OS=Homo sapiens GN=RPLP2 PE=1 SV=1 - [RLA2_HUMAN]	RPLP2	115	3	2	9	1	3	9
P51149	Ras-related protein Rab-7a OS=Homo sapiens GN=RAB7A PE=1 SV=1 - [RAB7A_HUMAN]	RAB7A	207	11	7	30	10	5	28
P0CG48	Polyubiquitin-C OS=Homo sapiens GN=UBC PE=1 SV=3 - [UBC_HUMAN]	UBC	685	18	27	104	16	21	74
P62820	Ras-related protein Rab-1A OS=Homo sapiens GN=RAB1A PE=1 SV=3 - [RAB1A_HUMAN]	RAB1A	205	4	6	32		3	8
Q99623	Prohibitin-2 OS=Homo sapiens GN=PHB2 PE=1 SV=2 - [PHB2_HUMAN]	PHB2	299	14	34	68	4	16	16
P07437	Tubulin beta chain OS=Homo sapiens GN=TUBB PE=1 SV=2 - [TBB5_HUMAN]	TUBB	444	67	159	161	72	116	193
Q9H0U4	Ras-related protein Rab-1B OS=Homo sapiens GN=RAB1B PE=1 SV=1 - [RAB1B_HUMAN]	RAB1B	201	3	6	34		3	15
P62888	60S ribosomal protein L30 OS=Homo sapiens GN=RPL30 PE=1 SV=2 - [RL30_HUMAN]	RPL30	115		6	2	1	7	11
P08107	Heat shock 70 kDa protein 1A/1B OS=Homo sapiens GN=HSPA1A PE=1 SV=5 - [HSP71_HUMAN]	HSPA1A	641	55	171	426	58	114	226
P62937	Peptidyl-prolyl cis-trans isomerase A OS=Homo sapiens GN=PPIA PE=1 SV=2 - [PPIA_HUMAN]	PPIA	165	3	11	7	4	5	10
P25705	ATP synthase subunit alpha, mitochondrial OS=Homo sapiens GN=ATP5A1 PE=1 SV=1 - [ATPA_HUMAN]	ATP5A1	553	31	82	74	18	31	81
P35232	Prohibitin OS=Homo sapiens GN=PHB PE=1 SV=1 - [PHB_HUMAN]	PHB	272	21	29	54	8	14	14
P06576	ATP synthase subunit beta, mitochondrial OS=Homo sapiens GN=ATP5B PE=1 SV=3 - [ATPB_HUMAN]	ATP5B	529	28	86	80	16	27	92
P0CW22	40S ribosomal protein S17-like OS=Homo sapiens GN=RPS17L PE=1 SV=1 - [RS17L_HUMAN]	RPS17L	135	2	7	8	1	1	3
Q13885	Tubulin beta-2A chain OS=Homo sapiens GN=TUBB2A PE=1 SV=1 - [TBB2A_HUMAN]	TUBB2A	445	46	119	122	52	93	153
Q9BVA1	Tubulin beta-2B chain OS=Homo sapiens GN=TUBB2B PE=1 SV=1 - [TBB2B_HUMAN]	TUBB2B	445	47	120	122	52	95	154
Q06830	Peroxiredoxin-1 OS=Homo sapiens GN=PRDX1 PE=1 SV=1 - [PRDX1_HUMAN]	PRDX1	199	11	28	22	11	24	24
P63244	Guanine nucleotide-binding protein subunit beta-2-like 1 OS=Homo sapiens GN=GNB2L1 PE=1 SV=3 - [GBLP_HUMAN]	GNB2L1	317	3	12	12	2	14	14
P68371	Tubulin beta-4B chain OS=Homo sapiens GN=TUBB4B PE=1 SV=1 - [TBB4B_HUMAN]	TUBB4B	445	51	135	125	57	99	169
P61106	Ras-related protein Rab-14 OS=Homo sapiens GN=RAB14 PE=1 SV=4 - [RAB14_HUMAN]	RAB14	215	12	9	16	3	4	6
P61604	10 kDa heat shock protein, mitochondrial OS=Homo sapiens GN=HSPE1 PE=1 SV=2 - [CH10_HUMAN]	HSPE1	102		1	5	2	1	11
P50991	T-complex protein 1 subunit delta OS=Homo sapiens GN=CCT4 PE=1 SV=4 - [TCPD_HUMAN]	CCT4	539	2	45	15	4	20	42
P51148	Ras-related protein Rab-5C OS=Homo sapiens GN=RAB5C PE=1 SV=2 - [RAB5C_HUMAN]	RAB5C	216	13	17	26	8	13	12
P04075	Fructose-bisphosphate aldolase A OS=Homo sapiens GN=ALDOA PE=1 SV=2 - [ALDOA_HUMAN]	ALDOA	364	3	16	16	4	21	15
P62701	40S ribosomal protein S4, X isoform OS=Homo sapiens GN=RPS4X PE=1 SV=2 - [RS4X_HUMAN]	RPS4X	263	8	17	12	9	12	7
P20339	Ras-related protein Rab-5A OS=Homo sapiens GN=RAB5A PE=1 SV=2 - [RAB5A_HUMAN]	RAB5A	215	5	11	11	5	6	3
P40926	Malate dehydrogenase, mitochondrial OS=Homo sapiens GN=MDH2 PE=1 SV=3 - [MDHM_HUMAN]	MDH2	338	4	18	8	2	17	5
P58876	Histone H2B type 1-D OS=Homo sapiens GN=HIST1H2BD PE=1 SV=2 - [H2B1D_HUMAN]	HIST1H2BD	126	12	14	6	8	8	9
P06899	Histone H2B type 1-J OS=Homo sapiens GN=HIST1H2BJ PE=1 SV=3 - [H2B1J_HUMAN]	HIST1H2BJ	126	9	12	6	7	6	8
O60814	Histone H2B type 1-K OS=Homo sapiens GN=HIST1H2BK PE=1 SV=3 - [H2B1K_HUMAN]	HIST1H2BK	126	11	14	6	8	8	9
Q9BQE3	Tubulin alpha-1C chain OS=Homo sapiens GN=TUBA1C PE=1 SV=1 - [TBA1C_HUMAN]	TUBA1C	449	57	90	99	59	79	102
P04843	Dolichyl-diphosphooligosaccharide--protein glycosyltransferase subunit 1 OS=Homo sapiens GN=RPN1 PE=1 SV=1 - [RPN1_HUMAN]	RPN1	607	14	53	75	7	23	32
P10809	60 kDa heat shock protein, mitochondrial OS=Homo sapiens GN=HSPD1 PE=1 SV=2 - [CH60_HUMAN]	HSPD1	573	36	71	33	58	58	65
P22061	Protein-L-isoaspartate(D-aspartate) O-methyltransferase OS=Homo sapiens GN=PCMT1 PE=1 SV=4 - [PIMT_HUMAN]	PCMT1	227	3	12	1	3	5	1
P04406	Glyceraldehyde-3-phosphate dehydrogenase OS=Homo sapiens GN=GAPDH PE=1 SV=3 - [G3P_HUMAN]	GAPDH	335	6	13	15	1	19	9
P61019	Ras-related protein Rab-2A OS=Homo sapiens GN=RAB2A PE=1 SV=1 - [RAB2A_HUMAN]	RAB2A	212	7	9	16		5	14
P62280	40S ribosomal protein S11 OS=Homo sapiens GN=RPS11 PE=1 SV=3 - [RS11_HUMAN]	RPS11	158	2	14	4	4	7	7
P04264	Keratin, type II cytoskeletal 1 OS=Homo sapiens GN=KRT1 PE=1 SV=6 - [K2C1_HUMAN]	KRT1	644	45	82	40	54	72	98
P60709	Actin, cytoplasmic 1 OS=Homo sapiens GN=ACTB PE=1 SV=1 - [ACTB_HUMAN]	ACTB	375	7	38	38	12	42	49
P15531	Nucleoside diphosphate kinase A OS=Homo sapiens GN=NME1 PE=1 SV=1 - [NDKA_HUMAN]	NME1	152	2	7	6	2	4	16
P62805	Histone H4 OS=Homo sapiens GN=HIST1H4A PE=1 SV=2 - [H4_HUMAN]	HIST1H4A	103	12	18	7	8	20	14
P16152	Carbonyl reductase [NADPH] 1 OS=Homo sapiens GN=CBR1 PE=1 SV=3 - [CBR1_HUMAN]	CBR1	277	2	15	1	2	13	2
P50990	T-complex protein 1 subunit theta OS=Homo sapiens GN=CCT8 PE=1 SV=4 - [TCPQ_HUMAN]	CCT8	548	13	38	38	12	22	60
P78371	T-complex protein 1 subunit beta OS=Homo sapiens GN=CCT2 PE=1 SV=4 - [TCPB_HUMAN]	CCT2	535	3	18	17	2	12	37
P49368	T-complex protein 1 subunit gamma OS=Homo sapiens GN=CCT3 PE=1 SV=4 - [TCPG_HUMAN]	CCT3	545	11	39	31	6	30	40
P62249	40S ribosomal protein S16 OS=Homo sapiens GN=RPS16 PE=1 SV=2 - [RS16_HUMAN]	RPS16	146	3	13	8	1	6	7
P61247	40S ribosomal protein S3a OS=Homo sapiens GN=RPS3A PE=1 SV=2 - [RS3A_HUMAN]	RPS3A	264	2	22	16	2	12	4
P48047	ATP synthase subunit O, mitochondrial OS=Homo sapiens GN=ATP5O PE=1 SV=1 - [ATPO_HUMAN]	ATP5O	213	9	14	17	6	8	15
P80723	Brain acid soluble protein 1 OS=Homo sapiens GN=BASP1 PE=1 SV=2 - [BASP1_HUMAN]	BASP1	227			1	1		5
P39019	40S ribosomal protein S19 OS=Homo sapiens GN=RPS19 PE=1 SV=2 - [RS19_HUMAN]	RPS19	145	2	6	7	3	2	11
P35908	Keratin, type II cytoskeletal 2 epidermal OS=Homo sapiens GN=KRT2 PE=1 SV=2 - [K22E_HUMAN]	KRT2	639	42	39	23	46	22	59
Q53GQ0	Estradiol 17-beta-dehydrogenase 12 OS=Homo sapiens GN=HSD17B12 PE=1 SV=2 - [DHB12_HUMAN]	HSD17B12	312	1	12	19	2	10	2
Q96DA6	Mitochondrial import inner membrane translocase subunit TIM14 OS=Homo sapiens GN=DNAJC19 PE=1 SV=3 - [TIM14_HUMAN]	DNAJC19	116			6	1	1	5
Q92616	Translational activator GCN1 OS=Homo sapiens GN=GCN1L1 PE=1 SV=6 - [GCN1L_HUMAN]	GCN1L1	2671	234	151	511	8	38	92
P46109	Crk-like protein OS=Homo sapiens GN=CRKL PE=1 SV=1 - [CRKL_HUMAN]	CRKL	303	8	17	1	12	23
Q12907	Vesicular integral-membrane protein VIP36 OS=Homo sapiens GN=LMAN2 PE=1 SV=1 - [LMAN2_HUMAN]	LMAN2	356	7	9	41	7	18	13
Q02543	60S ribosomal protein L18a OS=Homo sapiens GN=RPL18A PE=1 SV=2 - [RL18A_HUMAN]	RPL18A	176	4	10	3	4	9	3
P17987	T-complex protein 1 subunit alpha OS=Homo sapiens GN=TCP1 PE=1 SV=1 - [TCPA_HUMAN]	TCP1	556	6	29	30	5	26	41
O60313	Dynamin-like 120 kDa protein, mitochondrial OS=Homo sapiens GN=OPA1 PE=1 SV=3 - [OPA1_HUMAN]	OPA1	960	15	38	9	49	14	3
P51572	B-cell receptor-associated protein 31 OS=Homo sapiens GN=BCAP31 PE=1 SV=3 - [BAP31_HUMAN]	BCAP31	246	5	3	33	9	2	5
P11142	Heat shock cognate 71 kDa protein OS=Homo sapiens GN=HSPA8 PE=1 SV=1 - [HSP7C_HUMAN]	HSPA8	646	27	65	156	30	54	98
Q99832	T-complex protein 1 subunit eta OS=Homo sapiens GN=CCT7 PE=1 SV=2 - [TCPH_HUMAN]	CCT7	543	4	33	23	8	21	46
Q15836	Vesicle-associated membrane protein 3 OS=Homo sapiens GN=VAMP3 PE=1 SV=3 - [VAMP3_HUMAN]	VAMP3	100		1	7		3	5
O00264	Membrane-associated progesterone receptor component 1 OS=Homo sapiens GN=PGRMC1 PE=1 SV=3 - [PGRC1_HUMAN]	PGRMC1	195	13	13	43	3	9	21
P17812	CTP synthase 1 OS=Homo sapiens GN=CTPS1 PE=1 SV=2 - [PYRG1_HUMAN]	CTPS1	591	11	46	2	15	24	2
Q99497	Protein DJ-1 OS=Homo sapiens GN=PARK7 PE=1 SV=2 - [PARK7_HUMAN]	PARK7	189	3	4	2	2	9	5
O43175	D-3-phosphoglycerate dehydrogenase OS=Homo sapiens GN=PHGDH PE=1 SV=4 - [SERA_HUMAN]	PHGDH	533	23	40	40	20	28	33
Q9Y5M8	Signal recognition particle receptor subunit beta OS=Homo sapiens GN=SRPRB PE=1 SV=3 - [SRPRB_HUMAN]	SRPRB	271	4	11	14	3	5	6
P68366	Tubulin alpha-4A chain OS=Homo sapiens GN=TUBA4A PE=1 SV=1 - [TBA4A_HUMAN]	TUBA4A	448	25	63	58	26	49	72
P00387	NADH-cytochrome b5 reductase 3 OS=Homo sapiens GN=CYB5R3 PE=1 SV=3 - [NB5R3_HUMAN]	CYB5R3	301	2	16	26	2	12	4
P60174	Triosephosphate isomerase OS=Homo sapiens GN=TPI1 PE=1 SV=3 - [TPIS_HUMAN]	TPI1	286		6	7	1	8	11
P05141	ADP/ATP translocase 2 OS=Homo sapiens GN=SLC25A5 PE=1 SV=7 - [ADT2_HUMAN]	SLC25A5	298	17	36	35	6	17	10
P04350	Tubulin beta-4A chain OS=Homo sapiens GN=TUBB4A PE=1 SV=2 - [TBB4A_HUMAN]	TUBB4A	444	37	110	101	40	81	129
O75964	ATP synthase subunit g, mitochondrial OS=Homo sapiens GN=ATP5L PE=1 SV=3 - [ATP5L_HUMAN]	ATP5L	103		2	8			7
P20340	Ras-related protein Rab-6A OS=Homo sapiens GN=RAB6A PE=1 SV=3 - [RAB6A_HUMAN]	RAB6A	208	5	6	25		2	14
Q9Y230	RuvB-like 2 OS=Homo sapiens GN=RUVBL2 PE=1 SV=3 - [RUVB2_HUMAN]	RUVBL2	463	11	20	8	10	11	29
P11021	78 kDa glucose-regulated protein OS=Homo sapiens GN=HSPA5 PE=1 SV=2 - [GRP78_HUMAN]	HSPA5	654	12	28	46	35	50	35
P46779	60S ribosomal protein L28 OS=Homo sapiens GN=RPL28 PE=1 SV=3 - [RL28_HUMAN]	RPL28	137		9	4	3	1	9
P62269	40S ribosomal protein S18 OS=Homo sapiens GN=RPS18 PE=1 SV=3 - [RS18_HUMAN]	RPS18	152	5	12	5	4	9	13
P14618	Pyruvate kinase PKM OS=Homo sapiens GN=PKM PE=1 SV=4 - [KPYM_HUMAN]	PKM	531		19	8		13	17
P62241	40S ribosomal protein S8 OS=Homo sapiens GN=RPS8 PE=1 SV=2 - [RS8_HUMAN]	RPS8	208	4	17	1	4	16	3
P05388	60S acidic ribosomal protein P0 OS=Homo sapiens GN=RPLP0 PE=1 SV=1 - [RLA0_HUMAN]	RPLP0	317	6	6	17	5	5	9
P35527	Keratin, type I cytoskeletal 9 OS=Homo sapiens GN=KRT9 PE=1 SV=3 - [K1C9_HUMAN]	KRT9	623	22	52	15	21	46	61
P18124	60S ribosomal protein L7 OS=Homo sapiens GN=RPL7 PE=1 SV=1 - [RL7_HUMAN]	RPL7	248	7	14	27	8	13	11
Q07020	60S ribosomal protein L18 OS=Homo sapiens GN=RPL18 PE=1 SV=2 - [RL18_HUMAN]	RPL18	188	5	9	6	3	9	3
P30519	Heme oxygenase 2 OS=Homo sapiens GN=HMOX2 PE=1 SV=2 - [HMOX2_HUMAN]	HMOX2	316	1	1	22		2	3
P63173	60S ribosomal protein L38 OS=Homo sapiens GN=RPL38 PE=1 SV=2 - [RL38_HUMAN]	RPL38	70			4		2	1
Q99714	3-hydroxyacyl-CoA dehydrogenase type-2 OS=Homo sapiens GN=HSD17B10 PE=1 SV=3 - [HCD2_HUMAN]	HSD17B10	261	3	12	2	4	10	3
Q9NX63	Coiled-coil-helix-coiled-coil-helix domain-containing protein 3, mitochondrial OS=Homo sapiens GN=CHCHD3 PE=1 SV=1 - [CHCH3_HUMAN]	CHCHD3	227	9	17	2		2
Q9NP72	Ras-related protein Rab-18 OS=Homo sapiens GN=RAB18 PE=1 SV=1 - [RAB18_HUMAN]	RAB18	206	5	7	8		4	7
O15400	Syntaxin-7 OS=Homo sapiens GN=STX7 PE=1 SV=4 - [STX7_HUMAN]	STX7	261	1	4	15		4	3
O75396	Vesicle-trafficking protein SEC22b OS=Homo sapiens GN=SEC22B PE=1 SV=4 - [SC22B_HUMAN]	SEC22B	215	9	9	28	7	6	13
P61020	Ras-related protein Rab-5B OS=Homo sapiens GN=RAB5B PE=1 SV=1 - [RAB5B_HUMAN]	RAB5B	215	3	7	12	2	3	2
P14868	Aspartate--tRNA ligase, cytoplasmic OS=Homo sapiens GN=DARS PE=1 SV=2 - [SYDC_HUMAN]	DARS	501	3	15	4	5	5	23
[truncated: 2,526 more rows]

## Sheet: Crapome
PROTID	GENEID	PROTLEN	TM1_NUMSPECSTOT	TM2_NUMSPECSTOT	TM5_NUMSPECSTOT	C6_1_NUMSPECSTOT	C6_2_NUMSPECSTOT	C6_3_NUMSPECSTOT
[truncated: 2,622 more rows]
